# Supplementary material for: Analysis of the differential transcriptome expression profiles during prenatal muscle tissue development in Diqing Tibetan pigs
Source: Front Vet Sci. 2025 Oct 31;12:1584236. doi: 10.3389/fvets.2025.1584236 (PMC12616866; doi:10.3389/fvets.2025.1584236)
Supplement: Supplementary file 1 [file Table_1.XLSX]

## Sheet: Table S1
Supplementary Table S1. Statistics of RNA-seq data.
Group	Sample	Raw reads (M)	Clean reads (M)	Clean reads rate (%)	Mapping ratio (%)
LTP-E55	LTP-E55-LD1	39.9562	39.3583	98.5	95.76
	LTP-E55-LD2	38.8561	38.3821	98.78	96.15
	LTP-E55-LD3	36.3069	35.7922	98.58	96
LTP-E75	LTP-E75-LD1	40.4358	39.9378	98.77	96.25
	LTP-E75-LD2	39.3615	38.8274	98.64	95.93
	LTP-E75-LD3	44.3821	43.7396	98.55	96.14
LTP-D0	LTP-D0-LD1	45.8981	45.0957	98.25	96.3
	LTP-D0-LD2	53.2041	52.3572	98.41	96.17
	LTP-D0-LD3	40.2739	39.4751	98.02	95.91
STP-E55	STP-E55-LD1	39.2153	38.8631	99.1	95.76
	STP-E55-LD2	40.2945	40.0015	99.27	95.8
	STP-E55-LD3	35.1239	34.8341	99.17	95.95
STP-E75	STP-E75-LD1	38.992	38.6254	99.06	95.32
	STP-E75-LD2	38.0224	37.6827	99.11	95.57
	STP-E75-LD3	38.4703	38.1246	99.1	95.59
STP-D0	STP-D0-LD1	34.3277	33.7641	98.36	96.13
	STP-D0-LD2	34.6739	34.0863	98.31	96.02
	STP-D0-LD3	41.3064	40.7028	98.54	96.04
