# Supplementary material for: Analysis of the differential transcriptome expression profiles during prenatal muscle tissue development in Diqing Tibetan pigs
Source: Front Vet Sci. 2025 Oct 31;12:1584236. doi: 10.3389/fvets.2025.1584236 (PMC12616866; doi:10.3389/fvets.2025.1584236)
Supplement: Supplementary file 2 [file Table_2.XLSX]

## Sheet: LTP E75 vs. E55
Differential expression profile of all genes between the E75 and E55 in LTP group
gene	log2FoldChange	P-Value	FDR
ENSSSCG00000039663|TWSG1	-1.91076	7.33524e-08	0.00251584
ENSSSCG00000040524|ISYNA1	-1.69674	4.74368e-07	0.0054233
ENSSSCG00000008560|DPYSL5	-2.07289	4.32393e-07	0.0054233
ENSSSCG00000012584|CAPN6	-1.01178	1.18113e-06	0.00761926
ENSSSCG00000053123|CHRNG	-1.84477	9.72803e-07	0.00761926
ENSSSCG00000030681|MYBPH	-2.25117	1.33289e-06	0.00761926
ENSSSCG00000034510|ORAI1	1.34656	3.09872e-06	0.013285
ENSSSCG00000013756|MRI1	-0.89484	2.83944e-06	0.013285
ENSSSCG00000013354|CSRP3	0.919711	5.7145e-06	0.0178178
ENSSSCG00000004544|SPG21	-0.841746	4.9342e-06	0.0178178
ENSSSCG00000053910|MYMX	-1.92325	5.65388e-06	0.0178178
ENSSSCG00000012163|RPS6KA3	0.870018	6.40277e-06	0.0183002
ENSSSCG00000033958|RYR3	2.48268	8.60014e-06	0.0226898
ENSSSCG00000036074|AP1S2	-0.726036	9.55956e-06	0.0229163
ENSSSCG00000017213|JPT1	-1.64059	1.00223e-05	0.0229163
ENSSSCG00000005456|MUSK	-1.75446	1.10111e-05	0.0236037
ENSSSCG00000017282|SCN4A	2.47593	2.9833e-05	0.035909
ENSSSCG00000031771|TSHR	2.09391	3.34834e-05	0.035909
ENSSSCG00000003975|KCNQ4	2.01307	2.66081e-05	0.035909
ENSSSCG00000022236	1.67752	2.96893e-05	0.035909
ENSSSCG00000010947|FBP2	1.38372	2.2554e-05	0.035909
ENSSSCG00000038801|NPNT	1.26958	1.91457e-05	0.035909
ENSSSCG00000008503|FEZ2	1.12292	2.70362e-05	0.035909
ENSSSCG00000031640	0.972058	2.45249e-05	0.035909
ENSSSCG00000012121|EGFL6	-0.625772	2.8916e-05	0.035909
ENSSSCG00000010798|GGA2	-0.658569	3.35031e-05	0.035909
ENSSSCG00000009931|MVK	-0.781924	3.01482e-05	0.035909
ENSSSCG00000014047|FGFR4	-0.907381	3.17636e-05	0.035909
ENSSSCG00000026257|STMN1	-1.07766	2.93392e-05	0.035909
ENSSSCG00000010929|CYB5R1	-1.19692	2.4819e-05	0.035909
ENSSSCG00000015619|CAMK1G	-1.50614	3.25544e-05	0.035909
ENSSSCG00000036948	-4.22334	3.34018e-05	0.035909
ENSSSCG00000036452|LRRC17	-1.11537	3.50194e-05	0.0363968
ENSSSCG00000007805|ATP2A1	2.15878	3.69303e-05	0.0372539
ENSSSCG00000014173|LNPEP	1.15369	4.24325e-05	0.0408309
ENSSSCG00000061957	1.07343	4.5238e-05	0.0408309
ENSSSCG00000040037|MTSS2	-0.648447	4.5108e-05	0.0408309
ENSSSCG00000007151|CDC25B	-0.859398	4.33601e-05	0.0408309
ENSSSCG00000026592|TLR6	1.0811	4.64428e-05	0.0408435
ENSSSCG00000017754	2.0272	5.38703e-05	0.0422978
ENSSSCG00000026098|CMYA5	1.76242	4.98735e-05	0.0422978
ENSSSCG00000016640|PPP1R3A	1.74247	6.5682e-05	0.0422978
ENSSSCG00000011723|MME	1.69886	6.70276e-05	0.0422978
ENSSSCG00000052599|LMOD3	1.63038	5.70607e-05	0.0422978
ENSSSCG00000001485|MLIP	1.61382	6.1593e-05	0.0422978
ENSSSCG00000000146|MYH11	1.57568	6.16467e-05	0.0422978
ENSSSCG00000006635|SEMA6C	1.20718	5.2224e-05	0.0422978
ENSSSCG00000008913|IGFBP7	0.674175	6.35098e-05	0.0422978
ENSSSCG00000013594|FBN3	-0.600192	6.44359e-05	0.0422978
ENSSSCG00000013256|ARHGAP1	-0.604032	5.92947e-05	0.0422978
ENSSSCG00000010471|KIF11	-0.611138	6.18912e-05	0.0422978
ENSSSCG00000005970|SQLE	-0.788755	6.57844e-05	0.0422978
ENSSSCG00000023026|CLCN5	-0.913335	6.26347e-05	0.0422978
ENSSSCG00000025353|TNNT1	-1.83906	6.78284e-05	0.0422978
ENSSSCG00000060482	-2.61725	6.09162e-05	0.0422978
ENSSSCG00000017177|ST6GALNAC2	1.18094	7.39184e-05	0.0447662
ENSSSCG00000011033|VIM	-0.744635	7.43972e-05	0.0447662
ENSSSCG00000034654|MYOG	-0.598997	7.57377e-05	0.0447871
ENSSSCG00000038162|CCL21	4.05986	9.35305e-05	0.046852
ENSSSCG00000009134|EGF	2.54883	9.56492e-05	0.046852
ENSSSCG00000010640|NRAP	1.73004	8.29831e-05	0.046852
ENSSSCG00000001787|IL16	1.43064	8.5093e-05	0.046852
ENSSSCG00000024048|MMRN2	1.22865	9.52763e-05	0.046852
ENSSSCG00000008510|LTBP1	0.914001	9.69878e-05	0.046852
ENSSSCG00000001695|VEGFA	0.848186	8.75582e-05	0.046852
ENSSSCG00000022895|CRYBG3	0.707948	8.55687e-05	0.046852
ENSSSCG00000010447|ACTA2	-0.89954	9.09758e-05	0.046852
ENSSSCG00000000541|FAR2	-0.904825	9.53992e-05	0.046852
ENSSSCG00000057051|CHRND	-1.39602	8.3997e-05	0.046852
ENSSSCG00000014725|HBB	-1.68612	9.32737e-05	0.046852
ENSSSCG00000001682|DLK2	-3.29055	9.13522e-05	0.046852
ENSSSCG00000032151|CPZ	2.65193	0.000101645	0.047978
ENSSSCG00000023593|AFF1	0.685878	0.000102117	0.047978
ENSSSCG00000021515|HS3ST1	2.48517	0.000110384	0.0490173
ENSSSCG00000001621|TFEB	1.46511	0.000114851	0.0490173
ENSSSCG00000021359|CDC42EP3	1.07615	0.000108991	0.0490173
ENSSSCG00000011729	1.07504	0.000119997	0.0490173
ENSSSCG00000008443|EPAS1	0.800091	0.000119717	0.0490173
ENSSSCG00000030616|RESF1	0.499377	0.000120049	0.0490173
ENSSSCG00000016090|SPATS2L	-0.701506	0.000113438	0.0490173
ENSSSCG00000022173|ANKRD50	-0.756291	0.000111593	0.0490173
ENSSSCG00000004943|MAP2K1	-0.898654	0.000105922	0.0490173
ENSSSCG00000040208|PAG1	-0.995737	0.000113657	0.0490173
ENSSSCG00000012002|ROBO2	-1.20087	0.000119839	0.0490173
ENSSSCG00000023975|CCDC9B	1.4066	0.000123276	0.0497425
ENSSSCG00000011972|FILIP1L	0.723844	0.000130821	0.0504145
ENSSSCG00000029573|NASP	-0.49474	0.000126444	0.0504145
ENSSSCG00000000190|TUBA1B	-0.744379	0.000128933	0.0504145
ENSSSCG00000011736|SLITRK3	-2.37879	0.000130415	0.0504145
ENSSSCG00000004570|TPM1	2.48593	0.000133418	0.0508442
ENSSSCG00000036569|PTP4A3	1.15956	0.000135312	0.0509992
ENSSSCG00000005380|COL15A1	0.87815	0.000140349	0.0516137
ENSSSCG00000037158|MTURN	-0.840512	0.000140507	0.0516137
ENSSSCG00000008702	-0.849182	0.000141457	0.0516137
ENSSSCG00000031236|GLIPR2	-0.696209	0.000146743	0.0529788
ENSSSCG00000014418|STK32A	-3.69348	0.000148317	0.0529895
ENSSSCG00000029291	2.32708	0.000159387	0.0539303
ENSSSCG00000058584	1.4471	0.000158113	0.0539303
ENSSSCG00000017473|TOP2A	-0.649848	0.000159407	0.0539303
ENSSSCG00000008966|PARM1	-0.665301	0.000160385	0.0539303
ENSSSCG00000015523|RALGPS2	-0.679729	0.000155538	0.0539303
ENSSSCG00000012585|DCX	-2.54212	0.000156269	0.0539303
ENSSSCG00000016634|CAV1	0.820902	0.000168502	0.0561096
ENSSSCG00000040013|MTUS1	1.4254	0.000170273	0.0561539
ENSSSCG00000011609|FBLN2	1.67971	0.000178658	0.0583581
ENSSSCG00000030005|LGALSL	0.671232	0.000194313	0.0628731
ENSSSCG00000023498|HSPB6	1.86478	0.000197117	0.0631844
ENSSSCG00000011325|MYL3	-3.971	0.000200044	0.0635289
ENSSSCG00000016331|RAMP1	1.50494	0.000203261	0.0639582
ENSSSCG00000032657|RPL3L	2.74641	0.000225481	0.0641424
ENSSSCG00000056007|KCNE5	1.70663	0.000227855	0.0641424
ENSSSCG00000020657|BCAM	0.851535	0.00022003	0.0641424
ENSSSCG00000006725	0.668529	0.000217948	0.0641424
ENSSSCG00000029201|AJUBA	0.53765	0.000223551	0.0641424
ENSSSCG00000004082	0.509735	0.000229014	0.0641424
ENSSSCG00000026302	-0.615836	0.000233515	0.0641424
ENSSSCG00000009924|ANKRD13A	-0.673398	0.000210444	0.0641424
ENSSSCG00000017307|MYL4	-0.737153	0.000219297	0.0641424
ENSSSCG00000001837|FANCI	-0.738335	0.000219966	0.0641424
ENSSSCG00000050616|PGF	-0.867543	0.000233769	0.0641424
ENSSSCG00000006002|CCN3	-1.01308	0.000210097	0.0641424
ENSSSCG00000032193|NKAIN1	-1.08004	0.000231733	0.0641424
ENSSSCG00000038958|DNM3	-1.38212	0.000233732	0.0641424
ENSSSCG00000025085|NEGR1	-2.53364	0.000227487	0.0641424
ENSSSCG00000036059|HSPB3	-5.03247	0.000220877	0.0641424
ENSSSCG00000003156|HRC	1.71944	0.000243614	0.0645392
ENSSSCG00000004907|CCBE1	1.56028	0.00024658	0.0645392
ENSSSCG00000002333|DPF3	1.47479	0.000248387	0.0645392
ENSSSCG00000011355	0.96322	0.000241027	0.0645392
ENSSSCG00000011928|CCDC80	0.63992	0.000245122	0.0645392
ENSSSCG00000011646|KY	-0.646597	0.000240183	0.0645392
ENSSSCG00000002666|KIAA0513	-0.701547	0.000244426	0.0645392
ENSSSCG00000010649|VWA2	-2.05542	0.0002518	0.0649341
ENSSSCG00000000288|HNRNPA1	-0.595866	0.000261349	0.0668938
ENSSSCG00000025240|DDIT4L	1.85078	0.000266723	0.0671463
ENSSSCG00000056902|CAV3	1.67385	0.000270167	0.0671463
ENSSSCG00000007116|CD93	0.754175	0.000268313	0.0671463
ENSSSCG00000001510|KIFC1	-0.577837	0.000266993	0.0671463
ENSSSCG00000038439|PRX	1.91075	0.000292517	0.0706533
ENSSSCG00000033512|C1QB	1.68773	0.000288749	0.0706533
ENSSSCG00000020725|ERBB3	-0.998257	0.00028769	0.0706533
ENSSSCG00000039813|COL25A1	-1.38071	0.00029169	0.0706533
ENSSSCG00000026618|CAVIN2	1.03045	0.000300735	0.0711352
ENSSSCG00000023245|NONO	-0.391104	0.000299942	0.0711352
ENSSSCG00000024015|FADS1	-0.713213	0.000299395	0.0711352
ENSSSCG00000015581|CENPF	-0.712521	0.000307023	0.0721252
ENSSSCG00000001379|TUBB	-0.454845	0.000312767	0.0724815
ENSSSCG00000006556	-0.972779	0.000311482	0.0724815
ENSSSCG00000001909|STRA6	-3.30272	0.00031611	0.0727648
ENSSSCG00000014727	-1.79983	0.0003213	0.0734662
ENSSSCG00000036589|BEGAIN	-0.459331	0.00032365	0.0735136
ENSSSCG00000062510	1.99516	0.000328537	0.073849
ENSSSCG00000009501|DZIP1	-0.661186	0.000329433	0.073849
ENSSSCG00000014224|SEMA6A	-0.603448	0.000336007	0.0748335
ENSSSCG00000032141|DUT	-0.620127	0.000343441	0.0759958
ENSSSCG00000023128|IGF2BP1	-1.58547	0.00034889	0.0767065
ENSSSCG00000006352|MPZ	2.53312	0.000366426	0.0787344
ENSSSCG00000010955|GOLM1	-0.560989	0.00036889	0.0787344
ENSSSCG00000011519|GXYLT2	-0.561993	0.000366369	0.0787344
ENSSSCG00000009925|GIT2	-0.593238	0.000362661	0.0787344
ENSSSCG00000023181|ZNF385B	-1.86924	0.000369591	0.0787344
ENSSSCG00000006307|RCSD1	1.46476	0.000384813	0.0804427
ENSSSCG00000002281|FNTB	-0.388214	0.000386855	0.0804427
ENSSSCG00000027646|TIPARP	-0.463302	0.000388557	0.0804427
ENSSSCG00000006735|PTGFRN	-0.542006	0.000389337	0.0804427
ENSSSCG00000020954|PCGF6	-1.31907	0.000381835	0.0804427
ENSSSCG00000006631|TMOD4	2.2607	0.000409201	0.0815975
ENSSSCG00000040411|CCDC69	0.796374	0.000405729	0.0815975
ENSSSCG00000031866|TIMP3	0.577413	0.000397677	0.0815975
ENSSSCG00000002457|ITPK1	-0.564866	0.000406891	0.0815975
ENSSSCG00000061347|TUBA1A	-0.707761	0.000403292	0.0815975
ENSSSCG00000014904|DLG2	-2.0039	0.000407704	0.0815975
ENSSSCG00000004143|TXLNB	1.05412	0.000425371	0.0838469
ENSSSCG00000001660|PTK7	-0.704838	0.000423681	0.0838469
ENSSSCG00000005713|PLPP7	1.1069	0.000433788	0.0840568
ENSSSCG00000015237|FLI1	0.690498	0.000432195	0.0840568
ENSSSCG00000012519|GPRASP1	-0.409986	0.000430217	0.0840568
ENSSSCG00000002035|C14orf119	-0.574043	0.000437287	0.0842589
ENSSSCG00000014441|CSF1R	1.12035	0.000443839	0.0850434
ENSSSCG00000035729|MYOZ3	2.3568	0.000457374	0.0861923
ENSSSCG00000027613|TRDN	1.29044	0.000456313	0.0861923
ENSSSCG00000015790|SLC25A4	1.07239	0.000454609	0.0861923
ENSSSCG00000022592|FIBIN	-0.972961	0.000468929	0.087887
ENSSSCG00000011620|RUVBL1	-0.552001	0.00047662	0.0882604
ENSSSCG00000037241|RGS2	-1.0789	0.000476101	0.0882604
ENSSSCG00000015399|SEMA3E	-1.21293	0.000478641	0.0882604
ENSSSCG00000029275|PPARGC1A	0.755232	0.00048653	0.0892354
ENSSSCG00000063004|SNTA1	1.67782	0.000501763	0.0901363
ENSSSCG00000008581|NCOA1	-0.581579	0.000507179	0.0901363
ENSSSCG00000015754|MCPH1	-0.892427	0.000504318	0.0901363
ENSSSCG00000000576	-1.28128	0.000504158	0.0901363
ENSSSCG00000023630|CPM	-1.49258	0.00050721	0.0901363
ENSSSCG00000014039|RGS14	-1.83758	0.00050644	0.0901363
ENSSSCG00000017277|PECAM1	0.989068	0.000515919	0.0912113
ENSSSCG00000015796|PDLIM3	0.785388	0.000518986	0.0912831
ENSSSCG00000041667|CLDN5	0.980186	0.000531789	0.0930577
ENSSSCG00000012347|ALAS2	-2.06179	0.00053454	0.0930642
ENSSSCG00000025488|MCM3	-0.529255	0.000537351	0.0930812
ENSSSCG00000007700|HIP1	-0.522302	0.00054309	0.0936025
ENSSSCG00000002669|CRISPLD2	-0.904927	0.000550716	0.0944422
ENSSSCG00000037821|RGS5	1.08733	0.000557586	0.0951446
ENSSSCG00000001570|PI16	2.02457	0.000598655	0.0974728
ENSSSCG00000002277|SPTB	1.65347	0.000597915	0.0974728
ENSSSCG00000005316|TPM2	1.33712	0.000605437	0.0974728
ENSSSCG00000015249|ADAMTS8	1.0123	0.000587688	0.0974728
ENSSSCG00000058919|MAFB	0.992171	0.000597011	0.0974728
ENSSSCG00000010522|ANKRD2	0.972815	0.000600052	0.0974728
ENSSSCG00000011317	0.85715	0.000602566	0.0974728
ENSSSCG00000011377|LAMB2	0.595685	0.000608175	0.0974728
ENSSSCG00000003555|HMGN2	-0.538173	0.000607795	0.0974728
ENSSSCG00000015045|NCAM1	-0.55776	0.0005883	0.0974728
ENSSSCG00000013259|DGKZ	-0.594298	0.000596747	0.0974728
ENSSSCG00000014136|VCAN	-0.909045	0.000582542	0.0974728
ENSSSCG00000021873|CRABP1	-1.5792	0.000602794	0.0974728
ENSSSCG00000029441	1.6491	0.000614951	0.0981005
ENSSSCG00000004281|KCNQ5	3.33171	0.000625959	0.0985447
ENSSSCG00000023604|LAP3	-0.463328	0.000629229	0.0985447
ENSSSCG00000016073|PGAP1	-0.572946	0.000628173	0.0985447
ENSSSCG00000010493|PDLIM1	-1.40911	0.000622269	0.0985447
ENSSSCG00000008737|C1QTNF7	1.11971	0.000633535	0.098677
ENSSSCG00000025478|MIB1	-0.642603	0.000635828	0.098677
ENSSSCG00000010073|CHCHD10	1.2213	0.000639997	0.0988767
ENSSSCG00000025174|WDFY1	-0.628258	0.000648101	0.0992347
ENSSSCG00000015756|XKR5	-0.878438	0.000645625	0.0992347
ENSSSCG00000008976|ART3	3.87918	0.000655536	0.099266
ENSSSCG00000036512|FGFRL1	0.583367	0.000651504	0.099266
ENSSSCG00000034369|SPSB4	-0.650103	0.000656988	0.099266
ENSSSCG00000012746	0.476802	0.000661406	0.0994951
ENSSSCG00000011894|POPDC2	2.80888	0.000682544	0.0996166
ENSSSCG00000015886|ITGB6	2.49354	0.000680654	0.0996166
ENSSSCG00000011299|CLEC3B	1.80405	0.000674284	0.0996166
ENSSSCG00000031712|MFAP5	0.868458	0.000673492	0.0996166
ENSSSCG00000034627|PAX7	-0.799014	0.000669472	0.0996166
ENSSSCG00000015969|CHRNA1	-0.940825	0.000682241	0.0996166
ENSSSCG00000009485|SLITRK1	-1.91427	0.00067329	0.0996166
ENSSSCG00000010304|MYOZ1	1.55375	0.000734415	0.100253
ENSSSCG00000021129|PFKM	1.53109	0.000697982	0.100253
ENSSSCG00000062096|MYH4	1.41417	0.000729373	0.100253
ENSSSCG00000024784|CACNA1S	1.29361	0.000712871	0.100253
ENSSSCG00000032698|TPPP	1.155	0.000754134	0.100253
ENSSSCG00000004921|ATP8B1	1.11965	0.000716264	0.100253
ENSSSCG00000010509|PIK3AP1	0.772703	0.000744105	0.100253
ENSSSCG00000011102|NRP1	0.536709	0.000725744	0.100253
ENSSSCG00000001875|SNX33	0.401146	0.000698396	0.100253
ENSSSCG00000008312|DYSF	0.381118	0.000708563	0.100253
ENSSSCG00000015256|JAM3	-0.448446	0.000702673	0.100253
ENSSSCG00000054789|YPEL1	-0.561352	0.000716464	0.100253
ENSSSCG00000025775|TADA2A	-0.567454	0.000753006	0.100253
ENSSSCG00000017643	-0.865279	0.000730463	0.100253
ENSSSCG00000005494|TNC	-0.879951	0.000730784	0.100253
ENSSSCG00000010626|RBM20	-0.881102	0.000729631	0.100253
ENSSSCG00000017894|WSCD1	-0.907518	0.000707682	0.100253
ENSSSCG00000023229|ETV5	-0.990341	0.000741724	0.100253
ENSSSCG00000032709|ARL4A	-1.05812	0.00071111	0.100253
ENSSSCG00000016780|CTNND2	-1.30615	0.000752483	0.100253
ENSSSCG00000032996|SLC7A5	-1.54655	0.000748322	0.100253
ENSSSCG00000017200|UNC13D	-1.7203	0.000746043	0.100253
ENSSSCG00000007978	-1.72698	0.000705979	0.100253
ENSSSCG00000009111|SYNPO2	0.99748	0.000767351	0.101616
ENSSSCG00000040355|TICRR	-0.570942	0.000772312	0.10188
ENSSSCG00000023611|TNXB	1.27131	0.000789564	0.103757
ENSSSCG00000040053|LSMEM1	2.45515	0.000804566	0.10492
ENSSSCG00000008677	-0.60111	0.00080823	0.10492
ENSSSCG00000057372|OCA2	-0.841723	0.000810651	0.10492
ENSSSCG00000030655|MAMDC2	-1.04676	0.000803006	0.10492
ENSSSCG00000042169|METTL21EP	-1.68538	0.000820771	0.10583
ENSSSCG00000010247|DDX21	-0.431519	0.000826354	0.106151
ENSSSCG00000017389|RAMP2	0.861532	0.00083931	0.107413
ENSSSCG00000029651|SLN	1.64729	0.000861293	0.109681
ENSSSCG00000023776|CCSAP	0.368074	0.000866627	0.109681
ENSSSCG00000029521|CD82	-0.625731	0.000863744	0.109681
ENSSSCG00000009432|DGKD	-0.510699	0.000879449	0.110488
ENSSSCG00000032557|LDHB	-1.29619	0.000878463	0.110488
ENSSSCG00000024134|MGLL	2.01826	0.000885602	0.110855
ENSSSCG00000017904|ENO3	1.98107	0.000899754	0.111785
ENSSSCG00000003709|LAMA3	1.48898	0.000903427	0.111785
ENSSSCG00000042447|APOBEC2	0.994144	0.000906065	0.111785
ENSSSCG00000033262|CD74	0.955016	0.000903699	0.111785
ENSSSCG00000016857|DAB2	0.545245	0.000916716	0.112694
ENSSSCG00000024914|CFB	-1.7717	0.000920171	0.112714
ENSSSCG00000014792|STIM1	0.911987	0.000931926	0.113748
ENSSSCG00000017296|ACE	1.52981	0.000957518	0.114307
ENSSSCG00000006172|PI15	1.496	0.000953666	0.114307
ENSSSCG00000037430|COL6A6	1.26134	0.000963304	0.114307
ENSSSCG00000059729	1.25708	0.000956515	0.114307
ENSSSCG00000016322|ACKR3	1.21569	0.000942055	0.114307
ENSSSCG00000000866|MYBPC1	1.0178	0.000966504	0.114307
ENSSSCG00000035772|CDH5	0.827879	0.000960362	0.114307
ENSSSCG00000016872|HMGCS1	-0.683199	0.000963471	0.114307
ENSSSCG00000014430|ABLIM3	-0.890934	0.000960182	0.114307
ENSSSCG00000034253	-0.740616	0.000976116	0.114795
ENSSSCG00000031738|COL24A1	-1.41161	0.000977324	0.114795
ENSSSCG00000025856|TMEM106A	0.460788	0.00098518	0.115124
ENSSSCG00000010052|BCR	-0.776794	0.000986834	0.115124
ENSSSCG00000009249|HNRNPD	-0.45606	0.00100951	0.116255
ENSSSCG00000003861|ORC1	-0.539909	0.00101291	0.116255
ENSSSCG00000014894|TENM4	-0.606594	0.00100846	0.116255
ENSSSCG00000014163|SLF1	-0.83869	0.00101348	0.116255
ENSSSCG00000002875|PDCD2L	-1.32166	0.00100379	0.116255
ENSSSCG00000001701|HSP90AB1	-0.730447	0.00103613	0.118457
ENSSSCG00000028446|PCBP4	-0.718257	0.00104386	0.118899
ENSSSCG00000038089|COL18A1	-0.84037	0.00104693	0.118899
ENSSSCG00000015589|VASH2	-0.577908	0.00105263	0.119152
ENSSSCG00000025924|IGFBP5	-0.564313	0.00105898	0.119476
ENSSSCG00000060936	1.28984	0.0010709	0.120032
ENSSSCG00000063428|MYL6B	-1.24136	0.00107073	0.120032
ENSSSCG00000020715|GOLGA7	-0.467172	0.0010796	0.120613
ENSSSCG00000016737	-0.479873	0.00108807	0.120731
ENSSSCG00000008842|KIT	-0.620507	0.00109122	0.120731
ENSSSCG00000002627|GSTA4	-0.751879	0.00108562	0.120731
ENSSSCG00000005122|TEK	1.42304	0.00111474	0.121038
ENSSSCG00000040172|THSD7B	1.21748	0.00112186	0.121038
ENSSSCG00000030395|ASB5	1.16102	0.00111477	0.121038
ENSSSCG00000033337|ARHGDIB	1.13321	0.00110991	0.121038
ENSSSCG00000062459	0.999345	0.00111992	0.121038
ENSSSCG00000014921|PRSS23	0.991674	0.00112223	0.121038
ENSSSCG00000016929|PDE4D	0.929162	0.00111706	0.121038
ENSSSCG00000008682|NSD2	-0.433895	0.00110196	0.121038
ENSSSCG00000023662|CHST3	-0.490335	0.00113186	0.121695
ENSSSCG00000017346|EFTUD2	-0.306059	0.00114311	0.12252
ENSSSCG00000054680|MYH1	1.44362	0.00115419	0.123087
ENSSSCG00000018005|MYH8	1.06087	0.00115558	0.123087
ENSSSCG00000039259	-0.523283	0.00116139	0.123323
ENSSSCG00000014899|PRCP	0.772374	0.0011849	0.125164
ENSSSCG00000017054|CYFIP2	-2.13552	0.00118602	0.125164
ENSSSCG00000020785|DES	0.918867	0.00119046	0.125246
ENSSSCG00000049456	1.82646	0.00120191	0.12588
ENSSSCG00000016275|NCL	-0.379594	0.00120383	0.12588
ENSSSCG00000028052|OBSL1	-0.471826	0.00121632	0.126463
ENSSSCG00000035941|DSEL	-0.662852	0.00121677	0.126463
ENSSSCG00000017562|CACNA1G	-0.854322	0.00122713	0.127154
ENSSSCG00000011245|ITGA9	0.954384	0.00125021	0.127239
ENSSSCG00000016064|TMEFF2	0.872205	0.00124458	0.127239
ENSSSCG00000037865|SOX18	0.730855	0.00124748	0.127239
ENSSSCG00000054177	0.627239	0.00123367	0.127239
ENSSSCG00000027667|EML1	0.376673	0.00124935	0.127239
ENSSSCG00000035479|DISP1	-0.363767	0.00124749	0.127239
ENSSSCG00000005593|OLFML2A	-0.607626	0.00126117	0.127976
ENSSSCG00000062469	1.58483	0.00127021	0.128395
ENSSSCG00000027738|LRRFIP2	0.864922	0.00127279	0.128395
ENSSSCG00000009364|FREM2	0.661885	0.00129005	0.129399
ENSSSCG00000057522|CDO1	-0.300372	0.00129029	0.129399
ENSSSCG00000006875|PLPPR4	-1.81264	0.00130261	0.130253
ENSSSCG00000015784|ACSL1	1.20241	0.00130761	0.130373
ENSSSCG00000011373|IMPDH2	-0.399126	0.00133062	0.132283
ENSSSCG00000001499|DST	0.583102	0.00135562	0.134003
ENSSSCG00000008691|TNIP2	-0.525293	0.00135964	0.134003
ENSSSCG00000010128|SEPTIN5	-0.58984	0.00135654	0.134003
ENSSSCG00000058790|RYR1	1.91537	0.00137021	0.134358
ENSSSCG00000005699|HMCN2	1.77904	0.00137108	0.134358
ENSSSCG00000000039|POLDIP3	-0.347957	0.00139293	0.136111
ENSSSCG00000003017|TGFB1	0.961351	0.00141283	0.137663
ENSSSCG00000012595|LRCH2	-0.545624	0.00143622	0.13876
ENSSSCG00000040025|NANOS1	-1.47765	0.00143623	0.13876
ENSSSCG00000010984|KIF24	-1.48381	0.0014291	0.13876
ENSSSCG00000006390|CASQ1	2.58259	0.00144389	0.139108
ENSSSCG00000037039|PPP1R27	1.24298	0.00146712	0.140951
ENSSSCG00000055189	1.43415	0.00147774	0.141554
ENSSSCG00000006857|COL11A1	-1.08737	0.00148166	0.141554
ENSSSCG00000010144|ACTN2	0.884442	0.00151379	0.144222
ENSSSCG00000013638|ILF3	-0.402653	0.00152341	0.144736
ENSSSCG00000035446|CAVIN1	0.350311	0.00153137	0.145091
ENSSSCG00000035299|SFRP4	1.52967	0.00155015	0.146466
ENSSSCG00000041322|ALPK3	1.32287	0.00155574	0.14659
ENSSSCG00000013864|TMEM38A	1.81144	0.00161668	0.151017
ENSSSCG00000011353|PFKFB4	1.45641	0.00162033	0.151017
ENSSSCG00000013411|WEE1	-0.720748	0.00161344	0.151017
ENSSSCG00000012144|GRPR	-1.33913	0.00161547	0.151017
ENSSSCG00000031262|TXNIP	0.817458	0.001638	0.151412
ENSSSCG00000014811|INPPL1	-0.390792	0.00163504	0.151412
ENSSSCG00000000393|PAN2	-0.447145	0.00164665	0.151412
ENSSSCG00000033626|SREBF1	-0.712549	0.0016403	0.151412
ENSSSCG00000007336	-1.15364	0.00164389	0.151412
ENSSSCG00000033500|SNRPD2	-0.53944	0.0016577	0.152021
ENSSSCG00000012018|CHODL	-0.762073	0.00167138	0.152468
ENSSSCG00000029249|NAV3	-0.896895	0.00167147	0.152468
ENSSSCG00000016998	-0.46016	0.00169577	0.153787
ENSSSCG00000016256|SPHKAP	-1.66666	0.00169155	0.153787
ENSSSCG00000033307|GNG4	-1.78389	0.00169938	0.153787
ENSSSCG00000002412|STON2	1.80582	0.00171109	0.154034
ENSSSCG00000001620|MDFI	-0.777937	0.00171074	0.154034
ENSSSCG00000007424|TNNC2	1.81997	0.00173071	0.155392
ENSSSCG00000014840|P4HA3	-1.05024	0.00174957	0.156676
ENSSSCG00000008557|EMILIN1	-0.539392	0.00176745	0.157864
ENSSSCG00000002036	-0.468642	0.00179021	0.159482
ENSSSCG00000062892|ANP32B	-0.445821	0.00180918	0.160754
ENSSSCG00000011038|MRC1	1.15192	0.00181627	0.160968
ENSSSCG00000001760|ACSBG1	0.338422	0.0018404	0.162541
ENSSSCG00000006187|MSC	-0.596947	0.0018435	0.162541
ENSSSCG00000003950|TIE1	0.970635	0.00185998	0.162739
ENSSSCG00000034973|CXCL12	0.735298	0.00185679	0.162739
ENSSSCG00000004578|ANXA2	-0.336329	0.00185294	0.162739
ENSSSCG00000024416|MYH13	1.1291	0.00189637	0.16508
ENSSSCG00000038494|LPIN2	-0.658121	0.0018955	0.16508
ENSSSCG00000000693|NCAPD2	-0.426176	0.00192667	0.167294
ENSSSCG00000016885|ITGA1	0.366044	0.00194593	0.168539
ENSSSCG00000039056|GAS7	0.584266	0.00195824	0.168753
ENSSSCG00000030309|NDRG2	0.344	0.00195455	0.168753
ENSSSCG00000008697|HTT	-0.417946	0.00196915	0.169268
ENSSSCG00000038255|ART1	1.42508	0.00199245	0.169912
ENSSSCG00000003776|ACADM	0.842393	0.00200637	0.169912
ENSSSCG00000021289|GAK	-0.273984	0.00200095	0.169912
ENSSSCG00000008693|NOP14	-0.378562	0.00198718	0.169912
ENSSSCG00000031356|HES1	-0.469928	0.00198482	0.169912
ENSSSCG00000017421|ACLY	-0.585297	0.00200594	0.169912
ENSSSCG00000029796|KBTBD11	-0.839753	0.00201596	0.170304
ENSSSCG00000010915|NAV1	-0.462163	0.00202272	0.170455
ENSSSCG00000040681|FABP4	3.05289	0.00203189	0.170808
ENSSSCG00000003433|PLOD1	-0.307953	0.00208444	0.174797
ENSSSCG00000006472|CRABP2	-0.909205	0.00209895	0.175585
ENSSSCG00000017500|TCAP	0.788949	0.00214268	0.177935
ENSSSCG00000039488|SPON2	0.710264	0.00215299	0.177935
ENSSSCG00000000849|HSP90B1	-0.34338	0.00214215	0.177935
ENSSSCG00000009268|CRYL1	-0.369354	0.00214738	0.177935
ENSSSCG00000015343|MIOS	-0.400799	0.00214849	0.177935
ENSSSCG00000002385|TGFB3	-0.485823	0.00216014	0.178098
ENSSSCG00000003128|LIG1	-0.727395	0.00217635	0.178575
ENSSSCG00000004270|ADGRB3	-1.40652	0.00217298	0.178575
ENSSSCG00000022774|NOP53	-0.543231	0.00222268	0.181664
ENSSSCG00000000010|FBLN1	-0.881724	0.00222459	0.181664
ENSSSCG00000002508|SETD3	-0.363416	0.00224208	0.182657
ENSSSCG00000037954|CAVIN4	1.61363	0.00227364	0.183918
ENSSSCG00000003805|PDE4B	0.913247	0.00227184	0.183918
ENSSSCG00000040494|RPL3	-0.45486	0.00227002	0.183918
ENSSSCG00000010370	2.91971	0.00229203	0.184472
ENSSSCG00000002000|IPO4	-0.367405	0.00229662	0.184472
ENSSSCG00000057242	-0.517592	0.00228996	0.184472
ENSSSCG00000040060|APEX1	-0.323456	0.00232941	0.1858
ENSSSCG00000023806|LRRN1	-0.516924	0.00231878	0.1858
ENSSSCG00000037260	-0.699583	0.00232657	0.1858
ENSSSCG00000044472|COL19A1	-1.21617	0.00234293	0.186445
ENSSSCG00000039640|CDC34	0.857234	0.00235158	0.1867
ENSSSCG00000005423|ABCA1	0.873035	0.0023645	0.187293
ENSSSCG00000004918|ALPK2	1.44456	0.00237326	0.187553
ENSSSCG00000015244|APLP2	0.418225	0.00237884	0.187562
ENSSSCG00000015570|IVNS1ABP	0.64766	0.00239518	0.188417
ENSSSCG00000037360|CST3	0.549852	0.00242957	0.189898
ENSSSCG00000001400|DDX39B	-0.293615	0.00242119	0.189898
ENSSSCG00000031871|ENTPD4	-0.518012	0.00243062	0.189898
ENSSSCG00000010190|ACTA1	1.98929	0.00244749	0.190349
ENSSSCG00000015720|BIN1	0.982751	0.00244709	0.190349
ENSSSCG00000000034|TTLL12	-0.448252	0.00248285	0.192663
ENSSSCG00000058703	0.723211	0.00250027	0.193576
ENSSSCG00000033541|NAT8L	-1.15069	0.00250651	0.193622
ENSSSCG00000011731|SMC4	-0.496591	0.00251284	0.193675
ENSSSCG00000040701|GYPC	1.35894	0.00252945	0.194131
ENSSSCG00000015960|MAP3K20	0.682884	0.00253573	0.194131
ENSSSCG00000009509|IPO5	-0.394991	0.00253369	0.194131
ENSSSCG00000006829|SYPL2	2.0769	0.00259567	0.196093
ENSSSCG00000006296|ATP1B1	1.23897	0.00257171	0.196093
ENSSSCG00000046588	0.509274	0.00258204	0.196093
ENSSSCG00000011881|IQCB1	-0.605847	0.00258822	0.196093
ENSSSCG00000001762|CIB2	-0.707557	0.00257558	0.196093
ENSSSCG00000006089|PTDSS1	-1.22674	0.00259171	0.196093
ENSSSCG00000010925|PPP1R12B	0.558694	0.00260249	0.196176
ENSSSCG00000001487|KLHL31	0.794228	0.00260827	0.196181
ENSSSCG00000032269|LIMA1	-0.593088	0.00261759	0.196451
ENSSSCG00000001869|PEAK1	0.408225	0.00264515	0.198086
ENSSSCG00000010299|ANXA7	-0.901349	0.00267518	0.199899
ENSSSCG00000009457|DACH1	1.1526	0.00275521	0.202901
ENSSSCG00000016337|ERFE	0.907654	0.00275258	0.202901
ENSSSCG00000001725|ADGRF5	0.814203	0.00274267	0.202901
ENSSSCG00000030045|PRMT5	-0.269005	0.00274749	0.202901
ENSSSCG00000032877|MEGF10	-0.407573	0.00273151	0.202901
ENSSSCG00000008633|PDIA6	-0.467144	0.00275677	0.202901
ENSSSCG00000009775|CDK2AP1	-0.564412	0.00273281	0.202901
ENSSSCG00000017513|NPEPPS	-0.308589	0.00278461	0.204511
ENSSSCG00000014022|HNRNPH1	-0.299843	0.00279349	0.204725
ENSSSCG00000001863|TMEM266	-1.33007	0.00281541	0.205891
ENSSSCG00000017514|KPNB1	-0.315681	0.00282305	0.206011
ENSSSCG00000055375	0.46624	0.00284281	0.206984
ENSSSCG00000016845|NUP155	-0.491837	0.00284846	0.206984
ENSSSCG00000054160|ATXN7L3B	-0.31825	0.0028644	0.207702
ENSSSCG00000031701|GXYLT1	-0.431333	0.00288919	0.209058
ENSSSCG00000002467|ASB2	1.40522	0.00290333	0.209639
ENSSSCG00000036132|CKM	1.48593	0.00294299	0.210888
ENSSSCG00000023595|AK3	0.899554	0.00293749	0.210888
ENSSSCG00000011882|GOLGB1	-0.350253	0.00294273	0.210888
ENSSSCG00000024484|DEGS1	-0.483585	0.00294522	0.210888
ENSSSCG00000001988|ADCY4	0.760936	0.00296425	0.211368
ENSSSCG00000014256|FBN2	-0.651767	0.00296308	0.211368
ENSSSCG00000039271|ST8SIA2	0.580722	0.00300219	0.212746
ENSSSCG00000040166|FLRT2	0.43241	0.00299413	0.212746
ENSSSCG00000022081|PHLDB2	-0.38223	0.00299621	0.212746
ENSSSCG00000011444|NT5DC2	-0.499714	0.00300982	0.212847
ENSSSCG00000025592|TP63	1.75551	0.00302053	0.213163
ENSSSCG00000029261	-0.289924	0.00302672	0.213163
ENSSSCG00000040401|EEF1A2	1.28378	0.00304702	0.213715
ENSSSCG00000023125|CNTNAP4	-1.90684	0.00304581	0.213715
ENSSSCG00000001844|PLIN1	6.42025	0.00311222	0.215956
ENSSSCG00000015203|ROBO4	0.896305	0.00311093	0.215956
ENSSSCG00000017927|BCL6B	0.757003	0.00310093	0.215956
ENSSSCG00000033185|PPP2R3A	0.643223	0.00311675	0.215956
ENSSSCG00000010621|ADD3	0.423015	0.00309212	0.215956
ENSSSCG00000008854|CPE	-0.685924	0.00309498	0.215956
ENSSSCG00000016548	0.560087	0.00312919	0.216381
ENSSSCG00000038172|PIP4P1	-0.277621	0.00315202	0.217521
ENSSSCG00000031170	-0.452716	0.00316823	0.218201
ENSSSCG00000005601|HSPA5	-0.289787	0.00317648	0.218331
ENSSSCG00000016157|MYL1	1.59741	0.00318668	0.218594
ENSSSCG00000012651|XPNPEP2	2.27112	0.00322551	0.220815
ENSSSCG00000038701|EFNA2	-0.819014	0.00324787	0.221904
ENSSSCG00000025531|SSPN	0.725125	0.00330448	0.224875
ENSSSCG00000005959	-0.516599	0.0033012	0.224875
ENSSSCG00000031903|TNNT3	1.50545	0.00333269	0.226329
ENSSSCG00000016823|C1QTNF3	-0.933386	0.00334565	0.226329
ENSSSCG00000012480|TNMD	-1.40557	0.00334119	0.226329
ENSSSCG00000013512|PLIN4	3.15094	0.00336695	0.227322
ENSSSCG00000002140|KLHL33	0.700034	0.00339588	0.228825
ENSSSCG00000033260|TNNI2	1.76268	0.00342556	0.230373
ENSSSCG00000001910|ISLR	-0.497244	0.00345614	0.231974
ENSSSCG00000022496|STK39	-1.24554	0.00346945	0.232413
ENSSSCG00000001453|HLA-DRA	0.842187	0.00348471	0.23298
ENSSSCG00000000657	1.8184	0.003516	0.234614
ENSSSCG00000011599|GRIP2	1.63979	0.00353199	0.234767
ENSSSCG00000015099|BCL9L	0.298477	0.00352753	0.234767
ENSSSCG00000024027|PAFAH1B2	-0.329509	0.00355839	0.236065
ENSSSCG00000004542|NARS1	0.309432	0.00356725	0.236196
ENSSSCG00000037608|LRRC70	1.08356	0.00361656	0.236719
ENSSSCG00000000504|PTPRB	0.815279	0.00361506	0.236719
ENSSSCG00000015435|NAMPT	0.642109	0.00359585	0.236719
ENSSSCG00000001952|NFKBIA	0.466305	0.00358704	0.236719
ENSSSCG00000001984|KHNYN	-0.35009	0.00360914	0.236719
ENSSSCG00000025834|FNDC5	-0.933468	0.00360014	0.236719
ENSSSCG00000017957|EIF4A1	-0.378881	0.00364732	0.238277
ENSSSCG00000006887|CNN3	-0.741061	0.00366991	0.23889
ENSSSCG00000055762|TAC3	-3.39682	0.00367063	0.23889
ENSSSCG00000000214|GPD1	1.25953	0.00369516	0.240031
ENSSSCG00000039946|CD34	0.484079	0.00371188	0.240662
ENSSSCG00000000024|PARVB	1.7449	0.00373729	0.241852
ENSSSCG00000013448|MKNK2	0.330174	0.00377546	0.242063
ENSSSCG00000009563|TMCO3	-0.344585	0.00376736	0.242063
ENSSSCG00000011415|MAPKAPK3	-0.354496	0.00377584	0.242063
ENSSSCG00000001697|TMEM63B	-0.48227	0.00374948	0.242063
ENSSSCG00000036570|CTXN3	-2.46672	0.00376594	0.242063
ENSSSCG00000006391|ATP1A2	0.737383	0.00378971	0.242499
ENSSSCG00000039194|KANK2	0.673396	0.00380571	0.243069
ENSSSCG00000008844|KDR	0.572813	0.00383998	0.243913
ENSSSCG00000002020	-0.433914	0.00382986	0.243913
ENSSSCG00000004255|VGLL2	-0.691912	0.00384026	0.243913
ENSSSCG00000017181	1.08879	0.00386288	0.244896
ENSSSCG00000011859|HEG1	0.867369	0.00388709	0.244984
ENSSSCG00000004725|ZNF106	-0.595923	0.00388006	0.244984
ENSSSCG00000009004|SFRP2	-0.612072	0.00389284	0.244984
ENSSSCG00000038404	-1.20079	0.00387275	0.244984
ENSSSCG00000024001|PLXNA1	-0.466842	0.00390124	0.245063
ENSSSCG00000027434|OLFM2	-0.684913	0.00392453	0.246076
ENSSSCG00000017238|TTYH2	-0.302547	0.00398239	0.248342
ENSSSCG00000003654|MACF1	-0.382489	0.00397546	0.248342
ENSSSCG00000033721	-3.65798	0.00397054	0.248342
ENSSSCG00000033894	0.563853	0.00408491	0.254273
ENSSSCG00000008873|GASK1B	0.677313	0.00410184	0.254864
ENSSSCG00000055760	-0.924159	0.00411044	0.254937
ENSSSCG00000006345|OLFML2B	0.578715	0.00413278	0.255399
ENSSSCG00000014326|KIF20A	-0.643016	0.0041311	0.255399
ENSSSCG00000008753|ADGRA3	-0.414643	0.00415023	0.256015
ENSSSCG00000010359	1.34717	0.00426378	0.2584
ENSSSCG00000013237|SPI1	1.18131	0.00429779	0.2584
ENSSSCG00000017306|ITGB3	1.12856	0.00424231	0.2584
ENSSSCG00000027407|MYH14	0.931157	0.00423776	0.2584
ENSSSCG00000016635|CAV2	0.79739	0.00424843	0.2584
ENSSSCG00000021374	0.646063	0.00428979	0.2584
ENSSSCG00000032330	0.506732	0.00427904	0.2584
ENSSSCG00000011917|NAA50	0.502191	0.00429377	0.2584
ENSSSCG00000017382|EZH1	0.387783	0.0043019	0.2584
ENSSSCG00000055670|TBCEL	-0.379334	0.00419906	0.2584
ENSSSCG00000007235|TPX2	-0.705549	0.0042607	0.2584
ENSSSCG00000024674|ABL2	-0.733051	0.00423505	0.2584
ENSSSCG00000017548|NGFR	-0.757355	0.00424944	0.2584
ENSSSCG00000040603|SGTB	-0.998456	0.00423872	0.2584
ENSSSCG00000000937|MYF5	-1.07156	0.00426774	0.2584
ENSSSCG00000014822	-0.421221	0.00431763	0.258717
ENSSSCG00000007033|AP3M2	-0.814969	0.00432226	0.258717
ENSSSCG00000013889	-0.396299	0.00437159	0.261214
ENSSSCG00000032028|EIF4B	-0.398264	0.00438662	0.261656
ENSSSCG00000024009|CAMK2N1	1.39814	0.0044867	0.265401
ENSSSCG00000002012|CARMIL3	1.056	0.00450912	0.265401
ENSSSCG00000032674|TCEA3	0.990976	0.00451676	0.265401
ENSSSCG00000009303	-0.459508	0.00450321	0.265401
ENSSSCG00000034491|PRICKLE1	-0.529653	0.00448981	0.265401
ENSSSCG00000004973|UACA	-0.550769	0.00451904	0.265401
ENSSSCG00000036322|SPRY4	-0.713658	0.00446048	0.265401
ENSSSCG00000000917|KERA	-0.931101	0.00448815	0.265401
ENSSSCG00000001473|COL11A2	-1.00639	0.00448594	0.265401
ENSSSCG00000022679|COCH	2.01008	0.00453285	0.265757
ENSSSCG00000010534|HPS1	-0.704203	0.00455887	0.266826
ENSSSCG00000037487	1.4973	0.00459518	0.268092
ENSSSCG00000011198|RFTN1	1.47636	0.00459613	0.268092
ENSSSCG00000016599|GPR37	-2.27082	0.00461176	0.268547
ENSSSCG00000023784|SEMA3C	0.422888	0.00463006	0.269155
ENSSSCG00000001427|C4A	2.51579	0.00465778	0.269852
ENSSSCG00000009222|SPARCL1	-0.318061	0.00465364	0.269852
ENSSSCG00000033120|PALM2AKAP2	0.283596	0.00469369	0.271474
ENSSSCG00000037245|HNRNPDL	-0.348859	0.00471483	0.272238
ENSSSCG00000004441|DSE	-0.276286	0.0047242	0.272321
ENSSSCG00000023296|CENPE	-0.645843	0.00477799	0.274959
ENSSSCG00000008309|SPR	-0.380458	0.00480216	0.274966
ENSSSCG00000002258|KLHL25	-0.544515	0.00479989	0.274966
ENSSSCG00000004825|CHSY1	-0.59069	0.00478613	0.274966
ENSSSCG00000054189	0.738595	0.0048413	0.275368
ENSSSCG00000006063|PABPC1	-0.355234	0.00483109	0.275368
ENSSSCG00000036056|DNAH17	-1.1104	0.00482918	0.275368
ENSSSCG00000012705|ZIC3	-1.35822	0.0048364	0.275368
ENSSSCG00000060144|CCNA2	-0.558717	0.00486764	0.275533
ENSSSCG00000032749|PCDH18	-0.589086	0.00486831	0.275533
ENSSSCG00000026130|EPHA3	-1.08623	0.00485663	0.275533
ENSSSCG00000048556	0.489859	0.00490164	0.276507
ENSSSCG00000024635|SPART	-0.454867	0.00489833	0.276507
ENSSSCG00000004207	0.419456	0.00492889	0.277588
ENSSSCG00000002460|UBR7	-0.269003	0.00495382	0.277624
ENSSSCG00000024261|CBX2	-0.72558	0.00494378	0.277624
ENSSSCG00000029163|BCAT1	-0.779718	0.00494789	0.277624
ENSSSCG00000006289|F5	3.9158	0.00496566	0.277834
ENSSSCG00000015485|SUCO	-0.381388	0.00498423	0.278064
ENSSSCG00000016835|SKP2	-0.549584	0.00498599	0.278064
ENSSSCG00000037025|PLVAP	0.7553	0.00500695	0.27878
ENSSSCG00000006911|TGFBR3	1.20104	0.0050564	0.281077
ENSSSCG00000059095|MLF1	1.3496	0.0050786	0.281854
ENSSSCG00000017750|EVI2B	1.17742	0.00509301	0.282197
ENSSSCG00000010317|DUSP29	-1.64722	0.00510716	0.282525
ENSSSCG00000012545|IL1RAPL2	0.820524	0.00513509	0.283612
ENSSSCG00000058254|FAM171A2	-1.09039	0.00515437	0.284219
ENSSSCG00000009192|PDLIM5	0.960428	0.00521279	0.28652
ENSSSCG00000030696	-0.502383	0.00520722	0.28652
ENSSSCG00000017141|AATK	2.42035	0.00526923	0.287796
ENSSSCG00000031608	0.948516	0.00526957	0.287796
ENSSSCG00000014878|PAK1	0.630262	0.00526328	0.287796
ENSSSCG00000046945	-0.763014	0.0052674	0.287796
ENSSSCG00000017511|PLXDC1	1.66711	0.00531379	0.289749
ENSSSCG00000015426|RELN	1.12188	0.00536086	0.291852
ENSSSCG00000010655|GFRA1	1.76163	0.00539807	0.293412
ENSSSCG00000054543	3.77533	0.00541892	0.29408
ENSSSCG00000040184|LMO7	0.686242	0.0054308	0.294259
ENSSSCG00000028227|RPN2	-0.247495	0.00546729	0.295769
ENSSSCG00000023907|AFAP1	-0.426276	0.00547859	0.295913
ENSSSCG00000003662|NT5C1A	1.44834	0.00555259	0.297103
ENSSSCG00000009808|TMEM120B	0.800162	0.00552228	0.297103
ENSSSCG00000016574|KCP	0.761444	0.00553704	0.297103
ENSSSCG00000012054|DOP1B	-0.502497	0.00553366	0.297103
ENSSSCG00000039460|RPL28	-0.514457	0.00551911	0.297103
ENSSSCG00000011207|SGO1	-0.705385	0.00554597	0.297103
ENSSSCG00000010904|NEK7	-0.672649	0.00559721	0.299023
ENSSSCG00000062585|RNASE6	1.89345	0.00563384	0.300512
ENSSSCG00000037101|LRRC8B	-1.04348	0.00566435	0.30167
ENSSSCG00000008973|NAAA	0.51838	0.00567495	0.301767
ENSSSCG00000059472|TMEM233	2.92119	0.0057605	0.302565
ENSSSCG00000009377|THSD1	0.53349	0.00573491	0.302565
ENSSSCG00000007088	-0.289387	0.00571246	0.302565
ENSSSCG00000016128|EEF1B2	-0.339375	0.00572147	0.302565
ENSSSCG00000000587|AEBP2	-0.35301	0.00572753	0.302565
ENSSSCG00000012633|IL13RA1	-0.372567	0.00570967	0.302565
ENSSSCG00000007253|MAPRE1	-0.504515	0.00576053	0.302565
ENSSSCG00000021075|TDRD1	-2.84103	0.00575006	0.302565
ENSSSCG00000033655|TUBB2B	-0.653453	0.00577852	0.303045
ENSSSCG00000011443|STAB1	0.83907	0.00580539	0.303064
ENSSSCG00000017510|CACNB1	0.73886	0.00580053	0.303064
ENSSSCG00000016069|CCDC150	-0.540148	0.0057891	0.303064
ENSSSCG00000000496|CCT2	-0.362305	0.00581805	0.303264
ENSSSCG00000035392|IGFBP2	-0.834748	0.00584171	0.304035
ENSSSCG00000015632	0.717197	0.00588521	0.305835
ENSSSCG00000007252|DNMT3B	-0.4374	0.00590326	0.306309
ENSSSCG00000001656|RRP36	-0.420681	0.00594624	0.308073
ENSSSCG00000001732|MMUT	0.224352	0.00598411	0.309567
ENSSSCG00000060526	-0.798128	0.00602514	0.31122
ENSSSCG00000001727|TNFRSF21	0.651689	0.00615762	0.317585
ENSSSCG00000006312|GPA33	2.86985	0.00620596	0.319118
ENSSSCG00000024316|COX5A	0.427479	0.00619862	0.319118
ENSSSCG00000004980|THSD4	-0.863035	0.00622845	0.319795
ENSSSCG00000040860|NMRK2	1.46404	0.00624664	0.32025
ENSSSCG00000000633|YBX3	0.761496	0.00636255	0.325706
ENSSSCG00000009045|HHIP	0.917366	0.00637697	0.325956
ENSSSCG00000012780|PLXNB3	-0.99181	0.00638645	0.325956
ENSSSCG00000035969|THRA	0.250348	0.00641047	0.326696
ENSSSCG00000001963|EGLN3	-0.405058	0.00643581	0.327501
ENSSSCG00000040288|ARNT2	-0.46372	0.00646249	0.328371
ENSSSCG00000039550|EMC4	0.32586	0.00649789	0.329681
ENSSSCG00000010122|CDC45	-0.61703	0.00651235	0.329927
ENSSSCG00000031478|OSTN	-1.64695	0.00654431	0.331057
ENSSSCG00000051600	1.308	0.00655954	0.331339
ENSSSCG00000010599|PDCD11	-0.461124	0.00659572	0.332676
ENSSSCG00000031899|JSRP1	0.973288	0.00660603	0.332707
ENSSSCG00000056685|PLCXD2	-0.391057	0.00664452	0.333957
ENSSSCG00000032613|SNAI1	-0.561662	0.00665033	0.333957
ENSSSCG00000024399|EVC2	-0.74142	0.00667307	0.334609
ENSSSCG00000014343|MATR3	-0.295233	0.00668579	0.334758
ENSSSCG00000047985|ZCCHC3	-0.376764	0.00670625	0.335293
ENSSSCG00000024486|HOOK3	0.600697	0.00673886	0.336433
ENSSSCG00000035429|HJV	0.999176	0.00680505	0.337702
ENSSSCG00000028338|PAMR1	0.894295	0.00680639	0.337702
ENSSSCG00000015987|NFE2L2	0.368674	0.0067889	0.337702
ENSSSCG00000016330	0.349071	0.00681351	0.337702
ENSSSCG00000031796|RAB3C	-1.96833	0.00680611	0.337702
ENSSSCG00000011110|CCDC3	-0.582304	0.00683045	0.337992
ENSSSCG00000027465|NLGN3	-0.628841	0.00683908	0.337992
ENSSSCG00000002341|PAPLN	1.38555	0.00694099	0.342043
ENSSSCG00000022741|PDGFRB	0.573339	0.00694075	0.342043
ENSSSCG00000044841	-0.950394	0.00698079	0.343511
ENSSSCG00000010133|ARVCF	0.494864	0.00701062	0.344485
ENSSSCG00000010974|CNTFR	-0.750841	0.00710141	0.348446
ENSSSCG00000017478|RAPGEFL1	-1.03588	0.00712104	0.34891
ENSSSCG00000014998|AASDHPPT	-0.472225	0.0071357	0.34913
ENSSSCG00000042162|KCNJ11	2.06895	0.0071795	0.349685
ENSSSCG00000025514|RUFY3	0.531809	0.00718782	0.349685
ENSSSCG00000001975|PRKD1	0.361784	0.00716053	0.349685
ENSSSCG00000032814|DNAH7	-3.35212	0.00717393	0.349685
ENSSSCG00000010703|HTRA1	-0.514964	0.00719809	0.349689
ENSSSCG00000026254|PRRG3	-0.991104	0.00722218	0.349868
ENSSSCG00000013663|ANGPTL6	-1.10737	0.00721587	0.349868
ENSSSCG00000031487|LSP1	0.82445	0.00727409	0.351885
ENSSSCG00000010181|C1orf198	-0.386798	0.00731185	0.35277
ENSSSCG00000044205	-0.886561	0.00731295	0.35277
ENSSSCG00000016831|SPEF2	-0.723044	0.00739089	0.356029
ENSSSCG00000015988	-0.206781	0.00740726	0.356183
ENSSSCG00000031302|CTBP1	-0.336787	0.00741486	0.356183
ENSSSCG00000001097|RIPOR2	1.59796	0.00745491	0.357107
ENSSSCG00000012828|STARD8	1.03909	0.00744628	0.357107
ENSSSCG00000008397|EFEMP1	1.99484	0.00753155	0.358748
ENSSSCG00000012591|AMOT	0.498602	0.00750839	0.358748
ENSSSCG00000026784|LMNB2	-0.477326	0.0075285	0.358748
ENSSSCG00000009722|SPOCK3	-0.865425	0.00754148	0.358748
ENSSSCG00000004452|PRSS35	-1.38346	0.00753657	0.358748
ENSSSCG00000016605|LMOD2	0.593007	0.00756729	0.35905
ENSSSCG00000009403|ITM2B	0.296036	0.00756876	0.35905
ENSSSCG00000006800|CD53	1.44673	0.0075945	0.35964
ENSSSCG00000010959|NTRK2	1.10026	0.00760216	0.35964
ENSSSCG00000004484|COL12A1	-0.686168	0.00763001	0.36046
ENSSSCG00000016453|TCAF1	0.291597	0.00766333	0.361536
ENSSSCG00000028148|DMD	0.574514	0.00770305	0.362911
ENSSSCG00000037646|DNAJA4	-0.378083	0.00773457	0.363709
ENSSSCG00000011047|FAM171A1	-0.490157	0.00774931	0.363709
ENSSSCG00000012110|MID1	-0.804538	0.0077518	0.363709
ENSSSCG00000024481|PDE4DIP	1.30348	0.00776918	0.364027
ENSSSCG00000001679|XPO5	-0.346909	0.00778522	0.36428
ENSSSCG00000013269|MAPK8IP1	-0.543033	0.00782342	0.365278
ENSSSCG00000010163|KCNK1	-1.15427	0.00782785	0.365278
ENSSSCG00000022900|SUPT16H	-0.317645	0.00785787	0.366181
ENSSSCG00000016018|FRZB	1.88504	0.00786922	0.366213
ENSSSCG00000031889|SOX7	0.883674	0.00790919	0.36659
ENSSSCG00000025492|NUDT13	0.641734	0.00789725	0.36659
ENSSSCG00000006872|AGL	0.550826	0.00791215	0.36659
ENSSSCG00000025928	-0.362595	0.00792009	0.36659
ENSSSCG00000004012|THBS2	-0.640936	0.00808616	0.373772
ENSSSCG00000023760|CLEC14A	0.373475	0.00816366	0.376847
ENSSSCG00000014975|CNTN5	-1.89381	0.00819164	0.37763
ENSSSCG00000038323|ACTN3	1.21342	0.00823697	0.379082
ENSSSCG00000026301|RAP2C	-0.282968	0.00824524	0.379082
ENSSSCG00000035690|SFPQ	-0.284278	0.00830863	0.380208
ENSSSCG00000012325|SMC1A	-0.412444	0.00831408	0.380208
ENSSSCG00000011997|CHMP2B	-0.497466	0.00829962	0.380208
ENSSSCG00000035059|MCM10	-0.684528	0.00830187	0.380208
ENSSSCG00000023924|PDE1A	1.42388	0.00837587	0.380377
ENSSSCG00000040578|CASKIN2	0.636256	0.00835793	0.380377
ENSSSCG00000016827|BRIX1	-0.21655	0.00836106	0.380377
ENSSSCG00000000411|NAB2	-0.327977	0.00839082	0.380377
ENSSSCG00000015215|CHEK1	-0.670255	0.0083775	0.380377
ENSSSCG00000002260	-0.710378	0.00839539	0.380377
ENSSSCG00000014599|SYT9	-1.35007	0.00837855	0.380377
ENSSSCG00000005530|LHX6	0.993255	0.00848587	0.383463
ENSSSCG00000023371|EHD2	0.510293	0.00848514	0.383463
ENSSSCG00000016085	0.835299	0.00850598	0.383866
ENSSSCG00000025455|RALB	0.394424	0.00855088	0.384879
ENSSSCG00000006018|TRPS1	-0.920595	0.0085444	0.384879
ENSSSCG00000009250|PRKG2	-1.85197	0.0085808	0.38572
ENSSSCG00000014248|LMNB1	-0.544987	0.00861521	0.38676
ENSSSCG00000003183|RRAS	1.61091	0.00867005	0.388289
ENSSSCG00000036339|HYCC2	0.595662	0.00867192	0.388289
ENSSSCG00000022797|PPP1R3B	0.814481	0.00875923	0.391541
ENSSSCG00000033327|PDGFB	0.714671	0.00879021	0.391541
ENSSSCG00000039202|FCF1	-0.304914	0.00877251	0.391541
ENSSSCG00000014071	-0.370345	0.00878199	0.391541
ENSSSCG00000011494|PSMD6	-0.239587	0.00882302	0.392493
ENSSSCG00000014633|CAVIN3	0.777187	0.00884148	0.392804
ENSSSCG00000002143|PARP2	-0.453658	0.00886244	0.393226
ENSSSCG00000006487|CCT3	-0.488501	0.00888427	0.393686
ENSSSCG00000043140	-1.21706	0.00890191	0.393958
ENSSSCG00000000152|RBFOX2	-0.248416	0.00894914	0.395538
ENSSSCG00000037416|CLIC5	1.48766	0.00901416	0.396062
ENSSSCG00000016306|USP40	-0.306495	0.00899651	0.396062
ENSSSCG00000026863|FARP1	-0.348304	0.00901872	0.396062
ENSSSCG00000024174|TGIF1	-0.516489	0.00898947	0.396062
ENSSSCG00000062050|TUBB2A	-0.750788	0.00900633	0.396062
ENSSSCG00000053970	-0.768407	0.00907844	0.398174
ENSSSCG00000011762|ACTL6A	-0.334353	0.0091644	0.401431
ENSSSCG00000011287|HHATL	1.38552	0.00921476	0.402549
ENSSSCG00000009327	-0.307842	0.00920422	0.402549
ENSSSCG00000013661|EIF3G	-0.330283	0.00922781	0.402549
ENSSSCG00000036256|MAD2L1	-0.510072	0.00923686	0.402549
ENSSSCG00000032180|MCM7	-0.312774	0.0092733	0.403112
ENSSSCG00000022846|SLC4A3	-0.3198	0.0092706	0.403112
ENSSSCG00000009440|ELF1	0.595475	0.00932386	0.404797
ENSSSCG00000048853	1.8796	0.00936201	0.404971
ENSSSCG00000036722|MALSU1	0.930442	0.00936329	0.404971
ENSSSCG00000002440|CCDC88C	0.65809	0.00935914	0.404971
ENSSSCG00000039130|RPL6	-0.399672	0.00937888	0.405134
ENSSSCG00000025176|NOTCH3	-0.372462	0.00939933	0.405507
ENSSSCG00000016174|FN1	0.696479	0.0094386	0.406184
ENSSSCG00000032176|SMURF2	-0.246924	0.00945054	0.406184
ENSSSCG00000002269|MTHFD1	-0.254001	0.00944948	0.406184
ENSSSCG00000014324|MYOT	0.745994	0.00949446	0.407051
ENSSSCG00000035901|SPIN1	-0.374757	0.00948332	0.407051
ENSSSCG00000011369|WDR6	-0.399044	0.00952672	0.407924
ENSSSCG00000007799|MYL11	1.49292	0.00957652	0.409403
ENSSSCG00000010132|COMT	-0.609232	0.00958513	0.409403
ENSSSCG00000062089|PLN	2.00783	0.00963296	0.410424
ENSSSCG00000016518|TRIM24	-0.286135	0.00962755	0.410424
ENSSSCG00000051274	0.638517	0.00970723	0.411822
ENSSSCG00000009974|EWSR1	-0.238595	0.00971302	0.411822
ENSSSCG00000011000|DNAJA1	-0.316725	0.00971381	0.411822
ENSSSCG00000008723|HTRA3	-0.631873	0.0097106	0.411822
ENSSSCG00000016267|ITM2C	-0.549106	0.0097607	0.41279
ENSSSCG00000009123|CAMK2D	-0.80166	0.0097528	0.41279
ENSSSCG00000011641|SLCO2A1	0.64921	0.00980148	0.413495
ENSSSCG00000006062	-0.287964	0.00979777	0.413495
ENSSSCG00000026041|MAP3K5	0.690069	0.00984357	0.414251
ENSSSCG00000040663|HERPUD1	0.380453	0.00983986	0.414251
ENSSSCG00000015748|CSMD1	-1.81885	0.00992759	0.417275
ENSSSCG00000028997|HOXA9	-1.69861	0.0099401	0.417289
ENSSSCG00000006034|RSPO2	-1.65826	0.0100104	0.419726
ENSSSCG00000015747|MYOM2	1.05567	0.0100265	0.419888
ENSSSCG00000044700|COL4A1	0.538849	0.0100524	0.419894
ENSSSCG00000007089|MGME1	-0.694976	0.0100619	0.419894
ENSSSCG00000006384|NHLH1	-2.53636	0.0100633	0.419894
ENSSSCG00000020984|LXN	0.556354	0.0100774	0.419901
ENSSSCG00000056538|PCNA	-0.361892	0.0101003	0.419901
ENSSSCG00000008227|ST3GAL5	-0.736247	0.0100915	0.419901
ENSSSCG00000011592|PLXND1	0.525174	0.0101194	0.420187
ENSSSCG00000024681|TECRL	0.785325	0.0101852	0.422407
ENSSSCG00000027882|C1orf115	1.01455	0.0102413	0.423202
ENSSSCG00000011171|CTSV	-0.787648	0.0102319	0.423202
ENSSSCG00000036044	-2.90205	0.0102194	0.423202
ENSSSCG00000049524	1.02473	0.0102764	0.423796
ENSSSCG00000007130|SYNDIG1	-3.06299	0.0102804	0.423796
ENSSSCG00000011034|ST8SIA6	-2.65712	0.0103145	0.424691
ENSSSCG00000007855|REXO5	-0.573392	0.0103377	0.425134
ENSSSCG00000015671|ARHGAP15	1.83636	0.0103785	0.426302
ENSSSCG00000015604|NEK2	-0.381904	0.0103956	0.426493
ENSSSCG00000046640|OAS1	1.53387	0.0104559	0.427995
ENSSSCG00000005169|RPS6	-0.392634	0.0104572	0.427995
ENSSSCG00000027190|PEX26	-0.392051	0.0104752	0.428221
ENSSSCG00000002464|PRIMA1	1.91891	0.010589	0.430271
ENSSSCG00000010532|LOXL4	0.874189	0.0105557	0.430271
ENSSSCG00000007522|CTSZ	0.80509	0.0105851	0.430271
ENSSSCG00000000064|ACO2	0.456734	0.0105908	0.430271
ENSSSCG00000001872|LINGO1	0.358971	0.0105792	0.430271
ENSSSCG00000012088	-0.302847	0.0106006	0.430271
ENSSSCG00000058397	0.975453	0.01065	0.431521
ENSSSCG00000038947	-0.26857	0.0106636	0.431521
ENSSSCG00000056113	-0.922756	0.0106691	0.431521
ENSSSCG00000013022|PYGM	0.944186	0.0107199	0.432046
ENSSSCG00000030421|GDI1	-0.226718	0.0107009	0.432046
ENSSSCG00000035488|WDR44	-0.644566	0.0107161	0.432046
ENSSSCG00000032398|VGLL3	-0.962874	0.0107327	0.432053
ENSSSCG00000035811|RPL32	-0.345795	0.0108087	0.434603
ENSSSCG00000017422|FKBP10	-0.405402	0.0108413	0.435405
ENSSSCG00000005060|KTN1	0.296051	0.0108742	0.435705
ENSSSCG00000010214|CDK1	-0.543512	0.0108639	0.435705
ENSSSCG00000046743	2.21703	0.0109507	0.438258
ENSSSCG00000036083	0.634017	0.0109858	0.439149
ENSSSCG00000007168|PCED1A	-0.475416	0.011081	0.442438
ENSSSCG00000016898	-0.42349	0.0110965	0.442545
ENSSSCG00000028805|PTPRM	0.599442	0.0111575	0.444461
ENSSSCG00000038007|HACD1	1.1666	0.0112324	0.445624
ENSSSCG00000007026	0.456459	0.0112229	0.445624
ENSSSCG00000028600|SLC39A9	-0.205873	0.0112387	0.445624
ENSSSCG00000010332|PLAC9	-0.774706	0.0112378	0.445624
ENSSSCG00000038706|C1QC	1.5242	0.0112864	0.445805
ENSSSCG00000012288|CCDC120	0.40824	0.011313	0.445805
ENSSSCG00000009887|NAA25	-0.289588	0.0112812	0.445805
ENSSSCG00000012405|RPS4X	-0.433057	0.0113212	0.445805
ENSSSCG00000039710|MYL2	-0.523648	0.0113099	0.445805
ENSSSCG00000013072|FADS2	-0.641373	0.0113205	0.445805
ENSSSCG00000033051|POLE	-0.438821	0.0113444	0.446206
ENSSSCG00000029830	-0.274872	0.0113919	0.447559
ENSSSCG00000006899|RPL5	-0.313537	0.0114196	0.448136
ENSSSCG00000001735|RHAG	-2.48069	0.0114568	0.449079
ENSSSCG00000054537	0.612502	0.0114936	0.44972
ENSSSCG00000010275|PCBD1	-0.449989	0.0114993	0.44972
ENSSSCG00000039522|SHISAL1	-0.981431	0.0115185	0.449956
ENSSSCG00000008613|GEN1	-0.948568	0.0115774	0.451743
ENSSSCG00000011101|ITGB1	-0.264017	0.0116219	0.452964
ENSSSCG00000009977|RASL10A	-2.91859	0.011651	0.453583
ENSSSCG00000036236|ELOVL6	-0.749675	0.0116822	0.454113
ENSSSCG00000055507|TRH	-1.25257	0.0116911	0.454113
ENSSSCG00000015135|SORL1	1.59498	0.0117295	0.45509
ENSSSCG00000022507|POLR2H	-0.393744	0.0117624	0.455802
ENSSSCG00000024061|TNNI1	-0.571397	0.0117763	0.455802
ENSSSCG00000035038|CGNL1	-0.590951	0.0117878	0.455802
ENSSSCG00000009216|SPP1	1.12842	0.0118607	0.458106
ENSSSCG00000034722|CCL14	2.47572	0.0118972	0.458999
ENSSSCG00000040507|PDLIM7	0.920218	0.0119294	0.459723
ENSSSCG00000036575|USHBP1	1.04244	0.0120013	0.459912
ENSSSCG00000021411|H2BC5	0.918714	0.011997	0.459912
ENSSSCG00000040118	0.76803	0.011998	0.459912
ENSSSCG00000033093|RGS6	0.63779	0.0119883	0.459912
ENSSSCG00000001866|RCN2	-0.443858	0.011984	0.459912
ENSSSCG00000011022|SVIL	0.702407	0.0120186	0.460061
ENSSSCG00000001804|HOMER2	-0.779235	0.0120631	0.461249
ENSSSCG00000039996|FAM168A	-0.335611	0.0120779	0.461302
ENSSSCG00000001372|GNL1	-0.329483	0.0121125	0.462108
ENSSSCG00000037030	-0.282038	0.0121827	0.464054
ENSSSCG00000002795|CDH11	-0.516222	0.0121906	0.464054
ENSSSCG00000015311|CYP51A1	-0.453252	0.0122767	0.466363
ENSSSCG00000007423|UBE2C	-0.63548	0.0122784	0.466363
ENSSSCG00000016792|RETREG1	1.17282	0.0123137	0.467019
ENSSSCG00000011889|GSK3B	-0.270473	0.0123229	0.467019
ENSSSCG00000030197|CD2AP	0.274717	0.0123732	0.468053
ENSSSCG00000015535|QSOX1	-0.212266	0.0123912	0.468053
ENSSSCG00000000071|ST13	-0.366063	0.0123904	0.468053
ENSSSCG00000029230|ECM1	1.25004	0.0124814	0.470944
ENSSSCG00000009888|ERP29	-0.357094	0.0125326	0.472354
ENSSSCG00000013627|PRKCSH	-0.329614	0.0125817	0.473685
ENSSSCG00000002267|RGMA	-0.272877	0.0126006	0.473875
ENSSSCG00000002279|GPX2	3.18041	0.0126587	0.475542
ENSSSCG00000002254|NR2F2	0.428122	0.0127374	0.477452
ENSSSCG00000035080	-0.493063	0.0127301	0.477452
ENSSSCG00000010189|NUP133	-0.200656	0.0127599	0.477774
ENSSSCG00000062141	0.436648	0.0128353	0.479884
ENSSSCG00000002292|PLEKHH1	-0.371082	0.0128443	0.479884
ENSSSCG00000040678|TYMS	-0.75646	0.0129052	0.481112
ENSSSCG00000055081	-4.98958	0.0128968	0.481112
ENSSSCG00000012236|OTC	-2.14506	0.0129473	0.482158
ENSSSCG00000011959|ABI3BP	-0.633221	0.0129955	0.483426
ENSSSCG00000001816|BLM	-0.460414	0.0130497	0.484917
ENSSSCG00000013366|LDHA	0.453626	0.013094	0.48595
ENSSSCG00000018007|MYH3	-0.273977	0.0131342	0.48595
ENSSSCG00000001653|PEX6	-0.284022	0.013119	0.48595
ENSSSCG00000010757|EBF3	-0.335659	0.0131273	0.48595
ENSSSCG00000028549|ECM2	0.52528	0.0131653	0.486575
ENSSSCG00000020830	-0.33137	0.0131897	0.486953
ENSSSCG00000006474|NES	-0.365684	0.0132234	0.487672
ENSSSCG00000012126|GPM6B	-0.577834	0.0132635	0.488625
ENSSSCG00000007488|DOK5	1.5802	0.0133852	0.491252
ENSSSCG00000006311|STYXL2	0.888416	0.0133878	0.491252
ENSSSCG00000025598|COBLL1	0.871993	0.0133886	0.491252
ENSSSCG00000029326|CCNB1	-0.627827	0.013392	0.491252
ENSSSCG00000032081|NDUFS3	0.322878	0.013414	0.491531
ENSSSCG00000028047|DTNA	1.06421	0.0134509	0.492359
ENSSSCG00000004510|ACAA2	0.488618	0.0135811	0.496542
ENSSSCG00000012521|GPRASP2	-0.366715	0.0135942	0.496542
ENSSSCG00000027654|NETO1	2.67811	0.0136457	0.496579
ENSSSCG00000015453|PDIA4	-0.449896	0.0136371	0.496579
ENSSSCG00000061479	-1.14109	0.0136531	0.496579
ENSSSCG00000051856	-2.1379	0.0136495	0.496579
ENSSSCG00000028567|BTNL9	0.79551	0.0137349	0.497969
ENSSSCG00000037832|PMP22	0.331605	0.0137079	0.497969
ENSSSCG00000001974|G2E3	-0.399767	0.0137265	0.497969
ENSSSCG00000003930|RPS8	-0.419944	0.013817	0.499723
ENSSSCG00000012377|KIF4A	-0.73736	0.0138095	0.499723
ENSSSCG00000031940|GAS2	-0.859904	0.013827	0.499723
ENSSSCG00000004049|ACAT2	-0.655127	0.0138488	0.499985
ENSSSCG00000032007|RTN4	0.6169	0.0139147	0.501836
ENSSSCG00000012172|ACOT9	-0.203792	0.0139492	0.502552
ENSSSCG00000044572	-0.456383	0.0140563	0.505878
ENSSSCG00000001964|NPAS3	-0.774345	0.0140775	0.50611
ENSSSCG00000033348|ISL2	-1.84785	0.0141138	0.506884
ENSSSCG00000007027|SLC20A2	0.762724	0.0142132	0.508549
ENSSSCG00000015085|IL10RA	0.750822	0.0142439	0.508549
ENSSSCG00000015569|SWT1	0.471341	0.014251	0.508549
ENSSSCG00000024621|KAT2B	0.378979	0.0142558	0.508549
ENSSSCG00000033295|EIF2S1	-0.231762	0.0142787	0.508549
ENSSSCG00000013746|CALR	-0.240537	0.014217	0.508549
ENSSSCG00000007541|PDGFA	-0.630743	0.0142745	0.508549
ENSSSCG00000036359|SLC43A1	-1.34781	0.0141818	0.508549
ENSSSCG00000032580|MGST1	1.26559	0.0143036	0.508906
ENSSSCG00000030253|NOL9	-0.392482	0.0143213	0.509008
ENSSSCG00000017089|ANXA6	-0.243764	0.0143362	0.509011
ENSSSCG00000022343|ENO1	-0.373862	0.0143583	0.509266
ENSSSCG00000026554|PRXL2B	0.810887	0.0144365	0.510345
ENSSSCG00000001801|BTBD1	0.310002	0.0144482	0.510345
ENSSSCG00000010116|SLC25A1	-0.343085	0.0144362	0.510345
ENSSSCG00000027340|PI4K2B	-0.394934	0.0144096	0.510345
ENSSSCG00000022932|SNW1	-0.193304	0.0144925	0.511383
ENSSSCG00000010962|FRMD3	-0.72584	0.0145361	0.512393
ENSSSCG00000007501|BMP7	1.09915	0.0145741	0.513205
ENSSSCG00000002268|AKAP5	0.69626	0.0146263	0.514515
ENSSSCG00000002904|HAUS5	-0.360869	0.0146413	0.514515
ENSSSCG00000006369|F11R	1.00952	0.0147039	0.516187
ENSSSCG00000001810|PDE8A	0.462607	0.0147223	0.516305
ENSSSCG00000017068|FAXDC2	-1.32834	0.014795	0.518325
ENSSSCG00000011963|TOMM70	-0.234504	0.0148535	0.519841
ENSSSCG00000024024|CX3CR1	0.913788	0.0148903	0.520069
ENSSSCG00000012685|PABIR2	-0.817581	0.0148822	0.520069
ENSSSCG00000009664|PTK2B	1.83992	0.0150006	0.520214
ENSSSCG00000036094|PLAAT1	1.36461	0.0149691	0.520214
ENSSSCG00000052374	0.732169	0.0149765	0.520214
ENSSSCG00000016992|NEURL1B	0.57198	0.015	0.520214
ENSSSCG00000003218|MYBPC2	0.359091	0.0149188	0.520214
ENSSSCG00000010121|UFD1	-0.244077	0.0149657	0.520214
ENSSSCG00000005487|COL27A1	-0.55369	0.0149751	0.520214
ENSSSCG00000001993|TGM1	-1.99703	0.0150429	0.521154
ENSSSCG00000030413|PIK3CA	0.521088	0.0150909	0.522288
ENSSSCG00000027017|NR1D2	0.818549	0.0151096	0.52241
ENSSSCG00000002386|IFT43	-0.417456	0.0151265	0.522467
ENSSSCG00000039821	0.912772	0.0151712	0.523481
ENSSSCG00000021852|FAM124B	1.0133	0.0152481	0.525608
ENSSSCG00000003088|APOE	0.985664	0.0152966	0.525693
ENSSSCG00000008877|ETFDH	0.52274	0.0152938	0.525693
ENSSSCG00000010145|HEATR1	-0.475079	0.0152729	0.525693
ENSSSCG00000018039|NCOR1	0.463222	0.0154325	0.529833
ENSSSCG00000000486|NUP107	-0.37388	0.0154602	0.530255
ENSSSCG00000027505|ESYT3	1.6918	0.015499	0.531053
ENSSSCG00000028905|TNIK	0.71902	0.0155511	0.53193
ENSSSCG00000023423|UBALD2	0.521933	0.0155641	0.53193
ENSSSCG00000004600|TCF12	-0.374528	0.0155711	0.53193
ENSSSCG00000011030|CUBN	-2.15144	0.0156176	0.532986
ENSSSCG00000015917|XIRP2	0.8201	0.0156722	0.534318
ENSSSCG00000002296|RDH11	-0.308342	0.0157097	0.535066
ENSSSCG00000008901|PAICS	-0.557531	0.0157325	0.53531
ENSSSCG00000010853|EPHX1	-0.482289	0.0158732	0.539564
ENSSSCG00000031077|KPNA4	0.18879	0.0159203	0.540093
ENSSSCG00000013381|RPS13	-0.363871	0.0159146	0.540093
ENSSSCG00000028113|CAPZA2	0.460884	0.015948	0.540498
ENSSSCG00000007435	0.397854	0.0160895	0.544219
ENSSSCG00000038708|MTHFS	-0.328757	0.016088	0.544219
ENSSSCG00000004945|RPL4	-0.284508	0.0161861	0.546407
ENSSSCG00000006328|RXRG	-0.591577	0.0161721	0.546407
ENSSSCG00000025133|ITGB2	1.35309	0.0162682	0.548639
ENSSSCG00000003524|C1QA	1.45122	0.0163731	0.548939
ENSSSCG00000035189	1.04386	0.0163678	0.548939
ENSSSCG00000004928|CILP	0.343559	0.0163205	0.548939
ENSSSCG00000034137|PPIB	-0.349105	0.0163439	0.548939
ENSSSCG00000009511|STK24	-0.499481	0.0163018	0.548939
ENSSSCG00000009197|GRID2	-1.3127	0.0163563	0.548939
ENSSSCG00000001913|STOML1	0.351533	0.01639	0.548947
ENSSSCG00000023948|UBTD2	-0.260916	0.0164053	0.548947
ENSSSCG00000003818|DOCK7	-0.35623	0.0164479	0.549833
ENSSSCG00000045712|OLFML3	-0.440828	0.0165673	0.553288
ENSSSCG00000058577|SGCD	0.868569	0.0166019	0.553364
ENSSSCG00000016618|CPED1	0.763488	0.016599	0.553364
ENSSSCG00000033175|SASH1	-0.32435	0.0166675	0.555012
ENSSSCG00000015102|CENATAC	-0.42799	0.0166864	0.555103
ENSSSCG00000012759|ZNF185	-1.03967	0.0167122	0.555422
ENSSSCG00000036480|CTNNA3	1.21241	0.0167724	0.556881
ENSSSCG00000001921|NEO1	0.245787	0.0169026	0.55958
ENSSSCG00000001619|FOXP4	-0.41097	0.0168948	0.55958
ENSSSCG00000057040	-0.733022	0.0168875	0.55958
ENSSSCG00000004700|PDIA3	-0.331537	0.0170656	0.564326
ENSSSCG00000023891|GRM7	-1.28754	0.0170789	0.564326
ENSSSCG00000033822|THRSP	2.35201	0.0172511	0.566895
ENSSSCG00000013302|CAT	0.493534	0.0172425	0.566895
ENSSSCG00000028553|ILF2	-0.290623	0.0171828	0.566895
ENSSSCG00000013736|PRDX2	-0.302938	0.0172558	0.566895
ENSSSCG00000011309|KIF15	-0.63895	0.0172429	0.566895
ENSSSCG00000057544	-1.96806	0.0172359	0.566895
ENSSSCG00000009489|GPC6	-0.445688	0.0172773	0.56706
ENSSSCG00000032720|SMPX	0.732414	0.0173564	0.56911
ENSSSCG00000025321|MAZ	-0.349815	0.0173833	0.569449
ENSSSCG00000004658|FBN1	0.624218	0.0174002	0.569457
ENSSSCG00000058076	0.953094	0.0175994	0.570576
ENSSSCG00000025788|ENPP4	0.757784	0.0175746	0.570576
ENSSSCG00000024071|SCARF1	0.60287	0.0175384	0.570576
ENSSSCG00000012911|CARNS1	0.534466	0.0176234	0.570576
ENSSSCG00000015545	0.470259	0.017634	0.570576
ENSSSCG00000016925|PLK2	0.268523	0.0175477	0.570576
ENSSSCG00000024373|TRIP12	-0.1666	0.0175001	0.570576
ENSSSCG00000013602|HNRNPM	-0.282528	0.017584	0.570576
ENSSSCG00000006468|HDGF	-0.335605	0.0176047	0.570576
ENSSSCG00000013145|DTX4	-0.766955	0.0174754	0.570576
ENSSSCG00000011208|ZNF385D	-0.872961	0.0175302	0.570576
ENSSSCG00000011666|CLSTN2	-1.15418	0.0174669	0.570576
ENSSSCG00000031271|STRADB	0.575769	0.0176642	0.571015
ENSSSCG00000016918|MAP3K1	0.572196	0.0176833	0.571094
ENSSSCG00000002032|SLC7A8	1.02733	0.017769	0.571709
ENSSSCG00000043781|RHOB	0.23536	0.0177663	0.571709
ENSSSCG00000026700|RBM23	-0.276074	0.0177303	0.571709
ENSSSCG00000031847|RBM28	-0.369631	0.0177564	0.571709
ENSSSCG00000010203	-0.225989	0.0178752	0.574587
ENSSSCG00000000394|CNPY2	-0.334333	0.0179117	0.575219
ENSSSCG00000015125|NECTIN1	-1.01968	0.0180251	0.578322
ENSSSCG00000025701|NCK1	0.204145	0.0180979	0.579573
ENSSSCG00000008406|CCDC88A	-0.284699	0.018086	0.579573
ENSSSCG00000022112|DOCK9	0.457378	0.0181507	0.580721
ENSSSCG00000025486|MDH2	0.514043	0.018169	0.580765
ENSSSCG00000051296	-1.80621	0.0182149	0.58169
ENSSSCG00000016034|COL3A1	0.527549	0.0182732	0.581927
ENSSSCG00000048919|PRNP	-0.329779	0.0182425	0.581927
ENSSSCG00000022543|VWDE	-0.764038	0.0182684	0.581927
ENSSSCG00000035904	-0.32792	0.0183169	0.582778
ENSSSCG00000034569|OBSCN	0.986366	0.0184131	0.584121
ENSSSCG00000009781|PITPNM2	0.618746	0.0184662	0.584121
ENSSSCG00000032284|CCND3	-0.23301	0.0184661	0.584121
ENSSSCG00000023727|TRIM37	-0.278528	0.0184158	0.584121
ENSSSCG00000013017|EHD1	-0.418024	0.0184784	0.584121
ENSSSCG00000002431|TDP1	-0.505241	0.018384	0.584121
ENSSSCG00000023031|TNNT2	-0.562093	0.0184746	0.584121
ENSSSCG00000000145|MYH9	0.498473	0.0185177	0.584288
ENSSSCG00000011243	0.277295	0.0185073	0.584288
ENSSSCG00000000749|SLC6A12	2.38483	0.0185932	0.585672
ENSSSCG00000003514|HSPG2	0.402344	0.0185957	0.585672
ENSSSCG00000004177|RPS12	-0.584104	0.0186526	0.586923
ENSSSCG00000004489	-0.357967	0.0186866	0.587455
ENSSSCG00000032672|RAB9B	0.679003	0.0187589	0.589187
ENSSSCG00000031728|ABRA	0.945851	0.0188022	0.589468
ENSSSCG00000028911|COLQ	0.788683	0.0187898	0.589468
ENSSSCG00000006418	0.838701	0.0188517	0.59048
ENSSSCG00000012035|SYNJ1	0.809758	0.0189856	0.59359
ENSSSCG00000015396|SEMA3D	0.708818	0.0189834	0.59359
ENSSSCG00000033843|ETFRF1	1.10494	0.0190173	0.59404
ENSSSCG00000042854	3.54115	0.0191486	0.595431
ENSSSCG00000029886|LYVE1	1.25998	0.0191214	0.595431
ENSSSCG00000006754|AMPD1	0.768036	0.0190832	0.595431
ENSSSCG00000014955|MRE11	-0.38578	0.0191027	0.595431
ENSSSCG00000017529|CBX1	-0.40558	0.0191406	0.595431
ENSSSCG00000035007	-0.358713	0.0191846	0.596009
ENSSSCG00000012440|PGK1	0.752962	0.019302	0.599114
ENSSSCG00000009047|SMARCA5	-0.222243	0.0193709	0.600166
ENSSSCG00000037106|ECRG4	-0.92174	0.0193659	0.600166
ENSSSCG00000007625|ARPC1B	0.512857	0.0195181	0.603996
ENSSSCG00000014314	-0.573173	0.0195298	0.603996
ENSSSCG00000010517|PGAM1	-0.373133	0.019558	0.604325
ENSSSCG00000012766|BGN	-0.585304	0.0196131	0.605481
ENSSSCG00000025260|CARD10	0.842781	0.0196567	0.606283
ENSSSCG00000005785|PCSK6	0.91447	0.0196776	0.606381
ENSSSCG00000030209|MFNG	1.72734	0.0197173	0.606515
ENSSSCG00000001806|FSD2	0.502713	0.0197113	0.606515
ENSSSCG00000011933|NECTIN3	-0.309987	0.0198345	0.609574
ENSSSCG00000039616|ZBTB25	0.336703	0.0199312	0.611449
ENSSSCG00000000745|DDX11	-0.731338	0.0199242	0.611449
ENSSSCG00000001456	0.921463	0.0199823	0.61247
ENSSSCG00000010877|HNRNPU	-0.198625	0.0200468	0.613581
ENSSSCG00000002305|EXD2	-0.444829	0.0200543	0.613581
ENSSSCG00000008981	0.592147	0.0201149	0.614337
ENSSSCG00000011906|IGSF11	-0.826236	0.0200978	0.614337
ENSSSCG00000010686|BAG3	0.441496	0.0201506	0.61488
ENSSSCG00000033593|CIP2A	-0.379929	0.0202253	0.61497
ENSSSCG00000001688|TJAP1	-0.414126	0.0202214	0.61497
ENSSSCG00000002622|TMEM14A	-0.520574	0.0202072	0.61497
ENSSSCG00000003110|ZC3H4	-0.616617	0.0202215	0.61497
ENSSSCG00000010017|SMTN	0.274709	0.020309	0.61697
ENSSSCG00000011684|U2SURP	-0.186246	0.0203278	0.616995
ENSSSCG00000017333|FMNL1	1.21586	0.0203728	0.617814
ENSSSCG00000034773	1.22984	0.0204404	0.618769
ENSSSCG00000002509|CCNK	-0.228888	0.0204288	0.618769
ENSSSCG00000014029|COL23A1	-1.96885	0.0205598	0.621835
ENSSSCG00000006333|NUF2	-0.407333	0.0206114	0.622845
ENSSSCG00000004705|MAP1A	-0.602456	0.0207191	0.625548
ENSSSCG00000007917|RBFOX1	1.65185	0.0207789	0.626673
ENSSSCG00000036246|GP91-PHOX	1.41405	0.0208141	0.626673
ENSSSCG00000014569|RPL27A	-0.433851	0.0208294	0.626673
ENSSSCG00000004520	-1.68657	0.0208159	0.626673
ENSSSCG00000036201|NPR3	1.28999	0.0209065	0.628068
ENSSSCG00000001658|MRPL2	-0.335191	0.0209124	0.628068
ENSSSCG00000008150|TMEM182	0.532099	0.0209638	0.62851
ENSSSCG00000002628|CILK1	-0.285216	0.0209516	0.62851
ENSSSCG00000060575	1.64001	0.0209831	0.62854
ENSSSCG00000029783|MKX	-0.992345	0.0212043	0.634613
ENSSSCG00000056302|GINS2	-0.670632	0.0212708	0.636046
ENSSSCG00000012880|CPT1A	1.69295	0.0213249	0.637108
ENSSSCG00000011314|LZTFL1	-0.311055	0.0213483	0.637253
ENSSSCG00000033703|FAM111A	1.35189	0.0214303	0.63823
ENSSSCG00000001834|MFGE8	0.248737	0.0214368	0.63823
ENSSSCG00000037592|SLF2	-0.407016	0.0214344	0.63823
ENSSSCG00000040638|DIO2	1.38423	0.0216197	0.641446
ENSSSCG00000011485|PTPRG	-0.3043	0.021613	0.641446
ENSSSCG00000016109|ALS2	-0.462006	0.0216163	0.641446
ENSSSCG00000021353|TMX4	-0.611265	0.021616	0.641446
ENSSSCG00000006059|NCALD	-0.877573	0.0216592	0.642064
ENSSSCG00000038774|MAPK13	-1.0875	0.0217435	0.644006
ENSSSCG00000001651|CNPY3	-0.28354	0.0218246	0.645851
ENSSSCG00000005608|ANGPTL2	0.552767	0.0218675	0.646004
ENSSSCG00000052301|NRG4	-0.562937	0.0218647	0.646004
ENSSSCG00000040631|LPL	1.26949	0.0220734	0.650689
ENSSSCG00000022289|PCDH1	0.792584	0.0220795	0.650689
ENSSSCG00000011973|COL8A1	-0.754041	0.022083	0.650689
ENSSSCG00000038767|MBP	1.72168	0.022131	0.651249
ENSSSCG00000057079|SHAS2	-0.603379	0.02214	0.651249
ENSSSCG00000036445	-1.45783	0.0221694	0.651555
ENSSSCG00000026806|DHX9	-0.257682	0.0221901	0.651606
ENSSSCG00000001881|MAN2C1	-0.246025	0.0223282	0.655101
ENSSSCG00000009188|STPG2	2.91054	0.0224976	0.659507
ENSSSCG00000002432|KCNK13	1.93474	0.0226122	0.661736
ENSSSCG00000011399|GNAI2	0.242825	0.0226105	0.661736
ENSSSCG00000042572|IMP3	0.287782	0.0226449	0.662126
ENSSSCG00000013305|CAPRIN1	-0.274223	0.0227026	0.663248
ENSSSCG00000006105|GEM	0.611639	0.0227244	0.663321
ENSSSCG00000032092|DDX5	-0.202338	0.0227532	0.663597
ENSSSCG00000026111|MIR133A1	1.48694	0.0229551	0.667814
ENSSSCG00000057692	1.01209	0.0229638	0.667814
ENSSSCG00000037779|CAPN10	-0.35814	0.0229757	0.667814
ENSSSCG00000007603|NPTX2	-1.22881	0.0229354	0.667814
ENSSSCG00000003762|ADGRL4	1.19163	0.0230201	0.667974
ENSSSCG00000036534|MYOM3	0.45476	0.0230166	0.667974
ENSSSCG00000002866|CEBPA	1.88681	0.0230641	0.668263
ENSSSCG00000012077|MX1	1.72509	0.0230691	0.668263
ENSSSCG00000011401|LSMEM2	0.736541	0.0231375	0.669679
ENSSSCG00000038080|EMCN	0.813509	0.0232759	0.673118
ENSSSCG00000026729|TMEM150C	1.60613	0.0234334	0.677101
ENSSSCG00000016426	-1.19781	0.0234909	0.678191
ENSSSCG00000002804|CSNK2A2	-0.277671	0.0235301	0.678751
ENSSSCG00000000896|NTN4	0.576289	0.0236715	0.682256
ENSSSCG00000033146|CD163	1.46476	0.0237344	0.68235
ENSSSCG00000012335|FGD1	-0.253126	0.0237302	0.68235
ENSSSCG00000009704|HMGB2	-0.487065	0.023697	0.68235
ENSSSCG00000005300|VCP	-0.167495	0.0238713	0.685709
ENSSSCG00000001905|ARID3B	0.346481	0.0238955	0.685831
ENSSSCG00000012647|PRR32	0.420178	0.0239956	0.688129
ENSSSCG00000029949|CD248	0.636675	0.0241124	0.690899
ENSSSCG00000027988	-0.310133	0.0241574	0.691611
ENSSSCG00000001832|ACAN	-1.88197	0.0241985	0.692211
ENSSSCG00000014791|RRM1	-0.33234	0.0242234	0.692346
ENSSSCG00000038062|SAMSN1	0.458591	0.0243105	0.694164
ENSSSCG00000010442	-2.94742	0.0243275	0.694164
ENSSSCG00000038348|NME1	-0.645865	0.0243586	0.694474
ENSSSCG00000016220|DNPEP	-0.45448	0.0243838	0.694614
ENSSSCG00000016848|EGFLAM	0.606921	0.0244321	0.69481
ENSSSCG00000061173	-0.245658	0.0244515	0.69481
ENSSSCG00000029662|RASSF4	-0.288104	0.0244185	0.69481
ENSSSCG00000023380|ISCU	0.359957	0.0246456	0.69945
ENSSSCG00000000804|ANO6	0.264476	0.0246574	0.69945
ENSSSCG00000011446|NEK4	-0.208319	0.0246759	0.69945
ENSSSCG00000030303|ACHE	1.10226	0.0247433	0.700782
ENSSSCG00000024517|AKAP6	0.266232	0.024769	0.70093
ENSSSCG00000060206	0.858405	0.0249768	0.702107
ENSSSCG00000012606|ATP1B4	0.521333	0.0250659	0.702107
ENSSSCG00000001709|SUPT3H	0.316629	0.0250778	0.702107
ENSSSCG00000017259|PRKAR1A	-0.180411	0.0251102	0.702107
ENSSSCG00000000522|NAP1L1	-0.198452	0.025	0.702107
ENSSSCG00000025323|SF3B3	-0.233418	0.024911	0.702107
ENSSSCG00000002403|VIPAS39	-0.247893	0.0248709	0.702107
ENSSSCG00000012680|GPC3	-0.275172	0.0249049	0.702107
ENSSSCG00000021718|METTL17	-0.390372	0.0250113	0.702107
ENSSSCG00000006197|SULF1	-0.421043	0.0249264	0.702107
ENSSSCG00000040593|BLOC1S5	-0.471483	0.0250361	0.702107
ENSSSCG00000028019|LRRC59	-0.620724	0.0251177	0.702107
ENSSSCG00000011167|ZNF782	-0.783559	0.0250854	0.702107
ENSSSCG00000006512|FDPS	-0.829961	0.0250422	0.702107
ENSSSCG00000001795|SH3GL3	-0.892823	0.0248605	0.702107
ENSSSCG00000013517|UHRF1	-0.584354	0.0252014	0.703873
ENSSSCG00000011020|JCAD	0.844339	0.0252232	0.703909
ENSSSCG00000015876	-1.65511	0.0254075	0.708477
ENSSSCG00000033732|ANKRD10	0.394719	0.0254416	0.708852
ENSSSCG00000023186|CA4	2.22894	0.0254701	0.70907
ENSSSCG00000015052|USP28	0.550008	0.0255982	0.712057
ENSSSCG00000005287|PSAT1	0.934466	0.0256348	0.712484
ENSSSCG00000002722|DDX19B	-0.303886	0.0256551	0.712484
ENSSSCG00000011619|EEFSEC	-0.507849	0.0257789	0.715254
ENSSSCG00000013029|TRMT112	-0.559519	0.0257965	0.715254
ENSSSCG00000051128	4.53658	0.0258212	0.715359
ENSSSCG00000032111|RPL7	-0.225636	0.0258908	0.716228
ENSSSCG00000029005|KPNA2	-0.417331	0.0259007	0.716228
ENSSSCG00000006156|TPD52	-0.444105	0.0259152	0.716228
ENSSSCG00000002040|MRPL52	-0.384848	0.0259785	0.716823
ENSSSCG00000002573|RTL1	-0.758439	0.025976	0.716823
ENSSSCG00000012817|FUNDC2	0.514628	0.0261315	0.720464
ENSSSCG00000034086|ATP5F1C	0.465213	0.0262337	0.721683
ENSSSCG00000002142|TEP1	0.213047	0.0262322	0.721683
ENSSSCG00000040706|DBN1	-0.28104	0.0262388	0.721683
ENSSSCG00000012382	-0.249832	0.0263069	0.722687
ENSSSCG00000037307|PRC1	-0.388822	0.0263175	0.722687
ENSSSCG00000010981|NUDT2	-1.12444	0.0263565	0.723179
ENSSSCG00000032556|ALDOA	0.780259	0.0263858	0.723342
ENSSSCG00000056862|GAS1	-0.565887	0.0264046	0.723342
ENSSSCG00000036804|TCEA2	-0.296862	0.0264486	0.72397
ENSSSCG00000033178|HAUS4	-0.310075	0.0264801	0.724255
ENSSSCG00000020749|KCNAB2	-1.01642	0.0265305	0.725055
ENSSSCG00000003121|KPTN	-0.479804	0.0265581	0.725232
ENSSSCG00000017678|APPBP2	-0.181189	0.0266549	0.727295
ENSSSCG00000034739	0.679209	0.0267385	0.728996
ENSSSCG00000040281|ARMCX3	0.253643	0.0267908	0.729843
ENSSSCG00000023374|SRGN	0.940497	0.0270221	0.730983
ENSSSCG00000027197|DYRK1B	0.914454	0.026876	0.730983
ENSSSCG00000015853|HERC2	0.235097	0.0269087	0.730983
ENSSSCG00000013405|EIF4G2	0.169455	0.0269944	0.730983
ENSSSCG00000008678|TMEM129	-0.228017	0.0269049	0.730983
ENSSSCG00000052153	-0.291371	0.0269602	0.730983
ENSSSCG00000007000|FAT1	-0.320724	0.0269927	0.730983
ENSSSCG00000029785|RPS9	-0.326023	0.0270346	0.730983
ENSSSCG00000016553|COPG2	-0.377967	0.0270113	0.730983
ENSSSCG00000028962	-0.552424	0.0270548	0.730983
ENSSSCG00000033385	-1.28263	0.0270671	0.730983
ENSSSCG00000011218|SLC4A7	0.742647	0.0271556	0.731071
ENSSSCG00000032583|SRSF5	-0.267119	0.0271322	0.731071
ENSSSCG00000013249|CKAP5	-0.331481	0.0271367	0.731071
ENSSSCG00000008698|RGS12	-0.337528	0.0271317	0.731071
ENSSSCG00000032984|BEND7	0.414957	0.0272011	0.73172
ENSSSCG00000011579|PPARG	2.59486	0.0273111	0.733486
ENSSSCG00000054944	-0.444844	0.0273309	0.733486
ENSSSCG00000007705	-0.55929	0.0273121	0.733486
ENSSSCG00000004204|TMEM244	3.49103	0.0273685	0.733613
ENSSSCG00000003396|CLSTN1	-0.261731	0.0273784	0.733613
ENSSSCG00000021217|FKBP3	0.38264	0.0274418	0.734737
ENSSSCG00000011689|PLOD2	-0.505471	0.0274981	0.735671
ENSSSCG00000056884	0.602565	0.0276091	0.738065
ENSSSCG00000001564|SRSF3	-0.288625	0.0276459	0.738474
ENSSSCG00000007458|NCOA3	0.439544	0.0277636	0.74104
ENSSSCG00000000635	-0.771227	0.0278864	0.743738
ENSSSCG00000023333|FCN2	3.78584	0.0279332	0.744408
ENSSSCG00000015357|MEOX2	-0.37059	0.0279848	0.744656
ENSSSCG00000004518|SKA1	-0.827643	0.0279859	0.744656
ENSSSCG00000005467|HSDL2	0.477369	0.028042	0.744991
ENSSSCG00000002378|MLH3	-0.289329	0.0280262	0.744991
ENSSSCG00000009670	-0.513315	0.0281799	0.748077
ENSSSCG00000036280|DGCR2	-0.292933	0.0282062	0.748196
ENSSSCG00000011683|PCOLCE2	-0.961532	0.0284903	0.755146
ENSSSCG00000018069|ND2	-0.153032	0.0287038	0.760218
ENSSSCG00000016863|OXCT1	0.831314	0.028763	0.760804
ENSSSCG00000037449|CSF1	0.770173	0.0288563	0.760804
ENSSSCG00000009446|PCDH17	0.581356	0.0288155	0.760804
ENSSSCG00000001912|PML	0.45554	0.0288167	0.760804
ENSSSCG00000039314|MCL1	0.185612	0.028859	0.760804
ENSSSCG00000021204|HOXA10	-2.29423	0.0288517	0.760804
ENSSSCG00000008749|SLIT2	-1.10779	0.0288836	0.760868
ENSSSCG00000017024|CCNG1	-0.252269	0.0289709	0.760927
ENSSSCG00000035997|RPL10	-0.314916	0.0290008	0.760927
ENSSSCG00000029724|RACK1	-0.327642	0.028962	0.760927
ENSSSCG00000003042|RPS19	-0.381987	0.0289776	0.760927
ENSSSCG00000011946|ALCAM	-0.615584	0.0290125	0.760927
ENSSSCG00000012551|RNF128	-1.43194	0.029019	0.760927
ENSSSCG00000007508|ZBP1	2.07508	0.0291797	0.761821
ENSSSCG00000009668|CLU	1.15965	0.0291398	0.761821
ENSSSCG00000036296|RPS25	-0.443614	0.0291798	0.761821
ENSSSCG00000010274|SGPL1	-0.521771	0.029136	0.761821
ENSSSCG00000001888|RPP25	-1.58069	0.0291787	0.761821
ENSSSCG00000001764|SH2D7	-2.39494	0.0291863	0.761821
ENSSSCG00000016263	0.975067	0.0292716	0.761937
ENSSSCG00000029771	0.677367	0.0292468	0.761937
ENSSSCG00000052671	-0.3052	0.0292796	0.761937
ENSSSCG00000004113|STXBP5	-0.554007	0.0292562	0.761937
ENSSSCG00000055255|NGRN	-0.22171	0.0294073	0.764166
ENSSSCG00000039199|ADGRA1	-2.01095	0.0294098	0.764166
ENSSSCG00000038044|GYG2	0.338184	0.0295243	0.766558
ENSSSCG00000000062|CSDC2	-1.02348	0.029609	0.768176
ENSSSCG00000035937|DPT	-0.610353	0.0296544	0.768773
ENSSSCG00000002002|IRF9	0.408137	0.0297339	0.769671
ENSSSCG00000036652	-1.09507	0.0297243	0.769671
ENSSSCG00000016052|MFSD6	1.6952	0.0298713	0.77042
ENSSSCG00000000694|GAPDH	0.592446	0.0298198	0.77042
ENSSSCG00000002704|KARS1	-0.225893	0.0297861	0.77042
ENSSSCG00000031719|SEMA4B	-0.35092	0.029851	0.77042
ENSSSCG00000056642	-0.807118	0.0298752	0.77042
ENSSSCG00000048896	2.17579	0.0299028	0.770554
ENSSSCG00000060434|TCEAL7	-2.08064	0.029981	0.771987
ENSSSCG00000009502|UGGT2	-0.596011	0.030022	0.772465
ENSSSCG00000037105|EVL	-0.255447	0.0300533	0.772689
ENSSSCG00000023681|PWWP2B	1.20061	0.0301594	0.774257
ENSSSCG00000014670	0.59179	0.030156	0.774257
ENSSSCG00000017801|TRARG1	4.37377	0.0303053	0.776839
ENSSSCG00000009434|RGCC	0.709771	0.0302952	0.776839
ENSSSCG00000004250|SLC35F1	-1.73488	0.0304367	0.779625
ENSSSCG00000001716|RCAN2	0.880185	0.0305121	0.780265
ENSSSCG00000040773|TOB1	0.31538	0.0305299	0.780265
ENSSSCG00000021250|FKBP9	-0.249015	0.0304951	0.780265
ENSSSCG00000057160	1.52924	0.0307729	0.784721
ENSSSCG00000052612	0.948519	0.0307632	0.784721
ENSSSCG00000001914|LOXL1	0.340395	0.0307433	0.784721
ENSSSCG00000036014|RPLP0	-0.326773	0.0308096	0.785072
ENSSSCG00000011441|TNNC1	-0.939466	0.0309626	0.788385
ENSSSCG00000014149|MEF2C	0.381632	0.031009	0.788969
ENSSSCG00000011888|GPR156	-0.986991	0.0310315	0.788969
ENSSSCG00000061973	2.39706	0.0311627	0.791718
ENSSSCG00000035736	2.4514	0.0312378	0.793037
ENSSSCG00000017046|EBF1	0.526924	0.0313826	0.795536
ENSSSCG00000024974	-0.331823	0.0313647	0.795536
ENSSSCG00000057938|KLHL41	0.53476	0.0314858	0.797038
ENSSSCG00000007288|MYH7B	-0.794909	0.0314883	0.797038
ENSSSCG00000009298|CDK8	-0.33965	0.0316275	0.799381
ENSSSCG00000040339|ZFHX2	-0.624853	0.0316203	0.799381
ENSSSCG00000010690|SEC23IP	-0.257201	0.0316721	0.799918
ENSSSCG00000032249|GBX1	1.85741	0.0317597	0.801542
ENSSSCG00000015320|CALCR	0.673371	0.0318061	0.802122
ENSSSCG00000013934|CILP2	-0.93828	0.0318491	0.802616
ENSSSCG00000023434|PPM1L	0.798855	0.0320209	0.806352
ENSSSCG00000017642|MTMR4	-0.383234	0.0321294	0.808343
ENSSSCG00000035768|RPS15A	-0.395082	0.0321471	0.808343
ENSSSCG00000028423	-0.245832	0.0322273	0.809768
ENSSSCG00000036659	0.594344	0.0323281	0.811074
ENSSSCG00000000384|NABP2	0.454716	0.0323503	0.811074
ENSSSCG00000003165|RPS11	-0.32828	0.0323224	0.811074
ENSSSCG00000013433|ADAMTSL5	1.76212	0.0324517	0.812662
ENSSSCG00000061460|LPAR6	0.578079	0.0324639	0.812662
ENSSSCG00000026084|SLC49A3	0.393752	0.0324847	0.812662
ENSSSCG00000009545|COL4A2	0.399564	0.0325597	0.81276
ENSSSCG00000036700|RPUSD2	-0.395247	0.0325579	0.81276
ENSSSCG00000033003|WFDC2	-2.70833	0.032519	0.81276
ENSSSCG00000016941|RNF180	0.839505	0.0326704	0.814338
ENSSSCG00000055314|LIN52	-0.251912	0.0326475	0.814338
ENSSSCG00000015362|TSPAN13	1.04249	0.032708	0.814684
ENSSSCG00000017202	-0.269621	0.0327572	0.815315
ENSSSCG00000025675|EEF2	-0.156515	0.0327949	0.815662
ENSSSCG00000035595|HMCN1	0.989385	0.0329173	0.818113
ENSSSCG00000058325|RBM4	-0.37242	0.0329527	0.818166
ENSSSCG00000008773|PGM2	-0.521787	0.0329671	0.818166
ENSSSCG00000009873|DTX1	0.903764	0.0330412	0.819411
ENSSSCG00000028943|ECH1	0.52178	0.0330947	0.819553
ENSSSCG00000001769|MORF4L1	-0.186668	0.0330846	0.819553
ENSSSCG00000015200|ESAM	1.02678	0.0332559	0.822168
ENSSSCG00000026498|R3HDM2	0.409738	0.033392	0.822168
ENSSSCG00000001991|DHRS1	-0.201359	0.0333615	0.822168
ENSSSCG00000011708|TSC22D2	-0.289383	0.0332844	0.822168
ENSSSCG00000002276|PLEKHG3	-0.292386	0.0333251	0.822168
ENSSSCG00000016703|HOXA5	-0.514494	0.0333799	0.822168
ENSSSCG00000012528|BEX3	-0.673082	0.0333627	0.822168
ENSSSCG00000000982|TTLL8	-3.27	0.0333306	0.822168
ENSSSCG00000038904|FRAT2	0.742937	0.0335467	0.824792
ENSSSCG00000003715|ZNF521	-0.823696	0.0335457	0.824792
ENSSSCG00000009202|MMRN1	2.18804	0.0337241	0.826629
ENSSSCG00000040145|SNAI3	1.98271	0.0336781	0.826629
ENSSSCG00000002443|TC2N	0.941436	0.0337525	0.826629
ENSSSCG00000015235|ETS1	0.492147	0.0336898	0.826629
ENSSSCG00000011833|DLG1	-0.265871	0.033766	0.826629
ENSSSCG00000039508|REC114	-2.04277	0.0337413	0.826629
ENSSSCG00000010652|FHIP2A	0.184068	0.033886	0.828975
ENSSSCG00000014825|RELT	-0.396023	0.0339373	0.829046
ENSSSCG00000029365|MSI1	-0.957102	0.0339322	0.829046
ENSSSCG00000049085	3.10568	0.0340696	0.831687
ENSSSCG00000000119|EIF3L	-0.308238	0.0341473	0.832492
ENSSSCG00000003664	-0.480154	0.0341512	0.832492
ENSSSCG00000009157	0.505014	0.0342413	0.834097
ENSSSCG00000011433|WDR82	-0.199444	0.0342746	0.834316
ENSSSCG00000006547|SHE	0.886459	0.0343888	0.836502
ENSSSCG00000063066|TMOD1	0.760758	0.0345666	0.84023
ENSSSCG00000033169|RPS15	-0.379714	0.0349896	0.849911
ENSSSCG00000016809|DROSHA	-0.464129	0.0350284	0.850252
ENSSSCG00000023585|SERINC2	-0.781116	0.035055	0.850294
ENSSSCG00000015982|HOXD9	-0.919913	0.0351555	0.852131
ENSSSCG00000016981|CPEB4	0.412838	0.0352422	0.853026
ENSSSCG00000061243|RPL9	-0.307436	0.0352278	0.853026
ENSSSCG00000009137|GAR1	-0.379232	0.0353173	0.85424
ENSSSCG00000000708|TNFRSF1A	0.312971	0.035371	0.854936
ENSSSCG00000024692|RRBP1	-0.25876	0.0354019	0.855081
ENSSSCG00000014076|FAM169A	-1.13592	0.0354495	0.855628
ENSSSCG00000015802	0.828826	0.0356178	0.859086
ENSSSCG00000012234|SRPX	0.83099	0.0357334	0.86006
ENSSSCG00000002051|ABHD4	0.364127	0.035726	0.86006
ENSSSCG00000039612	-0.28354	0.0356836	0.86006
ENSSSCG00000001793|ADAMTSL3	-0.359814	0.0357848	0.860691
ENSSSCG00000032834|ZNF169	-0.430365	0.035838	0.861368
ENSSSCG00000037151|MIEF2	0.573158	0.0359057	0.862391
ENSSSCG00000022903|NAPEPLD	-0.554104	0.0360665	0.865647
ENSSSCG00000011704|WWTR1	-0.395782	0.0361552	0.867169
ENSSSCG00000055905	0.85087	0.0361886	0.867362
ENSSSCG00000017206|GRB2	-0.298511	0.0363311	0.870171
ENSSSCG00000012974|CFL1	-0.177299	0.0363773	0.870668
ENSSSCG00000002516|WARS1	0.345138	0.036466	0.872184
ENSSSCG00000012490|TMEM35A	-1.4787	0.036494	0.872245
ENSSSCG00000009859|TESC	2.21834	0.0366669	0.875158
ENSSSCG00000060493|RPS10	-0.287532	0.0366662	0.875158
ENSSSCG00000013599|ANGPTL4	0.62049	0.0367519	0.876577
ENSSSCG00000001341	0.568949	0.0369387	0.879611
ENSSSCG00000003586|EPB41	-0.541773	0.0369062	0.879611
ENSSSCG00000021911|NDRG4	-0.913487	0.0369561	0.879611
ENSSSCG00000036350	-0.193628	0.0370755	0.880619
ENSSSCG00000022398|NUCKS1	-0.261816	0.0370715	0.880619
ENSSSCG00000028922|GABRA2	-0.879493	0.0370555	0.880619
ENSSSCG00000012654	-0.357047	0.0371235	0.881149
ENSSSCG00000011717|IGSF10	0.640815	0.0371736	0.881729
ENSSSCG00000039701|DCAF5	-0.216411	0.037223	0.88229
ENSSSCG00000027573|RPL29	-0.308846	0.0374786	0.887735
ENSSSCG00000028387|CNKSR1	2.23228	0.0375643	0.887926
ENSSSCG00000007744|PHKG1	1.2941	0.0375229	0.887926
ENSSSCG00000026596|SYNRG	-0.392697	0.0375576	0.887926
ENSSSCG00000049970	0.35812	0.0376929	0.890352
ENSSSCG00000027502|MYL5	1.22713	0.037785	0.891914
ENSSSCG00000009534|BIVM	-0.227935	0.0378906	0.893791
ENSSSCG00000038254|PRKRA	-0.454591	0.0380942	0.897975
ENSSSCG00000012001|ROBO1	-0.752029	0.0383385	0.903115
ENSSSCG00000006463|PEAR1	0.526333	0.038481	0.905227
ENSSSCG00000030278|MLLT11	-0.969638	0.0384716	0.905227
ENSSSCG00000035501|SMARCAL1	-0.223681	0.0385259	0.905348
ENSSSCG00000017509	-0.321292	0.0385389	0.905348
ENSSSCG00000014331|KDM3B	-0.284228	0.0385822	0.905744
ENSSSCG00000007275|RALY	-0.392934	0.0386268	0.906172
ENSSSCG00000047270	1.7228	0.0388047	0.906593
ENSSSCG00000023814|FAIM	0.344662	0.0388432	0.906593
ENSSSCG00000033608|LOXL2	0.304327	0.0387658	0.906593
ENSSSCG00000033695|KCTD15	-0.216321	0.0388137	0.906593
ENSSSCG00000007493	-0.375217	0.038799	0.906593
ENSSSCG00000061690	-0.567565	0.0388165	0.906593
ENSSSCG00000039635	-0.668675	0.0387058	0.906593
ENSSSCG00000039009	-1.02974	0.0388563	0.906593
ENSSSCG00000001657|CUL7	-0.197024	0.038913	0.907299
ENSSSCG00000001946|MBIP	-0.226335	0.0389554	0.907672
ENSSSCG00000015701|MGAT5	-0.58256	0.0390289	0.907749
ENSSSCG00000011860|SLC12A8	-1.16967	0.0390381	0.907749
ENSSSCG00000016159|CPS1	-2.28116	0.0390078	0.907749
ENSSSCG00000000681|P3H3	-0.312079	0.039158	0.909919
ENSSSCG00000035495|KITLG	0.719855	0.0392266	0.910281
ENSSSCG00000062611	-0.50094	0.0392086	0.910281
ENSSSCG00000029606|AOX1	0.762416	0.0394351	0.9145
ENSSSCG00000003722|CDH2	-0.962375	0.0395947	0.916962
ENSSSCG00000035372|PSCA	-1.22752	0.0395765	0.916962
ENSSSCG00000031329|ST8SIA1	-0.665296	0.0396407	0.917407
ENSSSCG00000022728|HOXC10	-2.1878	0.039731	0.918876
ENSSSCG00000036494|ERG28	-0.309522	0.0398282	0.920505
ENSSSCG00000023169|CA10	-0.39664	0.0398983	0.921503
ENSSSCG00000029203	0.151874	0.0399416	0.921881
ENSSSCG00000027147|CENPH	-0.389586	0.0400416	0.923568
ENSSSCG00000000685|TPI1	0.447069	0.0400979	0.923683
ENSSSCG00000006954|EEF1D	-0.392284	0.0401004	0.923683
ENSSSCG00000014843|CHRDL2	0.901593	0.0401887	0.925094
ENSSSCG00000001430|ATF6B	-0.305383	0.0402292	0.925407
ENSSSCG00000002252|ARRDC4	0.363911	0.0402692	0.925706
ENSSSCG00000015117|RNF26	-0.263433	0.0403877	0.927186
ENSSSCG00000010428|DKK1	-1.15018	0.0403714	0.927186
ENSSSCG00000060360	0.607385	0.0404948	0.928052
ENSSSCG00000005373|NANS	-0.358399	0.0404977	0.928052
ENSSSCG00000025568|TEAD2	-0.498557	0.0405066	0.928052
ENSSSCG00000023972|DRAM1	0.972768	0.0405628	0.928101
ENSSSCG00000011726|VEPH1	-2.40509	0.0405389	0.928101
ENSSSCG00000001871|HMG20A	-0.202108	0.0406446	0.929352
ENSSSCG00000009616|HR	1.13144	0.0407602	0.931375
ENSSSCG00000002470|DDX24	-0.300952	0.0409767	0.935425
ENSSSCG00000010078|TOP3B	-0.396204	0.040992	0.935425
ENSSSCG00000031958|KCTD2	-0.357954	0.041132	0.93779
ENSSSCG00000016554|MEST	-0.416562	0.0411503	0.93779
ENSSSCG00000039270|TREM2	1.01396	0.0412345	0.938797
ENSSSCG00000040273|RPL35A	-0.459587	0.0412493	0.938797
ENSSSCG00000007606|TRRAP	-0.268758	0.0413141	0.938972
ENSSSCG00000017414|KAT2A	-0.41767	0.041296	0.938972
ENSSSCG00000026194|INIP	-0.518814	0.0413391	0.938972
ENSSSCG00000002425|PTPN21	0.252213	0.0414751	0.940815
ENSSSCG00000017907|PFN1	-0.185715	0.0414602	0.940815
ENSSSCG00000034617	-0.34156	0.0415247	0.941319
ENSSSCG00000009674|ELP3	-0.512086	0.0417354	0.945469
ENSSSCG00000017298|TANC2	0.422152	0.0417945	0.946184
ENSSSCG00000034864|CHEK2	-0.456572	0.0420014	0.95024
ENSSSCG00000035873|SPRING1	-0.412836	0.0420718	0.951206
ENSSSCG00000036618	1.62255	0.0422968	0.955034
ENSSSCG00000010578|PITX3	-0.617157	0.0422767	0.955034
ENSSSCG00000005965|MYC	-0.613506	0.042326	0.955064
ENSSSCG00000006610|S100A11	-0.46345	0.0424731	0.957752
ENSSSCG00000008987|CCNI	-0.296077	0.0425374	0.958572
ENSSSCG00000012576|CHRDL1	0.588259	0.0426224	0.959365
ENSSSCG00000022128|MXI1	0.492867	0.0426634	0.959365
ENSSSCG00000033634|ERI1	-0.379209	0.0427018	0.959365
ENSSSCG00000038053|TK2	-0.419482	0.0427124	0.959365
ENSSSCG00000010949|DAPK1	-0.472469	0.0427067	0.959365
ENSSSCG00000031249|PTTG1IP	0.365005	0.0428467	0.961611
ENSSSCG00000011107|CCNY	-0.351996	0.0428685	0.961611
ENSSSCG00000006153|FABP5	0.706753	0.0429643	0.963131
ENSSSCG00000011572|SEC13	-0.205902	0.043051	0.964444
ENSSSCG00000014391|ARAP3	1.04366	0.0431321	0.965629
ENSSSCG00000014632|FHIP1B	0.381619	0.0432593	0.967846
ENSSSCG00000009029|ARHGAP10	0.21943	0.0432943	0.967998
ENSSSCG00000015214|STT3A	-0.167359	0.0434479	0.97033
ENSSSCG00000001865|SCAPER	-0.251751	0.0434552	0.97033
ENSSSCG00000016824|RAI14	-0.333831	0.043651	0.974068
ENSSSCG00000034131|TXNDC5	-0.291562	0.0436805	0.974093
ENSSSCG00000036114	-0.594358	0.0437844	0.975774
ENSSSCG00000009932|MMAB	-0.788821	0.0438611	0.976849
ENSSSCG00000013900|PIK3R2	-0.575902	0.0441384	0.982387
ENSSSCG00000051034	3.02897	0.0442334	0.983864
ENSSSCG00000023653|GLIS2	-0.422331	0.0443023	0.984173
ENSSSCG00000027454|QPRT	-1.49372	0.0443047	0.984173
ENSSSCG00000036926|MVB12B	-0.376178	0.0443793	0.985192
ENSSSCG00000008368|UGP2	0.501501	0.044423	0.985524
ENSSSCG00000001025|DSP	3.00897	0.0445986	0.988781
ENSSSCG00000011056|FRMD4A	-0.232942	0.0446307	0.988843
ENSSSCG00000000697|CHD4	-0.2919	0.0446591	0.988843
ENSSSCG00000035746|ECT2	-0.401048	0.0447806	0.990557
ENSSSCG00000056057|CABP1	-1.50353	0.0447943	0.990557
ENSSSCG00000026297|KLB	2.65834	0.0451729	0.993031
ENSSSCG00000003729|RNF125	1.06403	0.0449661	0.993031
ENSSSCG00000032536|B3GNT8	0.772193	0.0451203	0.993031
ENSSSCG00000002265|FAM174B	0.624481	0.0449943	0.993031
ENSSSCG00000004854|TJP1	0.304646	0.0451874	0.993031
ENSSSCG00000018092|ND6	0.164404	0.0451348	0.993031
ENSSSCG00000010627|PDCD4	-0.224957	0.0451944	0.993031
ENSSSCG00000027477|TBC1D2B	-0.230947	0.0451602	0.993031
ENSSSCG00000042522	-0.519927	0.0451957	0.993031
ENSSSCG00000056790	-0.922075	0.0450295	0.993031
ENSSSCG00000009705|GALNT7	-0.373844	0.045325	0.995234
ENSSSCG00000039103|ADIPOQ	8.4928	0.0721998	1
ENSSSCG00000007507|PCK1	4.80235	0.0467043	1
ENSSSCG00000025131|GPR33	3.65234	0.208374	1
ENSSSCG00000044655	3.51902	0.211769	1
ENSSSCG00000057216	3.4643	0.0847784	1
ENSSSCG00000010632|TECTB	3.44412	0.122068	1
ENSSSCG00000054653	3.38692	0.0941437	1
ENSSSCG00000001846|WDR93	3.1509	0.050116	1
ENSSSCG00000020941|LTB4R2	2.97387	0.116191	1
ENSSSCG00000052967	2.85958	0.0588865	1
ENSSSCG00000059517	2.80353	0.0790267	1
ENSSSCG00000058138	2.74597	0.205221	1
ENSSSCG00000046877	2.70573	0.0465865	1
ENSSSCG00000011011|IFNK	2.68928	0.212782	1
ENSSSCG00000049233	2.6829	0.0703901	1
ENSSSCG00000045742	2.67839	0.0817624	1
ENSSSCG00000052831	2.64111	0.209591	1
ENSSSCG00000038627|ADAMTS18	2.59302	0.0470689	1
ENSSSCG00000063413	2.58591	0.115988	1
ENSSSCG00000041677|RIIAD1	2.56709	0.0766727	1
ENSSSCG00000048551	2.56251	0.205473	1
ENSSSCG00000010948|CTSL	2.54975	0.113555	1
ENSSSCG00000055571	2.5481	0.0539411	1
ENSSSCG00000034062|SV2C	2.49827	0.0893422	1
ENSSSCG00000054818	2.47934	0.138187	1
ENSSSCG00000020934|SPAG11	2.4749	0.0649496	1
ENSSSCG00000032374|SULT1B1	2.44542	0.131601	1
ENSSSCG00000046916	2.42218	0.0693328	1
ENSSSCG00000033688|ZDHHC22	2.4219	0.205702	1
ENSSSCG00000029936	2.41178	0.20572	1
ENSSSCG00000059451|SMIM40	2.37771	0.0929477	1
ENSSSCG00000054533	2.34637	0.120174	1
ENSSSCG00000009445|PCDH8	2.33328	0.0543908	1
ENSSSCG00000015911|SCN3A	2.30163	0.147837	1
ENSSSCG00000060478	2.2396	0.139119	1
ENSSSCG00000039673|ASB16	2.23536	0.0552924	1
ENSSSCG00000000362|RDH5	2.21312	0.103148	1
ENSSSCG00000040057|EOMES	2.20102	0.152761	1
ENSSSCG00000060165	2.18225	0.20618	1
ENSSSCG00000047163	2.17361	0.172378	1
ENSSSCG00000059741	2.14873	0.187951	1
ENSSSCG00000053120	2.14325	0.184309	1
ENSSSCG00000030076|SLC6A13	2.13388	0.0717792	1
ENSSSCG00000011630|ACKR4	2.13247	0.138245	1
ENSSSCG00000052546	2.13023	0.123527	1
ENSSSCG00000037762|TBX1	2.12781	0.0891438	1
ENSSSCG00000027992|MST1R	2.10934	0.0708639	1
ENSSSCG00000062058	2.08492	0.140175	1
ENSSSCG00000039501|NEUROD6	2.08428	0.210632	1
ENSSSCG00000059060	2.06724	0.209913	1
ENSSSCG00000024325|SGK2	2.04463	0.112473	1
ENSSSCG00000017609|ANKFN1	2.04123	0.197969	1
ENSSSCG00000003272	2.03979	0.201589	1
ENSSSCG00000032551|FAM240A	2.03616	0.205968	1
ENSSSCG00000011557|CIDEC	2.0355	0.101453	1
ENSSSCG00000059812	2.03157	0.107163	1
ENSSSCG00000057819	2.03027	0.207195	1
ENSSSCG00000012926|PC	2.01944	0.0796309	1
ENSSSCG00000030461|HEPHL1	2.01828	0.210131	1
ENSSSCG00000055339	2.01499	0.199191	1
ENSSSCG00000061436|ACACB	1.99107	0.0469834	1
ENSSSCG00000003417|DISP3	1.96927	0.0647474	1
ENSSSCG00000018701|ssc-mir-378-1	1.96764	0.166458	1
ENSSSCG00000010639|HABP2	1.95105	0.10162	1
ENSSSCG00000058774	1.94244	0.104653	1
ENSSSCG00000048545	1.93856	0.233449	1
ENSSSCG00000002481|SERPINA5	1.92065	0.160099	1
ENSSSCG00000003366|CHD5	1.91217	0.195276	1
ENSSSCG00000027863|OPN5	1.90471	0.170886	1
ENSSSCG00000056149	1.89602	0.236099	1
ENSSSCG00000031723|RAB39A	1.88654	0.0754835	1
ENSSSCG00000060612	1.88365	0.133963	1
ENSSSCG00000053336	1.87725	0.0909119	1
ENSSSCG00000003744|MOCOS	1.87138	0.250466	1
ENSSSCG00000032803|CYP2S1	1.86197	0.235325	1
ENSSSCG00000025685|TP73	1.8609	0.234029	1
ENSSSCG00000022456	1.85561	0.245153	1
ENSSSCG00000058853	1.85446	0.175574	1
ENSSSCG00000032248	1.85149	0.263027	1
ENSSSCG00000041665	1.84752	0.233548	1
ENSSSCG00000056248	1.84517	0.0773844	1
ENSSSCG00000008119|KCNIP3	1.83827	0.151945	1
ENSSSCG00000015405	1.83111	0.16886	1
ENSSSCG00000003081|CEACAM16	1.82579	0.0611137	1
ENSSSCG00000052321	1.81941	0.270922	1
ENSSSCG00000008968	1.81691	0.270951	1
ENSSSCG00000009646|ADAM7	1.81303	0.273931	1
ENSSSCG00000058915	1.81168	0.265021	1
ENSSSCG00000007926|SEC14L5	1.81135	0.193103	1
ENSSSCG00000022988|TSPEAR	1.80372	0.274766	1
ENSSSCG00000058039	1.80247	0.243074	1
ENSSSCG00000055280	1.79459	0.26668	1
ENSSSCG00000047914	1.79367	0.259339	1
ENSSSCG00000033381|IRF4	1.78186	0.139487	1
ENSSSCG00000004597|AQP9	1.77689	0.163716	1
ENSSSCG00000055454	1.77368	0.276745	1
ENSSSCG00000047283	1.77366	0.281143	1
ENSSSCG00000010432	1.77242	0.231789	1
ENSSSCG00000039715|FAHD1	1.77242	0.0854814	1
ENSSSCG00000006823|GNAT2	1.76361	0.230005	1
ENSSSCG00000046098	1.76162	0.279561	1
ENSSSCG00000055960	1.76101	0.199737	1
ENSSSCG00000007680|MYL10	1.75088	0.288756	1
ENSSSCG00000006780|WNT2B	1.75024	0.0663577	1
ENSSSCG00000029241|ASB10	1.75002	0.138646	1
ENSSSCG00000017759|ALDOC	1.74474	0.0483163	1
ENSSSCG00000011186|COL6A5	1.74004	0.106869	1
ENSSSCG00000052837	1.73564	0.268017	1
ENSSSCG00000017494|IKZF3	1.72936	0.175793	1
ENSSSCG00000008769	1.72788	0.247652	1
ENSSSCG00000021638|NEU3	1.7247	0.0457971	1
ENSSSCG00000048979	1.72293	0.147347	1
ENSSSCG00000058149	1.71817	0.3003	1
ENSSSCG00000054351	1.71763	0.277259	1
ENSSSCG00000061616	1.7145	0.278008	1
ENSSSCG00000042045	1.7145	0.278008	1
ENSSSCG00000004596|LIPC	1.71044	0.15311	1
ENSSSCG00000037579|PPBP	1.70994	0.279101	1
ENSSSCG00000040464|LEP	1.70351	0.222381	1
ENSSSCG00000032647	1.70064	0.281338	1
ENSSSCG00000057971	1.69519	0.0987873	1
ENSSSCG00000058245	1.69399	0.307083	1
ENSSSCG00000021676	1.69282	0.0880543	1
ENSSSCG00000002893|CD22	1.6911	0.26039	1
ENSSSCG00000032849|MLPH	1.68709	0.264875	1
ENSSSCG00000056069|U6	1.66458	0.313985	1
ENSSSCG00000023396|LIX1	1.66321	0.218946	1
ENSSSCG00000063554	1.66012	0.291173	1
ENSSSCG00000054203	1.65879	0.309344	1
ENSSSCG00000060805	1.65194	0.172672	1
ENSSSCG00000036331	1.6471	0.0708159	1
ENSSSCG00000043014	1.64182	0.0822807	1
ENSSSCG00000056337	1.63916	0.323484	1
ENSSSCG00000059476	1.6371	0.153084	1
ENSSSCG00000028341	1.63451	0.287626	1
ENSSSCG00000045725	1.62956	0.123664	1
ENSSSCG00000040162|NUPR1	1.62942	0.0532122	1
ENSSSCG00000009203|SNCA	1.62717	0.119867	1
ENSSSCG00000049556	1.62424	0.300009	1
ENSSSCG00000056940	1.62195	0.312483	1
ENSSSCG00000049698	1.62175	0.28124	1
ENSSSCG00000052653	1.61625	0.31104	1
ENSSSCG00000017874|ATP2A3	1.61526	0.160173	1
ENSSSCG00000010992	1.61201	0.294335	1
ENSSSCG00000030433	1.61165	0.254239	1
ENSSSCG00000003257|CACNG6	1.61093	0.0466897	1
ENSSSCG00000044738	1.61076	0.116096	1
ENSSSCG00000003159|KCNA7	1.61076	0.124191	1
ENSSSCG00000009631|PEBP4	1.60506	0.0856781	1
ENSSSCG00000008648|RSAD2	1.60378	0.320012	1
ENSSSCG00000017204|ITGB4	1.59769	0.0499233	1
ENSSSCG00000041127	1.59513	0.328671	1
ENSSSCG00000029537|MIR1-2	1.59352	0.197276	1
ENSSSCG00000010060|UPB1	1.59113	0.308268	1
ENSSSCG00000055837	1.58973	0.308618	1
ENSSSCG00000007430|NEURL2	1.58451	0.159453	1
ENSSSCG00000017988|CCDC42	1.58015	0.191681	1
ENSSSCG00000013088|LRRC10B	1.57898	0.221668	1
ENSSSCG00000036033|THRB	1.5746	0.0486635	1
ENSSSCG00000016628|WNT2	1.56981	0.186733	1
ENSSSCG00000059392	1.56847	0.313978	1
ENSSSCG00000061894|STYXL1	1.56577	0.197553	1
ENSSSCG00000002322|ADAM21	1.5487	0.351181	1
ENSSSCG00000034102|DGAT2	1.54689	0.0660242	1
ENSSSCG00000056910|KRT17	1.54068	0.340821	1
ENSSSCG00000007718|CLDN4	1.5401	0.349179	1
ENSSSCG00000053965	1.53908	0.11009	1
ENSSSCG00000023178|BATF2	1.53805	0.229046	1
ENSSSCG00000028359|BST1	1.53552	0.185098	1
ENSSSCG00000036441|PMP2	1.53443	0.11855	1
ENSSSCG00000044511	1.52901	0.352788	1
ENSSSCG00000011694|CPB1	1.52846	0.207823	1
ENSSSCG00000011581|MKRN2OS	1.52613	0.350378	1
ENSSSCG00000056050|CLCN1	1.52594	0.147422	1
ENSSSCG00000061181	1.52166	0.213149	1
ENSSSCG00000028996|ALDH1A1	1.52028	0.216543	1
ENSSSCG00000041583	1.51441	0.315966	1
ENSSSCG00000024973|GBP1	1.51037	0.0762978	1
ENSSSCG00000056399	1.50957	0.36427	1
ENSSSCG00000027266|PNPLA3	1.50897	0.164695	1
ENSSSCG00000027178|MAN2B2	1.50773	0.33379	1
ENSSSCG00000053639	1.5068	0.360641	1
ENSSSCG00000003788|PTGER3	1.50391	0.332305	1
ENSSSCG00000024545	1.50228	0.357446	1
ENSSSCG00000047986	1.49887	0.113394	1
ENSSSCG00000030269	1.49769	0.351323	1
ENSSSCG00000002450|SLC24A4	1.4964	0.0468318	1
ENSSSCG00000010926|SYT2	1.489	0.119545	1
ENSSSCG00000059318|FLYWCH2	1.48896	0.177924	1
ENSSSCG00000041566	1.48642	0.146949	1
ENSSSCG00000024305|MT3	1.48549	0.366447	1
ENSSSCG00000042677	1.48441	0.328594	1
ENSSSCG00000012076|MX2	1.48021	0.2881	1
ENSSSCG00000051235	1.47948	0.270732	1
ENSSSCG00000059324	1.47848	0.194945	1
ENSSSCG00000029468|P2RX3	1.4784	0.201697	1
ENSSSCG00000039399|NODAL	1.47453	0.360458	1
ENSSSCG00000034114|GPR68	1.47405	0.0832539	1
ENSSSCG00000049029	1.47294	0.338563	1
ENSSSCG00000051873	1.4698	0.364594	1
ENSSSCG00000013989|GJC2	1.46845	0.364018	1
ENSSSCG00000061375	1.46817	0.30684	1
ENSSSCG00000034972|CNIH3	1.46791	0.336727	1
ENSSSCG00000060663	1.46104	0.341685	1
ENSSSCG00000040893|ZNF488	1.45605	0.379908	1
ENSSSCG00000061465	1.45251	0.174818	1
ENSSSCG00000044722	1.45077	0.350577	1
ENSSSCG00000000111|BAIAP2L2	1.44975	0.25976	1
ENSSSCG00000058610	1.44744	0.384601	1
ENSSSCG00000061296	1.44335	0.19512	1
ENSSSCG00000006812|ALX3	1.43796	0.325306	1
ENSSSCG00000017934|CLDN7	1.43448	0.368005	1
ENSSSCG00000031074|FAM110D	1.43446	0.125712	1
ENSSSCG00000017086|SLC36A2	1.43351	0.264598	1
ENSSSCG00000035582|GIPC2	1.43212	0.210863	1
ENSSSCG00000062651	1.43041	0.385965	1
ENSSSCG00000044633	1.42814	0.226957	1
ENSSSCG00000058508	1.4247	0.351291	1
ENSSSCG00000021557|SULT1A3	1.42325	0.0522501	1
ENSSSCG00000024022|TRPC6	1.42314	0.0476593	1
ENSSSCG00000017896|SCIMP	1.42248	0.128934	1
ENSSSCG00000011527|CNTN4	1.4222	0.0461459	1
ENSSSCG00000015515|BRINP2	1.42028	0.336864	1
ENSSSCG00000056250	1.42027	0.261467	1
ENSSSCG00000060694	1.41886	0.35719	1
ENSSSCG00000039751|NLRC5	1.41717	0.241055	1
ENSSSCG00000042617	1.41535	0.353784	1
ENSSSCG00000051302	1.41415	0.354102	1
ENSSSCG00000055209	1.41096	0.354955	1
ENSSSCG00000013579|CD209	1.40861	0.394579	1
ENSSSCG00000052231|RPRM	1.40666	0.33943	1
ENSSSCG00000004728|CAPN3	1.40355	0.0500118	1
ENSSSCG00000001455	1.40268	0.0523182	1
ENSSSCG00000037304|HES5	1.3972	0.366773	1
ENSSSCG00000027860|ERAP2	1.39426	0.20015	1
ENSSSCG00000015873|ACVR1C	1.39399	0.402552	1
ENSSSCG00000023267|SCN1B	1.39007	0.166	1
ENSSSCG00000060539	1.38931	0.358805	1
ENSSSCG00000001535|TCP11	1.38905	0.326617	1
ENSSSCG00000003699|GREB1L	1.38199	0.23088	1
ENSSSCG00000010617|SORCS3	1.38067	0.332344	1
ENSSSCG00000033276|RIPPLY1	1.37989	0.403246	1
ENSSSCG00000025238|SHOX2	1.3777	0.0565745	1
ENSSSCG00000017897|ZNF594	1.37367	0.398114	1
ENSSSCG00000006186|TRPA1	1.36964	0.213903	1
ENSSSCG00000041487	1.3685	0.144263	1
ENSSSCG00000043799	1.3673	0.299033	1
ENSSSCG00000013100	1.36629	0.206494	1
ENSSSCG00000016026	1.36594	0.333936	1
ENSSSCG00000012141	1.36392	0.273381	1
ENSSSCG00000043724	1.36219	0.390894	1
ENSSSCG00000061847	1.36087	0.066834	1
ENSSSCG00000058868	1.35902	0.36896	1
ENSSSCG00000006183|SBSPON	1.35617	0.326126	1
ENSSSCG00000006213|ADHFE1	1.35565	0.355892	1
ENSSSCG00000033352|FAM163A	1.35495	0.3948	1
ENSSSCG00000000456|SLC16A7	1.35367	0.136718	1
ENSSSCG00000038355|SP5	1.35195	0.284361	1
ENSSSCG00000061768	1.35148	0.414642	1
ENSSSCG00000057721	1.34863	0.399536	1
ENSSSCG00000023915|SLC2A4	1.34838	0.0836653	1
ENSSSCG00000032341|AIF1	1.34738	0.134753	1
ENSSSCG00000001393	1.34682	0.386828	1
ENSSSCG00000045198	1.34645	0.372385	1
ENSSSCG00000057195	1.34456	0.242953	1
ENSSSCG00000036224	1.34265	0.409667	1
ENSSSCG00000025652|CDH1	1.33848	0.0838586	1
ENSSSCG00000005296|PHF24	1.3368	0.103217	1
ENSSSCG00000060458	1.33572	0.126153	1
ENSSSCG00000055263	1.33408	0.413277	1
ENSSSCG00000036515|DACH2	1.33003	0.221321	1
ENSSSCG00000001836|RLBP1	1.32896	0.100444	1
ENSSSCG00000002887|MAG	1.32646	0.419062	1
ENSSSCG00000054594	1.32007	0.422077	1
ENSSSCG00000032241|GPNMB	1.31879	0.0505868	1
ENSSSCG00000047766	1.31752	0.104025	1
ENSSSCG00000001422|C2	1.31667	0.385996	1
ENSSSCG00000040615|MALRD1	1.31656	0.420924	1
ENSSSCG00000055261	1.31487	0.379235	1
ENSSSCG00000018957|SNORD113-1	1.31351	0.38143	1
ENSSSCG00000060989	1.31315	0.230146	1
ENSSSCG00000016704	1.31121	0.214348	1
ENSSSCG00000034441|MRGPRF	1.30945	0.297113	1
ENSSSCG00000023014	1.30803	0.0743244	1
ENSSSCG00000009399|CYSLTR2	1.30782	0.062546	1
ENSSSCG00000060000	1.30676	0.417701	1
ENSSSCG00000063392|GAL3ST2	1.306	0.0914021	1
ENSSSCG00000007956|NLRC3	1.30562	0.394858	1
ENSSSCG00000056644	1.30429	0.433326	1
ENSSSCG00000033453|BST2	1.30296	0.200175	1
ENSSSCG00000014869|LRRC32	1.30001	0.0784858	1
ENSSSCG00000008813|CORIN	1.2973	0.374664	1
ENSSSCG00000052444	1.29728	0.385924	1
ENSSSCG00000003368|RNF207	1.29623	0.13501	1
ENSSSCG00000034827|CHP2	1.28974	0.381502	1
ENSSSCG00000015202|ROBO3	1.28925	0.366118	1
ENSSSCG00000026868|LRRC15	1.28801	0.216914	1
ENSSSCG00000048918	1.28768	0.255748	1
ENSSSCG00000034282|ABCA12	1.28482	0.434771	1
ENSSSCG00000003306|HELZ2	1.28213	0.440927	1
ENSSSCG00000007436|MMP9	1.27986	0.38997	1
ENSSSCG00000061402	1.27777	0.407204	1
ENSSSCG00000003702|GATA6	1.27147	0.268716	1
ENSSSCG00000014127|RASGRF2	1.26861	0.37223	1
ENSSSCG00000014428|HTR4	1.26853	0.3384	1
ENSSSCG00000016873|NIM1K	1.26446	0.0863286	1
ENSSSCG00000059740	1.26373	0.395288	1
ENSSSCG00000060639	1.26046	0.446092	1
ENSSSCG00000023936|MYRFL	1.25822	0.434106	1
ENSSSCG00000053543	1.25746	0.44552	1
ENSSSCG00000035667|KBTBD13	1.25701	0.419813	1
ENSSSCG00000036244|PRR33	1.25533	0.074422	1
ENSSSCG00000029598|FAM124A	1.25432	0.0886957	1
ENSSSCG00000062004	1.25173	0.448242	1
ENSSSCG00000007192|C20orf202	1.24676	0.427071	1
ENSSSCG00000006287|SELL	1.24594	0.454765	1
ENSSSCG00000051637	1.24152	0.456336	1
ENSSSCG00000016244|COL4A4	1.241	0.45555	1
ENSSSCG00000001572|FGD2	1.24039	0.0662185	1
ENSSSCG00000007391|MATN4	1.24036	0.0781605	1
ENSSSCG00000051815	1.23887	0.340801	1
ENSSSCG00000004419|SLC16A10	1.23676	0.120414	1
ENSSSCG00000061949	1.23651	0.0917765	1
ENSSSCG00000014349|STING1	1.23486	0.38128	1
ENSSSCG00000038036|TTLL11	1.23435	0.255278	1
ENSSSCG00000022569|GRIA1	1.23423	0.264853	1
ENSSSCG00000042332	1.23414	0.0818891	1
ENSSSCG00000035223	1.23349	0.0560508	1
ENSSSCG00000056636	1.23181	0.404295	1
ENSSSCG00000032369|HSD3B7	1.23177	0.0476143	1
ENSSSCG00000008278|LBX2	1.23105	0.432263	1
ENSSSCG00000060340|MDFIC2	1.22923	0.393497	1
ENSSSCG00000035051|ADORA2B	1.22849	0.150285	1
ENSSSCG00000031361|CELSR1	1.22484	0.413471	1
ENSSSCG00000031905|KCNS3	1.22232	0.284793	1
ENSSSCG00000013148|GLYATL2	1.2223	0.420763	1
ENSSSCG00000037616|SULT1C4	1.22073	0.338312	1
ENSSSCG00000011217|NEK10	1.21852	0.452733	1
ENSSSCG00000004791|RASGRP1	1.21827	0.117553	1
ENSSSCG00000057900	1.21821	0.406602	1
ENSSSCG00000054409	1.21634	0.462506	1
ENSSSCG00000012276|SYN1	1.21523	0.247909	1
ENSSSCG00000013056|LGALS12	1.21409	0.426958	1
ENSSSCG00000010908|PTPRC	1.2115	0.235729	1
ENSSSCG00000034570|IFI6	1.21053	0.178247	1
ENSSSCG00000044231	1.20909	0.468282	1
ENSSSCG00000058319	1.20817	0.380051	1
ENSSSCG00000025644	1.20579	0.463435	1
ENSSSCG00000037532|MNDA	1.20578	0.467618	1
ENSSSCG00000000802|NELL2	1.20224	0.325334	1
ENSSSCG00000006335|RGS4	1.20162	0.0762254	1
ENSSSCG00000024975|NR5A2	1.19991	0.388968	1
ENSSSCG00000016129|CMKLR2	1.1998	0.341356	1
ENSSSCG00000061141	1.19822	0.353194	1
ENSSSCG00000020967	1.19665	0.408853	1
ENSSSCG00000047747	1.19392	0.418264	1
ENSSSCG00000049507	1.19384	0.248334	1
ENSSSCG00000008923|STAP1	1.19304	0.312648	1
ENSSSCG00000012594|IL13RA2	1.19242	0.213992	1
ENSSSCG00000005967|LRATD2	1.19202	0.0839748	1
ENSSSCG00000062936	1.19153	0.474001	1
ENSSSCG00000036844|GPR171	1.18122	0.407591	1
ENSSSCG00000056963	1.18117	0.416196	1
ENSSSCG00000054734	1.18108	0.40853	1
ENSSSCG00000052537	1.18007	0.419097	1
ENSSSCG00000010885|TLR5	1.17725	0.0601044	1
ENSSSCG00000061301	1.17706	0.365608	1
ENSSSCG00000061073	1.17657	0.420108	1
ENSSSCG00000010201|RASGEF1A	1.1755	0.0610255	1
ENSSSCG00000057463	1.17496	0.242877	1
ENSSSCG00000047230	1.17404	0.467287	1
ENSSSCG00000039940|NELL1	1.17402	0.136059	1
ENSSSCG00000059826	1.17357	0.357531	1
ENSSSCG00000026742|BTK	1.17256	0.115828	1
ENSSSCG00000044640	1.16732	0.378874	1
ENSSSCG00000033518|LLGL2	1.16372	0.0630196	1
ENSSSCG00000051820	1.16255	0.368094	1
ENSSSCG00000058261|TEX12	1.16045	0.409696	1
ENSSSCG00000040981|GMFG	1.16039	0.231422	1
ENSSSCG00000007774|CTF1	1.15989	0.321057	1
ENSSSCG00000038727|GDNF	1.15589	0.388984	1
ENSSSCG00000000741|NRIP2	1.15543	0.205986	1
ENSSSCG00000021812|MS4A1	1.15464	0.488377	1
ENSSSCG00000050702	1.15375	0.376079	1
ENSSSCG00000010826|MTARC2	1.14967	0.0468685	1
ENSSSCG00000036963|LRRC25	1.14899	0.286348	1
ENSSSCG00000031307	1.1486	0.285843	1
ENSSSCG00000032282|ACP5	1.14564	0.49204	1
ENSSSCG00000022868|KCTD4	1.14498	0.17504	1
ENSSSCG00000034127|SHISAL2A	1.14437	0.423651	1
ENSSSCG00000032135	1.14373	0.483607	1
ENSSSCG00000006375|LY9	1.14248	0.488335	1
ENSSSCG00000054928	1.13906	0.255713	1
ENSSSCG00000056729|C5AR1	1.13452	0.342972	1
ENSSSCG00000021514|OCLN	1.13361	0.237051	1
ENSSSCG00000058756	1.13356	0.230729	1
ENSSSCG00000042247	1.13349	0.491989	1
ENSSSCG00000008159|IL18R1	1.13291	0.476548	1
ENSSSCG00000055088	1.13288	0.432821	1
ENSSSCG00000028274|FAM131B	1.13278	0.496037	1
ENSSSCG00000007009|ADAM3A	1.13275	0.484232	1
ENSSSCG00000019232|ssc-mir-206	1.13225	0.448321	1
ENSSSCG00000045225	1.13188	0.433114	1
ENSSSCG00000023054|IDO2	1.13144	0.478078	1
ENSSSCG00000039998|CLIC2	1.13068	0.245514	1
ENSSSCG00000015268|FMO1	1.12906	0.356287	1
ENSSSCG00000060056	1.12811	0.0662153	1
ENSSSCG00000020837	1.12692	0.24789	1
ENSSSCG00000002960|RASGRP4	1.12559	0.361984	1
ENSSSCG00000034721|CES5A	1.12556	0.415965	1
ENSSSCG00000012034|TIAM1	1.12472	0.174661	1
ENSSSCG00000040412	1.12459	0.271531	1
ENSSSCG00000016298|INPP5D	1.12346	0.200447	1
ENSSSCG00000010966|CCL19	1.12275	0.500647	1
ENSSSCG00000031897	1.12043	0.27335	1
ENSSSCG00000054004	1.11999	0.498322	1
ENSSSCG00000011874|PARP14	1.1184	0.213324	1
ENSSSCG00000028101|SLC9B2	1.11728	0.0659161	1
ENSSSCG00000018998	1.11558	0.1965	1
ENSSSCG00000035320|ASB14	1.11091	0.501857	1
ENSSSCG00000060027	1.10937	0.50578	1
ENSSSCG00000054028	1.10791	0.162675	1
ENSSSCG00000027762|TNFRSF11B	1.10629	0.124544	1
ENSSSCG00000033735	1.10615	0.371541	1
ENSSSCG00000056400|DEFB123	1.10373	0.425293	1
ENSSSCG00000005309|FAM166B	1.10372	0.45095	1
ENSSSCG00000058871	1.10355	0.507588	1
ENSSSCG00000005221|SPATA6L	1.10341	0.34643	1
ENSSSCG00000055148	1.10206	0.508319	1
ENSSSCG00000034882	1.10102	0.488832	1
ENSSSCG00000059139|GPR152	1.09874	0.455987	1
ENSSSCG00000053277	1.09824	0.5072	1
ENSSSCG00000002919|TYROBP	1.09751	0.447713	1
ENSSSCG00000062070	1.09628	0.489012	1
ENSSSCG00000011583|TMEM40	1.09288	0.0471466	1
ENSSSCG00000004632|GLDN	1.09191	0.498286	1
[truncated: 32,300 more rows]

## Sheet: LTP D0 vs. E75
Differential expression profile of all genes between the D0 and E75 in LTP group
gene	log2FoldChange	P-Value	FDR
ENSSSCG00000017947|ACADVL	3.59171	4.93051e-08	0.000182846
ENSSSCG00000000719|NDUFA9	2.90327	5.73434e-08	0.000182846
ENSSSCG00000052991|ECI1	2.64064	6.93044e-08	0.000182846
ENSSSCG00000008569|HADHB	2.54996	6.24373e-08	0.000182846
ENSSSCG00000001765|ADAMTS7	-2.45368	6.52553e-08	0.000182846
ENSSSCG00000057522|CDO1	-3.35576	5.52181e-08	0.000182846
ENSSSCG00000010471|KIF11	-3.41518	1.91715e-08	0.000182846
ENSSSCG00000005194|PTPRD	-3.54173	5.56334e-08	0.000182846
ENSSSCG00000014326|KIF20A	-3.56838	4.91889e-08	0.000182846
ENSSSCG00000029326|CCNB1	-3.65917	5.71217e-08	0.000182846
ENSSSCG00000001500|COL21A1	-3.69945	4.17208e-08	0.000182846
ENSSSCG00000053283|SCN3B	-4.00512	1.71707e-08	0.000182846
ENSSSCG00000015581|CENPF	-4.55008	3.68624e-08	0.000182846
ENSSSCG00000026302	-3.68479	8.03873e-08	0.000196937
ENSSSCG00000007173|IDH3B	2.55384	1.37815e-07	0.000205512
ENSSSCG00000009671|PBK	-2.44093	1.03667e-07	0.000205512
ENSSSCG00000016009|ITGA4	-2.58516	1.2924e-07	0.000205512
ENSSSCG00000040355|TICRR	-2.68903	1.26322e-07	0.000205512
ENSSSCG00000031733|AKAP12	-2.69759	1.1969e-07	0.000205512
ENSSSCG00000037803|MARCKS	-2.79747	1.17275e-07	0.000205512
ENSSSCG00000023525|TMEM26	-3.10706	1.36236e-07	0.000205512
ENSSSCG00000048443|APLN	-3.30753	1.10308e-07	0.000205512
ENSSSCG00000011309|KIF15	-3.66505	9.80212e-08	0.000205512
ENSSSCG00000006333|NUF2	-2.61353	1.56089e-07	0.000210511
ENSSSCG00000023296|CENPE	-3.55396	1.5958e-07	0.000210511
ENSSSCG00000009004|SFRP2	-3.70881	1.49197e-07	0.000210511
ENSSSCG00000017473|TOP2A	-3.71455	1.83437e-07	0.00023302
ENSSSCG00000025486|MDH2	2.95025	2.12054e-07	0.000259751
ENSSSCG00000006088|SDC2	-1.89516	2.29432e-07	0.000262302
ENSSSCG00000024132|TMEM47	-1.93597	2.24807e-07	0.000262302
ENSSSCG00000036614|PGP	2.64044	2.42213e-07	0.000267982
ENSSSCG00000003697|NDC80	-2.79853	2.59343e-07	0.000277967
ENSSSCG00000012519|GPRASP1	-3.08782	2.68435e-07	0.000278993
ENSSSCG00000009378|CKAP2	-3.47533	2.86448e-07	0.000288958
ENSSSCG00000032985|GOT2	3.52932	3.44574e-07	0.000294263
ENSSSCG00000006296|ATP1B1	2.76205	3.45388e-07	0.000294263
ENSSSCG00000008877|ETFDH	2.59557	3.51764e-07	0.000294263
ENSSSCG00000025284|COQ9	2.31777	3.47773e-07	0.000294263
ENSSSCG00000011437|ALAS1	2.01857	3.26995e-07	0.000294263
ENSSSCG00000008966|PARM1	-2.04717	3.27335e-07	0.000294263
ENSSSCG00000032877|MEGF10	-2.18576	3.32831e-07	0.000294263
ENSSSCG00000011056|FRMD4A	-1.77174	3.89782e-07	0.000302031
ENSSSCG00000004946|ZWILCH	-1.97836	4.00394e-07	0.000302031
ENSSSCG00000015328|SGCE	-2.26597	3.93648e-07	0.000302031
ENSSSCG00000033624|SRGAP3	-3.40452	3.92423e-07	0.000302031
ENSSSCG00000013260|MDK	-4.23847	4.0508e-07	0.000302031
ENSSSCG00000012121|EGFL6	-3.73884	4.30038e-07	0.000313818
ENSSSCG00000009916|ACADS	2.37208	4.55276e-07	0.000318674
ENSSSCG00000060144|CCNA2	-3.26442	4.49732e-07	0.000318674
ENSSSCG00000008571|HADHA	2.11107	5.04583e-07	0.000325434
ENSSSCG00000012510|ARMCX2	-2.18861	5.10148e-07	0.000325434
ENSSSCG00000011928|CCDC80	-2.25999	5.02727e-07	0.000325434
ENSSSCG00000028695	-2.83599	4.7809e-07	0.000325434
ENSSSCG00000011519|GXYLT2	-2.97278	5.13266e-07	0.000325434
ENSSSCG00000042522	-3.12694	5.21863e-07	0.000325434
ENSSSCG00000037360|CST3	-1.71352	5.38917e-07	0.000330067
ENSSSCG00000024245|AIMP2	2.68187	6.01265e-07	0.000343703
ENSSSCG00000014248|LMNB1	-2.37375	5.95125e-07	0.000343703
ENSSSCG00000014163|SLF1	-2.61898	5.82297e-07	0.000343703
ENSSSCG00000020725|ERBB3	-4.2821	5.80083e-07	0.000343703
ENSSSCG00000011496|ADAMTS9	-1.53159	6.21201e-07	0.000349278
ENSSSCG00000005671|CRAT	2.85542	6.59685e-07	0.000359141
ENSSSCG00000015882|BAZ2B	-1.80473	6.57409e-07	0.000359141
ENSSSCG00000015796|PDLIM3	3.78095	7.65209e-07	0.000360052
ENSSSCG00000037792|COX7A1	2.59075	7.58809e-07	0.000360052
ENSSSCG00000021750|MEX3D	-1.52094	7.50403e-07	0.000360052
ENSSSCG00000015535|QSOX1	-1.59881	6.94326e-07	0.000360052
ENSSSCG00000008614|SMC6	-1.85468	7.41197e-07	0.000360052
ENSSSCG00000005027|FRMD6	-1.9805	7.66336e-07	0.000360052
ENSSSCG00000034607|OGN	-2.83859	7.16482e-07	0.000360052
ENSSSCG00000016823|C1QTNF3	-2.90274	7.1722e-07	0.000360052
ENSSSCG00000012546|NRK	-3.01885	7.21395e-07	0.000360052
ENSSSCG00000010214|CDK1	-3.54132	6.87537e-07	0.000360052
ENSSSCG00000032950|SLC25A34	3.90375	9.49748e-07	0.000365549
ENSSSCG00000029430	2.31985	8.9116e-07	0.000365549
ENSSSCG00000015545	2.05034	8.79862e-07	0.000365549
ENSSSCG00000017430|EIF1	1.64411	9.43269e-07	0.000365549
ENSSSCG00000027681|ZFR	-1.35207	8.95061e-07	0.000365549
ENSSSCG00000015962|SP3	-1.61518	7.92593e-07	0.000365549
ENSSSCG00000023419|ARHGEF10	-1.62039	9.10931e-07	0.000365549
ENSSSCG00000028108|ASAP3	-1.64619	9.20293e-07	0.000365549
ENSSSCG00000009501|DZIP1	-1.83821	9.26439e-07	0.000365549
ENSSSCG00000038772|IKBIP	-2.02156	9.59221e-07	0.000365549
ENSSSCG00000011731|SMC4	-2.24891	8.11913e-07	0.000365549
ENSSSCG00000033051|POLE	-2.40797	9.55363e-07	0.000365549
ENSSSCG00000008560|DPYSL5	-2.60569	8.1424e-07	0.000365549
ENSSSCG00000055606|PLK4	-2.73043	9.33074e-07	0.000365549
ENSSSCG00000016887|ITGA2	-2.84759	9.39049e-07	0.000365549
ENSSSCG00000006082|MATN2	-2.91371	8.35719e-07	0.000365549
ENSSSCG00000040172|THSD7B	-3.86905	8.33287e-07	0.000365549
ENSSSCG00000027875|CA14	2.66162	9.93445e-07	0.000367092
ENSSSCG00000024655|PHB2	1.89311	9.99287e-07	0.000367092
ENSSSCG00000040554|COL9A3	-3.01412	9.74878e-07	0.000367092
ENSSSCG00000015523|RALGPS2	-3.58059	1.00608e-06	0.000367092
ENSSSCG00000009211	2.04598	1.02791e-06	0.000367244
ENSSSCG00000051274	-2.39373	1.02547e-06	0.000367244
ENSSSCG00000007803|TUFM	2.23222	1.07783e-06	0.000367526
ENSSSCG00000010625|SMC3	-1.58018	1.05358e-06	0.000367526
ENSSSCG00000028549|ECM2	-1.94866	1.0689e-06	0.000367526
ENSSSCG00000040413	-2.20645	1.08228e-06	0.000367526
ENSSSCG00000015896|FAP	-2.69255	1.07457e-06	0.000367526
ENSSSCG00000038044|GYG2	-3.71652	1.0964e-06	0.000368671
ENSSSCG00000007504|RBM38	2.87659	1.15834e-06	0.000375013
ENSSSCG00000014121|ZFYVE16	-1.38361	1.1715e-06	0.000375013
ENSSSCG00000007155|DNAAF9	-1.77386	1.15346e-06	0.000375013
ENSSSCG00000020984|LXN	-2.04303	1.18087e-06	0.000375013
ENSSSCG00000016073|PGAP1	-2.16689	1.14724e-06	0.000375013
ENSSSCG00000000217|RACGAP1	-2.8029	1.16151e-06	0.000375013
ENSSSCG00000023776|CCSAP	-2.07188	1.20323e-06	0.000378345
ENSSSCG00000031889|SOX7	-2.18321	1.21342e-06	0.000378345
ENSSSCG00000035827|CTDSPL2	-1.61487	1.23752e-06	0.000381542
ENSSSCG00000007586|FSCN1	-2.12084	1.24593e-06	0.000381542
ENSSSCG00000015790|SLC25A4	3.64674	1.29084e-06	0.000383719
ENSSSCG00000011356|UQCRC1	2.76974	1.29778e-06	0.000383719
ENSSSCG00000030309|NDRG2	2.19262	1.28572e-06	0.000383719
ENSSSCG00000004425|LAMA4	-1.90232	1.29024e-06	0.000383719
ENSSSCG00000009704|HMGB2	-2.60679	1.3246e-06	0.000387648
ENSSSCG00000004969|KIF23	-3.19219	1.33368e-06	0.000387648
ENSSSCG00000038826|NDUFV2	2.09419	1.37287e-06	0.000394942
ENSSSCG00000025478|MIB1	-1.76953	1.3818e-06	0.000394942
ENSSSCG00000016061|MYO1B	-2.1243	1.42272e-06	0.000401086
ENSSSCG00000040183|CDK6	-2.8329	1.42669e-06	0.000401086
ENSSSCG00000014361|CYSTM1	2.99721	1.44821e-06	0.000403826
ENSSSCG00000001658|MRPL2	2.08462	1.48181e-06	0.000409863
ENSSSCG00000041935|HSPB7	4.23729	1.58866e-06	0.0004111
ENSSSCG00000004401|DDO	3.69759	1.52076e-06	0.0004111
ENSSSCG00000013513|PLIN5	2.87244	1.54782e-06	0.0004111
ENSSSCG00000035686|CS	2.69973	1.61262e-06	0.0004111
ENSSSCG00000014146|RASA1	-1.54853	1.58073e-06	0.0004111
ENSSSCG00000032269|LIMA1	-1.75669	1.57001e-06	0.0004111
ENSSSCG00000021601|ZNF711	-1.81364	1.49827e-06	0.0004111
ENSSSCG00000022676|OPHN1	-2.19653	1.60447e-06	0.0004111
ENSSSCG00000037307|PRC1	-2.83003	1.61275e-06	0.0004111
ENSSSCG00000002849|SHCBP1	-3.12926	1.61813e-06	0.0004111
ENSSSCG00000010896|ASPM	-4.05875	1.55722e-06	0.0004111
ENSSSCG00000001657|CUL7	-1.89031	1.65752e-06	0.000418013
ENSSSCG00000001804|HOMER2	4.31257	1.70396e-06	0.0004207
ENSSSCG00000017500|TCAP	3.48903	1.88583e-06	0.0004207
ENSSSCG00000031918|CYC1	2.71136	1.94373e-06	0.0004207
ENSSSCG00000012896|NDUFV1	2.53349	1.81487e-06	0.0004207
ENSSSCG00000030318|SDHC	2.11915	1.82836e-06	0.0004207
ENSSSCG00000038520|MED20	-1.26604	1.80548e-06	0.0004207
ENSSSCG00000005749|BRD3	-1.44312	1.77734e-06	0.0004207
ENSSSCG00000031123|PPIG	-1.5678	1.8902e-06	0.0004207
ENSSSCG00000016453|TCAF1	-1.70314	1.97328e-06	0.0004207
ENSSSCG00000015256|JAM3	-1.7135	1.93601e-06	0.0004207
ENSSSCG00000024419|RBBP8	-1.79485	1.75588e-06	0.0004207
ENSSSCG00000004199|EPB41L2	-1.83451	1.90801e-06	0.0004207
ENSSSCG00000023784|SEMA3C	-1.83965	1.97483e-06	0.0004207
ENSSSCG00000006087|CPQ	-2.21075	1.94667e-06	0.0004207
ENSSSCG00000023026|CLCN5	-2.35933	1.81233e-06	0.0004207
ENSSSCG00000038452|ADAMTS17	-2.42304	1.95085e-06	0.0004207
ENSSSCG00000049970	-2.52572	1.95588e-06	0.0004207
ENSSSCG00000031856|DACT1	-2.54869	1.9713e-06	0.0004207
ENSSSCG00000004661|MYEF2	-2.54998	1.9337e-06	0.0004207
ENSSSCG00000002389|VASH1	-2.60828	1.8974e-06	0.0004207
ENSSSCG00000028536|LHFPL2	-2.63328	1.75954e-06	0.0004207
ENSSSCG00000027147|CENPH	-2.64693	1.81809e-06	0.0004207
ENSSSCG00000003687|EPB41L3	-2.90999	1.96161e-06	0.0004207
ENSSSCG00000021818|ENOX1	-2.98905	1.8075e-06	0.0004207
ENSSSCG00000016614|PTPRZ1	-3.21241	1.96702e-06	0.0004207
ENSSSCG00000017938|YBX2	3.2313	2.12383e-06	0.000432869
ENSSSCG00000001852|IDH2	3.05945	2.15608e-06	0.000432869
ENSSSCG00000024316|COX5A	3.03088	2.13631e-06	0.000432869
ENSSSCG00000028530|TMEM52	2.79624	2.08724e-06	0.000432869
ENSSSCG00000000886|SLC25A3	2.23065	2.09957e-06	0.000432869
ENSSSCG00000023948|UBTD2	-1.73491	2.15206e-06	0.000432869
ENSSSCG00000000693|NCAPD2	-1.73839	2.15816e-06	0.000432869
ENSSSCG00000022895|CRYBG3	-1.9815	2.04999e-06	0.000432869
ENSSSCG00000028135|PRTFDC1	-2.37112	2.11658e-06	0.000432869
ENSSSCG00000003949|CDC20	-2.78453	2.11264e-06	0.000432869
ENSSSCG00000016605|LMOD2	3.25717	2.21568e-06	0.000441823
ENSSSCG00000010955|GOLM1	-1.60256	2.24671e-06	0.000442861
ENSSSCG00000032330	-2.41883	2.23877e-06	0.000442861
ENSSSCG00000000405	2.66624	2.27784e-06	0.000444594
ENSSSCG00000025488|MCM3	-1.8917	2.28143e-06	0.000444594
ENSSSCG00000013615|ECSIT	2.53317	2.34691e-06	0.000454769
ENSSSCG00000040445|RND3	-2.00227	2.38328e-06	0.000459224
ENSSSCG00000034379|MAP2K3	1.74365	2.41345e-06	0.000462033
ENSSSCG00000009359|SUPT20H	-1.04408	2.43828e-06	0.000462033
ENSSSCG00000013517|UHRF1	-2.14964	2.42641e-06	0.000462033
ENSSSCG00000012943|MRPL11	1.35408	2.4931e-06	0.000464053
ENSSSCG00000023662|CHST3	-1.36284	2.4692e-06	0.000464053
ENSSSCG00000005983|ATAD2	-2.50115	2.49911e-06	0.000464053
ENSSSCG00000006345|OLFML2B	-2.62028	2.50306e-06	0.000464053
ENSSSCG00000008360|CEP68	-1.4714	2.52787e-06	0.000466134
ENSSSCG00000016349|NDUFA10	2.47651	2.60047e-06	0.0004685
ENSSSCG00000002374|DLST	2.27752	2.68334e-06	0.0004685
ENSSSCG00000039244|PHYH	2.11158	2.68584e-06	0.0004685
ENSSSCG00000029608|SEC62	-1.13181	2.64486e-06	0.0004685
ENSSSCG00000006898|MTF2	-1.66572	2.57537e-06	0.0004685
ENSSSCG00000009125	-1.72888	2.61234e-06	0.0004685
ENSSSCG00000033655|TUBB2B	-1.82383	2.60099e-06	0.0004685
ENSSSCG00000008854|CPE	-2.30971	2.69096e-06	0.0004685
ENSSSCG00000012520	-2.80966	2.68224e-06	0.0004685
ENSSSCG00000035544|NUSAP1	-2.8668	2.67961e-06	0.0004685
ENSSSCG00000008072|ASPN	-3.11078	2.63256e-06	0.0004685
ENSSSCG00000007151|CDC25B	-1.63093	2.71397e-06	0.000469208
ENSSSCG00000008792|N4BP2	-1.86495	2.7263e-06	0.000469208
ENSSSCG00000004822|ALDH1A3	-2.61274	2.73607e-06	0.000469208
ENSSSCG00000016661|SEPTIN7	-1.60516	2.86745e-06	0.000482097
ENSSSCG00000025910|ZNF277	-1.69868	2.8343e-06	0.000482097
ENSSSCG00000013594|FBN3	-1.856	2.85718e-06	0.000482097
ENSSSCG00000008467|EML4	-2.16892	2.85019e-06	0.000482097
ENSSSCG00000013418|CFD	2.9229	2.9288e-06	0.000482626
ENSSSCG00000025374|DVL3	-1.01215	2.91791e-06	0.000482626
ENSSSCG00000014022|HNRNPH1	-1.21611	2.90672e-06	0.000482626
ENSSSCG00000009705|GALNT7	-2.13776	2.91345e-06	0.000482626
ENSSSCG00000022968|ARFGEF3	-4.4077	2.94095e-06	0.000482626
ENSSSCG00000040678|TYMS	-2.62143	2.99445e-06	0.000486093
ENSSSCG00000006474|NES	-3.80212	2.98003e-06	0.000486093
ENSSSCG00000045052	-4.06218	3.0046e-06	0.000486093
ENSSSCG00000022845|PJA2	-1.21221	3.02365e-06	0.000486878
ENSSSCG00000022398|NUCKS1	-1.40014	3.04385e-06	0.000487841
ENSSSCG00000012548|PWWP3B	-1.2063	3.16074e-06	0.000493563
ENSSSCG00000025176|NOTCH3	-1.58944	3.15019e-06	0.000493563
ENSSSCG00000035281|ZNF292	-1.96804	3.15137e-06	0.000493563
ENSSSCG00000014909|SYTL2	-2.33582	3.16589e-06	0.000493563
ENSSSCG00000007235|TPX2	-2.38393	3.11948e-06	0.000493563
ENSSSCG00000002827|SLC6A2	-5.01113	3.15936e-06	0.000493563
ENSSSCG00000061331	2.00184	3.21735e-06	0.000496438
ENSSSCG00000027124	-1.61712	3.22441e-06	0.000496438
ENSSSCG00000011025|ZEB1	-1.76654	3.22776e-06	0.000496438
ENSSSCG00000016925|PLK2	-1.72035	3.25141e-06	0.000497843
ENSSSCG00000015250|ADAMTS15	-2.05158	3.26602e-06	0.000497857
ENSSSCG00000006824|GNAI3	-1.33599	3.28089e-06	0.000497911
ENSSSCG00000015522|ANGPTL1	-2.14279	3.4074e-06	0.000514833
ENSSSCG00000021966|TOPBP1	-1.32264	3.47704e-06	0.000518298
ENSSSCG00000013269|MAPK8IP1	-1.95899	3.47205e-06	0.000518298
ENSSSCG00000006146|LRRCC1	-2.46901	3.46692e-06	0.000518298
ENSSSCG00000016974|MAP1B	-3.03902	3.49078e-06	0.000518298
ENSSSCG00000038304	-1.58127	3.50966e-06	0.000518854
ENSSSCG00000017544|ATP5MC1	3.16272	3.56892e-06	0.000521879
ENSSSCG00000001958|BAZ1A	-1.24898	3.57576e-06	0.000521879
ENSSSCG00000005403|SMC2	-2.15852	3.56442e-06	0.000521879
ENSSSCG00000011453|ITIH4	5.41109	3.66401e-06	0.000528018
ENSSSCG00000034086|ATP5F1C	2.13873	3.65141e-06	0.000528018
ENSSSCG00000033190|AQP1	1.94266	3.644e-06	0.000528018
ENSSSCG00000004979|MYO9A	-1.78207	3.6966e-06	0.000530486
ENSSSCG00000005183|PSIP1	-2.08409	3.7204e-06	0.000531676
ENSSSCG00000011511|FRMD4B	-1.73158	3.74402e-06	0.000532831
ENSSSCG00000000920|POC1B	-1.8387	3.79301e-06	0.000537573
ENSSSCG00000015357|MEOX2	-1.53685	3.82549e-06	0.000537733
ENSSSCG00000000142|FOXRED2	-1.92997	3.82315e-06	0.000537733
ENSSSCG00000013297|CD44	-2.11712	3.85263e-06	0.000539336
ENSSSCG00000016941|RNF180	-2.6705	3.91069e-06	0.000545239
ENSSSCG00000004499|ATP5F1A	2.45256	3.99589e-06	0.000546021
ENSSSCG00000007845|UQCRC2	2.24075	3.99294e-06	0.000546021
ENSSSCG00000026990|FAM162A	2.03934	3.96259e-06	0.000546021
ENSSSCG00000011369|WDR6	-1.83744	3.99308e-06	0.000546021
ENSSSCG00000017022|HMMR	-3.43343	3.95582e-06	0.000546021
ENSSSCG00000013849|TPM4	-1.50904	4.01902e-06	0.000547001
ENSSSCG00000034266|CACNA1H	-2.54171	4.07298e-06	0.000552154
ENSSSCG00000006066|RNF19A	-1.24157	4.16331e-06	0.000552651
ENSSSCG00000037204|ZNF248	-1.40706	4.09963e-06	0.000552651
ENSSSCG00000011858|ZNF148	-1.61055	4.1867e-06	0.000552651
ENSSSCG00000036091|MORC4	-1.72605	4.18943e-06	0.000552651
ENSSSCG00000058888	-2.04905	4.15119e-06	0.000552651
ENSSSCG00000003861|ORC1	-2.26132	4.10913e-06	0.000552651
ENSSSCG00000004052|FNDC1	-3.75474	4.13081e-06	0.000552651
ENSSSCG00000054652	-3.23926	4.20947e-06	0.000553167
ENSSSCG00000015215|CHEK1	-2.20611	4.28295e-06	0.000560674
ENSSSCG00000011653|PCCB	1.44581	4.33097e-06	0.000562666
ENSSSCG00000038514|DDAH2	-1.84496	4.31509e-06	0.000562666
ENSSSCG00000008428|MSH2	-1.27481	4.377e-06	0.000565906
ENSSSCG00000011212|RARB	-1.99846	4.38891e-06	0.000565906
ENSSSCG00000010073|CHCHD10	2.90344	4.44126e-06	0.000566204
ENSSSCG00000008942	-1.19411	4.43582e-06	0.000566204
ENSSSCG00000003433|PLOD1	-1.36298	4.45726e-06	0.000566204
ENSSSCG00000039222	-3.11423	4.4444e-06	0.000566204
ENSSSCG00000032923|PRND	-7.8475	4.48383e-06	0.000567477
ENSSSCG00000000926|CEP290	-2.25854	4.51047e-06	0.00056875
ENSSSCG00000036832|STK40	1.09332	4.54212e-06	0.000570643
ENSSSCG00000032060	2.39399	4.64929e-06	0.000577759
ENSSSCG00000003820|USP1	-1.19625	4.61694e-06	0.000577759
ENSSSCG00000027410|CBFA2T2	-1.64546	4.63295e-06	0.000577759
ENSSSCG00000005654|SPTAN1	-1.32454	4.67947e-06	0.000577972
ENSSSCG00000025349|CCDC14	-1.82528	4.68471e-06	0.000577972
ENSSSCG00000002042|OXA1L	1.5306	4.73319e-06	0.000580412
ENSSSCG00000002425|PTPN21	-1.47379	4.73833e-06	0.000580412
ENSSSCG00000003229|ETFB	2.47549	4.78694e-06	0.00058428
ENSSSCG00000023643|PDHA1	2.71027	4.822e-06	0.000584399
ENSSSCG00000004544|SPG21	-1.80716	4.80674e-06	0.000584399
ENSSSCG00000016682|PLEKHA8	-1.69294	4.84057e-06	0.000584584
ENSSSCG00000022521|DPY19L3	-2.05231	4.89991e-06	0.000589674
ENSSSCG00000026954|TMEM87B	-1.70327	4.91827e-06	0.000589814
ENSSSCG00000008722|SH3TC1	-2.73138	4.99172e-06	0.000596536
ENSSSCG00000018023|COX10	1.48697	5.07284e-06	0.000597663
ENSSSCG00000025717|HIC1	-1.77491	5.04559e-06	0.000597663
ENSSSCG00000005380|COL15A1	-2.28637	5.08827e-06	0.000597663
ENSSSCG00000004980|THSD4	-2.31044	5.04497e-06	0.000597663
ENSSSCG00000012637|KLHL13	-2.31406	5.06011e-06	0.000597663
ENSSSCG00000006358|NDUFS2	2.5725	5.25569e-06	0.000608088
ENSSSCG00000000743|FKBP4	2.36752	5.38761e-06	0.000608088
ENSSSCG00000032166	1.98023	5.43436e-06	0.000608088
ENSSSCG00000053735|COLGALT1	-1.27312	5.22951e-06	0.000608088
ENSSSCG00000011213|TOP2B	-1.28637	5.37912e-06	0.000608088
ENSSSCG00000003682|ANKRD12	-1.3885	5.34588e-06	0.000608088
ENSSSCG00000023409|TIA1	-1.45996	5.21108e-06	0.000608088
ENSSSCG00000024722|PIBF1	-1.51929	5.42893e-06	0.000608088
ENSSSCG00000002938	-1.77196	5.234e-06	0.000608088
ENSSSCG00000004971|TLE3	-1.94258	5.39899e-06	0.000608088
ENSSSCG00000014851|SLCO2B1	-2.04959	5.31656e-06	0.000608088
ENSSSCG00000025194|ZSWIM6	-2.26979	5.32133e-06	0.000608088
ENSSSCG00000000722|RAD51AP1	-2.79383	5.44297e-06	0.000608088
ENSSSCG00000009670	-3.01505	5.3537e-06	0.000608088
ENSSSCG00000014137|HAPLN1	-7.03351	5.29056e-06	0.000608088
ENSSSCG00000024144	2.30556	5.46797e-06	0.000608898
ENSSSCG00000027046	-1.67412	5.50522e-06	0.000610301
ENSSSCG00000008406|CCDC88A	-1.79323	5.54097e-06	0.000610301
ENSSSCG00000016824|RAI14	-2.31723	5.51954e-06	0.000610301
ENSSSCG00000029392|HUNK	-3.5448	5.55175e-06	0.000610301
ENSSSCG00000029034|COX4I1	1.97791	5.60827e-06	0.000614545
ENSSSCG00000055651|C1S	1.55875	5.73709e-06	0.000620287
ENSSSCG00000023374|SRGN	1.41791	5.7411e-06	0.000620287
ENSSSCG00000037245|HNRNPDL	-1.23471	5.71337e-06	0.000620287
ENSSSCG00000010503|ZNF518A	-1.66292	5.76918e-06	0.000620287
ENSSSCG00000026430	-1.76806	5.71388e-06	0.000620287
ENSSSCG00000029408|ZFP30	-1.84016	5.76521e-06	0.000620287
ENSSSCG00000056139	-4.07496	5.78737e-06	0.000620298
ENSSSCG00000040922|IP6K2	-1.83347	5.81119e-06	0.000620911
ENSSSCG00000021289|GAK	-0.95514	5.83145e-06	0.00062114
ENSSSCG00000028346|SAMM50	2.01612	5.86602e-06	0.000622085
ENSSSCG00000011166|ZMYND11	-1.16908	5.8766e-06	0.000622085
ENSSSCG00000000739|FOXM1	-2.64294	5.94548e-06	0.000627441
ENSSSCG00000013601|MARCHF2	1.96868	5.9973e-06	0.000629421
ENSSSCG00000040366|ADAMTSL1	-3.57216	6.00095e-06	0.000629421
ENSSSCG00000000884|APAF1	-2.03716	6.1242e-06	0.00064039
ENSSSCG00000010226|JMJD1C	-1.87695	6.14322e-06	0.000640426
ENSSSCG00000012832	-2.29663	6.17255e-06	0.00064081
ENSSSCG00000000848|GLT8D2	-2.56608	6.18427e-06	0.00064081
ENSSSCG00000016317|AGAP1	-1.36145	6.26998e-06	0.000643665
ENSSSCG00000017642|MTMR4	-1.39286	6.25958e-06	0.000643665
ENSSSCG00000011741|GOLIM4	-1.47088	6.25001e-06	0.000643665
ENSSSCG00000004656	-2.08486	6.28689e-06	0.000643665
ENSSSCG00000017168|SEPTIN9	-1.47627	6.30657e-06	0.000643758
ENSSSCG00000018082|COX3	1.56782	6.36906e-06	0.000646725
ENSSSCG00000016075	-1.23596	6.37335e-06	0.000646725
ENSSSCG00000011765|USP13	2.43416	6.5937e-06	0.000649858
ENSSSCG00000008247|SUCLG1	1.9901	6.52055e-06	0.000649858
ENSSSCG00000001930|PKM	1.74376	6.44749e-06	0.000649858
ENSSSCG00000036679|SORBS2	-1.47736	6.53998e-06	0.000649858
ENSSSCG00000008208|EIF2AK3	-1.57782	6.56362e-06	0.000649858
ENSSSCG00000001974|G2E3	-1.66581	6.57702e-06	0.000649858
ENSSSCG00000012971|EFEMP2	-1.67939	6.50837e-06	0.000649858
ENSSSCG00000016090|SPATS2L	-1.74357	6.49116e-06	0.000649858
ENSSSCG00000004825|CHSY1	-2.08387	6.43251e-06	0.000649858
ENSSSCG00000036452|LRRC17	-3.17316	6.48067e-06	0.000649858
ENSSSCG00000011119|ECHDC3	1.29894	6.67849e-06	0.000656329
ENSSSCG00000005715|PRRC2B	-1.72369	6.72666e-06	0.000659174
ENSSSCG00000028865|SAP18	1.66754	6.76489e-06	0.000661032
ENSSSCG00000002354|COQ6	1.76109	6.80899e-06	0.000663451
ENSSSCG00000005976|NDUFB9	2.66054	6.90661e-06	0.000664769
ENSSSCG00000012817|FUNDC2	1.72029	6.98492e-06	0.000664769
ENSSSCG00000010440	-1.05258	6.85737e-06	0.000664769
ENSSSCG00000044572	-2.14882	7.01352e-06	0.000664769
ENSSSCG00000035993|C1QTNF2	-2.19511	6.94218e-06	0.000664769
ENSSSCG00000033593|CIP2A	-2.20881	7.01634e-06	0.000664769
ENSSSCG00000036446|PALD1	-2.3264	6.92312e-06	0.000664769
ENSSSCG00000034765|PIEZO2	-3.34027	6.95178e-06	0.000664769
ENSSSCG00000039522|SHISAL1	-4.13387	6.9013e-06	0.000664769
ENSSSCG00000038844|SMIM5	-5.1099	7.00991e-06	0.000664769
ENSSSCG00000012178	-1.15867	7.04284e-06	0.000665442
ENSSSCG00000011684|U2SURP	-1.31741	7.11995e-06	0.000667214
ENSSSCG00000040706|DBN1	-1.96809	7.08347e-06	0.000667214
ENSSSCG00000012377|KIF4A	-3.24405	7.11262e-06	0.000667214
ENSSSCG00000005455|SVEP1	-3.08875	7.16101e-06	0.000669232
ENSSSCG00000039874|CCL26	6.81423	7.37522e-06	0.000670969
ENSSSCG00000011284|NKTR	-1.37943	7.34829e-06	0.000670969
ENSSSCG00000024201|TASOR	-1.60107	7.35623e-06	0.000670969
ENSSSCG00000033608|LOXL2	-1.76051	7.33741e-06	0.000670969
ENSSSCG00000004600|TCF12	-1.78187	7.28381e-06	0.000670969
ENSSSCG00000014195|MAN2A1	-1.83813	7.37321e-06	0.000670969
ENSSSCG00000029125|FAM13B	-2.0721	7.24932e-06	0.000670969
ENSSSCG00000015249|ADAMTS8	-2.31805	7.29733e-06	0.000670969
ENSSSCG00000026257|STMN1	-2.46576	7.29231e-06	0.000670969
ENSSSCG00000057040	-3.433	7.32601e-06	0.000670969
ENSSSCG00000031967|TAOK2	-1.07131	7.43165e-06	0.000674206
ENSSSCG00000026084|SLC49A3	-1.22382	7.45012e-06	0.000674206
ENSSSCG00000032749|PCDH18	-2.57055	7.51391e-06	0.00067819
ENSSSCG00000007281|MAP1LC3A	1.85102	7.61923e-06	0.000684095
ENSSSCG00000000265|ESPL1	-2.24298	7.61599e-06	0.000684095
ENSSSCG00000016835|SKP2	-3.111	7.64664e-06	0.000684764
ENSSSCG00000021791|SENP7	-1.3863	7.8277e-06	0.000697732
ENSSSCG00000058735|SERP1	-1.44866	7.83214e-06	0.000697732
ENSSSCG00000025701|NCK1	-1.13648	7.89871e-06	0.000699388
ENSSSCG00000014247|ALDH7A1	-1.28915	7.91804e-06	0.000699388
ENSSSCG00000017826|SMG6	-1.29119	7.92817e-06	0.000699388
ENSSSCG00000004782|BUB1B	-3.56766	7.9323e-06	0.000699388
ENSSSCG00000023907|AFAP1	-1.75607	7.95625e-06	0.000699701
ENSSSCG00000007253|MAPRE1	-1.16323	8.0262e-06	0.000702496
ENSSSCG00000015116|MCAM	-2.02935	8.02899e-06	0.000702496
ENSSSCG00000017678|APPBP2	-1.34558	8.06015e-06	0.000703428
ENSSSCG00000053466|CIRBP	-1.31248	8.2434e-06	0.000717257
ENSSSCG00000000209|NCKAP5L	-1.94545	8.30226e-06	0.000717257
ENSSSCG00000032601|RASSF2	-2.49144	8.2921e-06	0.000717257
ENSSSCG00000056884	-3.02917	8.29716e-06	0.000717257
ENSSSCG00000002873|GPI	1.21778	8.47299e-06	0.000717538
ENSSSCG00000025406|PIK3C2A	-1.56062	8.39056e-06	0.000717538
ENSSSCG00000010648|CCDC186	-1.64067	8.34846e-06	0.000717538
ENSSSCG00000015568|RNF2	-1.6626	8.421e-06	0.000717538
ENSSSCG00000007268|E2F1	-1.73408	8.34133e-06	0.000717538
ENSSSCG00000001913|STOML1	-1.88371	8.45839e-06	0.000717538
ENSSSCG00000004973|UACA	-1.96578	8.48381e-06	0.000717538
ENSSSCG00000033937|DYNC2H1	-2.30679	8.48296e-06	0.000717538
ENSSSCG00000024065|TMTC2	-2.7544	8.4938e-06	0.000717538
ENSSSCG00000012238|TSPAN7	-1.31683	8.55743e-06	0.000721137
ENSSSCG00000014016|SQSTM1	1.4011	8.72101e-06	0.000726003
ENSSSCG00000005593|OLFML2A	-1.81578	8.71929e-06	0.000726003
ENSSSCG00000001914|LOXL1	-2.00495	8.66104e-06	0.000726003
ENSSSCG00000002642|CDH15	-2.09429	8.72075e-06	0.000726003
ENSSSCG00000033093|RGS6	-2.17525	8.7143e-06	0.000726003
ENSSSCG00000025525|GATD3	2.18313	8.74685e-06	0.000726391
ENSSSCG00000000839|ALDH1L2	-1.60131	8.77803e-06	0.000726734
ENSSSCG00000062320|PNMA1	-1.79676	8.79335e-06	0.000726734
ENSSSCG00000012062|TTC3	-1.37678	8.83075e-06	0.00072807
ENSSSCG00000012642|STAG2	-1.32677	8.871e-06	0.000729634
ENSSSCG00000011733|IFT80	-1.623	8.89844e-06	0.000730141
ENSSSCG00000040401|EEF1A2	3.90354	9.04586e-06	0.000736948
ENSSSCG00000032180|MCM7	-1.51093	9.0283e-06	0.000736948
ENSSSCG00000006775|CAPZA1	-1.51953	9.04048e-06	0.000736948
ENSSSCG00000015284|MDM4	-1.48756	9.095e-06	0.000739195
ENSSSCG00000012411|PHKA1	2.16967	9.29612e-06	0.000751977
ENSSSCG00000021885|MDFIC	-2.14256	9.28873e-06	0.000751977
ENSSSCG00000027085|UQCRFS1	2.79564	9.39339e-06	0.000754507
ENSSSCG00000003434|MFN2	1.96058	9.35744e-06	0.000754507
ENSSSCG00000009839|CIT	-3.29072	9.38979e-06	0.000754507
ENSSSCG00000030681|MYBPH	4.70527	9.45716e-06	0.000757854
ENSSSCG00000030616|RESF1	-1.35955	9.54913e-06	0.000762199
ENSSSCG00000015815|FGFR1	-1.72943	9.55583e-06	0.000762199
ENSSSCG00000036488|KLF3	-1.2721	9.62309e-06	0.000765783
ENSSSCG00000007423|UBE2C	-2.55894	9.66539e-06	0.00076737
ENSSSCG00000062678	2.28841	9.72281e-06	0.000769745
ENSSSCG00000027594|USP16	-1.17937	9.76264e-06	0.000769745
ENSSSCG00000039780|RTN4RL1	-1.96003	9.75564e-06	0.000769745
ENSSSCG00000003818|DOCK7	-1.86627	9.81402e-06	0.000772021
ENSSSCG00000027516|CIR1	-1.20868	9.85897e-06	0.000773782
ENSSSCG00000011624|MCM2	-1.63067	9.95241e-06	0.000776632
ENSSSCG00000015753|ANGPT2	-1.96478	9.95119e-06	0.000776632
ENSSSCG00000012649|SMARCA1	-2.09725	9.9632e-06	0.000776632
ENSSSCG00000030359|ARHGEF3	-1.53016	1.00125e-05	0.000777637
ENSSSCG00000016554|MEST	-2.61919	1.00215e-05	0.000777637
ENSSSCG00000023269|EXOC1	-0.908421	1.00762e-05	0.000779417
ENSSSCG00000005346|ZCCHC7	-1.18533	1.01549e-05	0.000779417
ENSSSCG00000016569|SMO	-1.38886	1.01035e-05	0.000779417
ENSSSCG00000039812|RAP2A	-1.86818	1.0158e-05	0.000779417
ENSSSCG00000009968|TTC28	-2.01324	1.01375e-05	0.000779417
ENSSSCG00000034487|NDUFB11	2.05002	1.02505e-05	0.000784758
ENSSSCG00000005528|NDUFA8	2.28875	1.04173e-05	0.000786988
ENSSSCG00000027198|PDK2	1.57991	1.03263e-05	0.000786988
ENSSSCG00000017752|WSB1	-1.38915	1.03825e-05	0.000786988
ENSSSCG00000005062|TMEM260	-1.50753	1.0415e-05	0.000786988
ENSSSCG00000008677	-2.16747	1.03995e-05	0.000786988
ENSSSCG00000006748|TSPAN2	-3.54594	1.03121e-05	0.000786988
ENSSSCG00000028920|POLDIP2	1.97848	1.04729e-05	0.000789449
ENSSSCG00000009327	-1.13581	1.05301e-05	0.000790647
ENSSSCG00000023245|NONO	-1.17556	1.05579e-05	0.000790647
ENSSSCG00000012680|GPC3	-1.87712	1.05493e-05	0.000790647
ENSSSCG00000014034|N4BP3	-2.38902	1.0614e-05	0.000791389
ENSSSCG00000032672|RAB9B	-7.25364	1.0604e-05	0.000791389
ENSSSCG00000000840|WASHC4	-1.04284	1.06702e-05	0.000792102
ENSSSCG00000014177|CHD1	-1.85854	1.07149e-05	0.000792102
ENSSSCG00000038682|TAF1D	-1.9705	1.07148e-05	0.000792102
ENSSSCG00000026326|CCNF	-2.17143	1.07159e-05	0.000792102
ENSSSCG00000016916|IL6ST	-1.55671	1.08046e-05	0.000796937
ENSSSCG00000020702|SENP6	-1.48166	1.09107e-05	0.000803039
ENSSSCG00000001934	-1.29063	1.0946e-05	0.000803908
ENSSSCG00000014136|VCAN	-2.93953	1.09729e-05	0.000804161
ENSSSCG00000011831|APOD	3.16777	1.11474e-05	0.000806156
ENSSSCG00000035193|MRPS23	1.58414	1.10473e-05	0.000806156
ENSSSCG00000009729|ZNF84	-1.44806	1.10972e-05	0.000806156
ENSSSCG00000001164|ZNF184	-1.69816	1.10282e-05	0.000806156
ENSSSCG00000008785|FAM114A1	-1.87547	1.11409e-05	0.000806156
ENSSSCG00000021375|HS6ST2	-2.64422	1.11646e-05	0.000806156
ENSSSCG00000037430|COL6A6	-3.99741	1.11318e-05	0.000806156
ENSSSCG00000016658|ANLN	-3.24864	1.12513e-05	0.000810711
ENSSSCG00000010470|IDE	1.02833	1.13066e-05	0.000811287
ENSSSCG00000032360|PANX1	-3.27587	1.1286e-05	0.000811287
ENSSSCG00000009111|SYNPO2	1.7178	1.14172e-05	0.000817512
ENSSSCG00000027741	-2.20883	1.14779e-05	0.000820143
ENSSSCG00000017472|IGFBP4	-1.13136	1.17103e-05	0.000833891
ENSSSCG00000001510|KIFC1	-2.00032	1.17189e-05	0.000833891
ENSSSCG00000023761|HNRNPR	-0.842529	1.17615e-05	0.000835191
ENSSSCG00000035901|SPIN1	-1.75689	1.1961e-05	0.000847597
ENSSSCG00000010947|FBP2	1.41841	1.20801e-05	0.000849262
ENSSSCG00000029573|NASP	-1.42491	1.20382e-05	0.000849262
ENSSSCG00000053123|CHRNG	-2.06476	1.20835e-05	0.000849262
ENSSSCG00000017300|MRC2	-2.08082	1.20282e-05	0.000849262
ENSSSCG00000013778|NDUFB7	2.34303	1.21207e-05	0.000850032
ENSSSCG00000033697	1.59645	1.21715e-05	0.000850032
ENSSSCG00000039166|WTIP	-1.197	1.22432e-05	0.000850032
ENSSSCG00000037539|SORCS2	-2.07094	1.21804e-05	0.000850032
ENSSSCG00000007170|CPXM1	-2.65995	1.2201e-05	0.000850032
ENSSSCG00000015398|SEMA3A	-3.2471	1.22228e-05	0.000850032
ENSSSCG00000004163|BCLAF1	-1.38528	1.23093e-05	0.00085241
ENSSSCG00000008340|ANTXR1	-2.85388	1.23271e-05	0.00085241
ENSSSCG00000039542|CNN2	-1.38291	1.23703e-05	0.000853672
ENSSSCG00000012001|ROBO1	-2.48404	1.24387e-05	0.00085667
ENSSSCG00000032554	-0.865395	1.2496e-05	0.000857177
ENSSSCG00000015567|NIBAN1	-2.54981	1.24923e-05	0.000857177
ENSSSCG00000015697|CCNT2	-1.36935	1.26798e-05	0.000866671
ENSSSCG00000011540|SETD5	-1.42603	1.27102e-05	0.000866671
ENSSSCG00000017758|SPAG5	-2.2857	1.26937e-05	0.000866671
ENSSSCG00000016743|OGDH	2.23912	1.27695e-05	0.000867638
ENSSSCG00000011978|CPOX	1.53768	1.28256e-05	0.000867638
ENSSSCG00000006735|PTGFRN	-1.26696	1.27781e-05	0.000867638
ENSSSCG00000037766|NR3C2	-1.37302	1.28164e-05	0.000867638
ENSSSCG00000015310|AKAP9	-0.960073	1.29159e-05	0.000872028
ENSSSCG00000005467|HSDL2	1.84482	1.29534e-05	0.00087203
ENSSSCG00000034491|PRICKLE1	-2.34062	1.29668e-05	0.00087203
ENSSSCG00000021371|ZNF300	-1.751	1.29978e-05	0.000872407
ENSSSCG00000030328|NDUFB10	2.1227	1.33167e-05	0.000874758
ENSSSCG00000020926|SDHB	2.10234	1.32137e-05	0.000874758
ENSSSCG00000016370|SEPTIN2	-1.08357	1.31902e-05	0.000874758
ENSSSCG00000002804|CSNK2A2	-1.27558	1.33634e-05	0.000874758
ENSSSCG00000013054|ATL3	-1.27914	1.32076e-05	0.000874758
ENSSSCG00000045005|FAM133B	-1.68243	1.33899e-05	0.000874758
ENSSSCG00000010385|VSTM4	-1.73557	1.32197e-05	0.000874758
ENSSSCG00000058057|LBH	-1.77802	1.3357e-05	0.000874758
ENSSSCG00000051290	-2.08265	1.32966e-05	0.000874758
ENSSSCG00000027434|OLFM2	-2.11845	1.33277e-05	0.000874758
ENSSSCG00000015604|NEK2	-2.48886	1.33757e-05	0.000874758
ENSSSCG00000033958|RYR3	-3.3324	1.30822e-05	0.000874758
ENSSSCG00000008613|GEN1	-3.34313	1.3337e-05	0.000874758
ENSSSCG00000046071	-3.59957	1.33206e-05	0.000874758
ENSSSCG00000006201|ARFGEF1	-1.17042	1.34981e-05	0.000875158
ENSSSCG00000007311|PHF20	-1.26978	1.3481e-05	0.000875158
ENSSSCG00000009400|RCBTB2	-1.55504	1.34617e-05	0.000875158
ENSSSCG00000006156|TPD52	-1.64984	1.34378e-05	0.000875158
ENSSSCG00000040103	1.97367	1.35737e-05	0.000878287
ENSSSCG00000005751|COL5A1	-2.70651	1.35976e-05	0.000878287
ENSSSCG00000062978	-2.5514	1.37361e-05	0.000885567
ENSSSCG00000021890|GNB1	-0.952069	1.38041e-05	0.000888282
ENSSSCG00000006273|MCM4	-1.73208	1.38895e-05	0.000892099
ENSSSCG00000008493|CEBPZ	-1.17887	1.42312e-05	0.000902293
ENSSSCG00000010122|CDC45	-1.50767	1.41822e-05	0.000902293
ENSSSCG00000015329|PPP1R9A	-1.82084	1.42035e-05	0.000902293
ENSSSCG00000016831|SPEF2	-2.19133	1.41488e-05	0.000902293
ENSSSCG00000010483|PLCE1	-2.50567	1.42323e-05	0.000902293
ENSSSCG00000004588|CCNB2	-2.77313	1.41728e-05	0.000902293
ENSSSCG00000056007|KCNE5	-3.34003	1.4077e-05	0.000902293
ENSSSCG00000013174|CTNND1	-0.975121	1.42905e-05	0.000904309
ENSSSCG00000015867|PRPF40A	-1.15307	1.43774e-05	0.000908133
ENSSSCG00000015973|ATP5MC3	2.72063	1.44508e-05	0.000909419
ENSSSCG00000021042|BRWD1	-1.01162	1.44313e-05	0.000909419
ENSSSCG00000004748|NDUFAF1	1.3028	1.45662e-05	0.000913977
ENSSSCG00000016399|STAM2	-1.17651	1.45765e-05	0.000913977
ENSSSCG00000038486|DYNC2I1	-1.57726	1.46123e-05	0.000914548
ENSSSCG00000001963|EGLN3	2.19968	1.48317e-05	0.00092207
ENSSSCG00000008448|PREPL	-1.11823	1.484e-05	0.00092207
ENSSSCG00000039221|MOB1A	-1.12966	1.47897e-05	0.00092207
ENSSSCG00000006002|CCN3	-2.88652	1.48199e-05	0.00092207
ENSSSCG00000016827|BRIX1	-1.01007	1.49551e-05	0.000924199
ENSSSCG00000001869|PEAK1	-1.38802	1.49276e-05	0.000924199
ENSSSCG00000001977|STXBP6	-1.66562	1.49408e-05	0.000924199
ENSSSCG00000012638|GRIA3	-1.88038	1.50707e-05	0.000929652
ENSSSCG00000012667|IGSF1	-2.24492	1.50976e-05	0.000929652
ENSSSCG00000026722|PHF14	-1.14826	1.51999e-05	0.000932602
ENSSSCG00000001075	-1.18573	1.5192e-05	0.000932602
ENSSSCG00000015273|ATP2B4	-1.69418	1.52362e-05	0.000933075
ENSSSCG00000037158|MTURN	-1.85983	1.5262e-05	0.000933075
ENSSSCG00000037608|LRRC70	-1.45985	1.53112e-05	0.000933104
ENSSSCG00000005022|NIN	-1.69969	1.53441e-05	0.000933104
ENSSSCG00000017109|ADAMTS16	-2.58839	1.53202e-05	0.000933104
ENSSSCG00000014072|ENC1	-2.11825	1.54669e-05	0.000938908
ENSSSCG00000016857|DAB2	-1.49607	1.55257e-05	0.000939423
ENSSSCG00000057242	-1.83287	1.55302e-05	0.000939423
ENSSSCG00000052857	-1.4278	1.55815e-05	0.000939697
ENSSSCG00000011592|PLXND1	-1.99724	1.55895e-05	0.000939697
ENSSSCG00000005110|SYNE2	-0.781817	1.56812e-05	0.000943566
ENSSSCG00000014540	1.35398	1.57159e-05	0.000944001
ENSSSCG00000001865|SCAPER	-1.5631	1.58528e-05	0.000947244
ENSSSCG00000002332|SIPA1L1	-1.93749	1.58241e-05	0.000947244
ENSSSCG00000039546|KNTC1	-3.0378	1.58284e-05	0.000947244
ENSSSCG00000003428|MTHFR	-1.3866	1.59463e-05	0.000951177
ENSSSCG00000012528|BEX3	-1.93405	1.60595e-05	0.000956266
ENSSSCG00000022900|SUPT16H	-1.57699	1.61496e-05	0.000959961
ENSSSCG00000011245|ITGA9	-1.90788	1.62405e-05	0.000962137
ENSSSCG00000014979|CEP126	-1.96621	1.62423e-05	0.000962137
ENSSSCG00000013028|ESRRA	2.34674	1.6504e-05	0.000967611
ENSSSCG00000000064|ACO2	2.24689	1.64763e-05	0.000967611
ENSSSCG00000010652|FHIP2A	-1.25196	1.64716e-05	0.000967611
ENSSSCG00000024001|PLXNA1	-1.52232	1.64349e-05	0.000967611
ENSSSCG00000007358|EMILIN3	-1.6284	1.64596e-05	0.000967611
ENSSSCG00000035746|ECT2	-2.32283	1.64084e-05	0.000967611
ENSSSCG00000006132|MMP16	-2.47498	1.65899e-05	0.000969336
ENSSSCG00000026457|GALNT17	-2.734	1.65849e-05	0.000969336
ENSSSCG00000012054|DOP1B	-0.767716	1.67072e-05	0.000974531
ENSSSCG00000039056|GAS7	-1.62928	1.68725e-05	0.000979177
ENSSSCG00000016992|NEURL1B	-1.93132	1.68303e-05	0.000979177
ENSSSCG00000016034|COL3A1	-2.64472	1.68675e-05	0.000979177
ENSSSCG00000023912|ORAI2	-1.8048	1.69119e-05	0.000979803
ENSSSCG00000026571|RAB8B	-1.51694	1.71144e-05	0.000989863
ENSSSCG00000034984|PSMB4	1.52546	1.71736e-05	0.000990166
ENSSSCG00000036074|AP1S2	-1.47592	1.72351e-05	0.000990166
ENSSSCG00000012727|FMR1	-1.70966	1.72295e-05	0.000990166
ENSSSCG00000006737|IGSF3	-2.48552	1.719e-05	0.000990166
ENSSSCG00000012042|ATP5PO	1.88889	1.73525e-05	0.000990279
ENSSSCG00000037734|UBE2M	1.33002	1.72907e-05	0.000990279
ENSSSCG00000031236|GLIPR2	-1.28133	1.73331e-05	0.000990279
ENSSSCG00000014223|COMMD10	-1.36928	1.73304e-05	0.000990279
ENSSSCG00000031170	-1.71003	1.7423e-05	0.00099265
ENSSSCG00000024024|CX3CR1	-3.27742	1.75596e-05	0.000998771
ENSSSCG00000012434|ATRX	-1.4895	1.76384e-05	0.00100159
ENSSSCG00000036480|CTNNA3	-3.59272	1.76977e-05	0.00100216
ENSSSCG00000062552	-5.77562	1.77068e-05	0.00100216
ENSSSCG00000017422|FKBP10	-1.50017	1.7882e-05	0.00101041
ENSSSCG00000009361|POSTN	-3.89567	1.79474e-05	0.00101244
ENSSSCG00000011471|FLNB	-2.00821	1.81638e-05	0.00102296
ENSSSCG00000008200|ANKRD23	3.19097	1.8237e-05	0.0010254
ENSSSCG00000010486|HELLS	-2.42521	1.82737e-05	0.00102578
ENSSSCG00000000298|PPP1R1A	3.54189	1.86788e-05	0.00103419
ENSSSCG00000001760|ACSBG1	2.2086	1.85855e-05	0.00103419
ENSSSCG00000061754	-1.35123	1.85237e-05	0.00103419
ENSSSCG00000028572	-1.43383	1.85761e-05	0.00103419
ENSSSCG00000000171|CKAP4	-1.46331	1.87314e-05	0.00103419
ENSSSCG00000011033|VIM	-1.49196	1.86117e-05	0.00103419
ENSSSCG00000003654|MACF1	-1.55867	1.8671e-05	0.00103419
ENSSSCG00000031640	-1.57454	1.87324e-05	0.00103419
ENSSSCG00000012335|FGD1	-1.83303	1.87552e-05	0.00103419
ENSSSCG00000001793|ADAMTSL3	-2.13141	1.86594e-05	0.00103419
ENSSSCG00000016002|CCDC141	-2.87269	1.85866e-05	0.00103419
ENSSSCG00000039612	1.74782	1.87965e-05	0.0010348
ENSSSCG00000017795|NSRP1	-1.55993	1.88602e-05	0.00103665
ENSSSCG00000044340|EEA1	-1.28945	1.89955e-05	0.00104241
ENSSSCG00000034510|ORAI1	1.05635	1.92659e-05	0.00105431
ENSSSCG00000038494|LPIN2	-1.57194	1.92738e-05	0.00105431
ENSSSCG00000000024|PARVB	3.41799	1.93315e-05	0.00105558
ENSSSCG00000030486|TBC1D23	-1.41756	1.93928e-05	0.00105558
ENSSSCG00000023920|P3H1	-1.4844	1.93797e-05	0.00105558
ENSSSCG00000021250|FKBP9	-1.56036	1.94201e-05	0.00105558
ENSSSCG00000002857|TDRD12	-1.67002	1.94683e-05	0.00105637
ENSSSCG00000016035|COL5A2	-2.43422	1.94963e-05	0.00105637
ENSSSCG00000015944|TLK1	-1.70812	1.95422e-05	0.00105719
ENSSSCG00000002036	1.39483	1.96102e-05	0.0010592
ENSSSCG00000039060|RASSF3	-1.3542	1.96508e-05	0.0010594
ENSSSCG00000000916|LUM	-1.67076	1.96757e-05	0.0010594
ENSSSCG00000040208|PAG1	-1.65963	1.97703e-05	0.00106283
ENSSSCG00000010746|ADAM12	-3.25757	1.98211e-05	0.00106389
ENSSSCG00000003644|FHL3	2.88813	2.01664e-05	0.00106755
ENSSSCG00000010686|BAG3	1.67299	2.02438e-05	0.00106755
ENSSSCG00000017196|MRPL38	1.62161	2.01741e-05	0.00106755
ENSSSCG00000027128|LONP1	1.06582	2.01721e-05	0.00106755
ENSSSCG00000004592|SLTM	-0.864587	2.0072e-05	0.00106755
ENSSSCG00000027718|POLN	-1.3302	2.0212e-05	0.00106755
ENSSSCG00000007637|TRIM4	-1.40631	2.01642e-05	0.00106755
ENSSSCG00000004639|USP8	-1.41366	2.00188e-05	0.00106755
ENSSSCG00000024692|RRBP1	-1.6873	2.00808e-05	0.00106755
ENSSSCG00000001966|ARHGAP5	-1.78671	2.02629e-05	0.00106755
ENSSSCG00000008842|KIT	-2.878	2.01996e-05	0.00106755
ENSSSCG00000057372|OCA2	-3.17816	1.99977e-05	0.00106755
ENSSSCG00000038089|COL18A1	-1.67912	2.03594e-05	0.00107099
ENSSSCG00000017177|ST6GALNAC2	1.45559	2.05105e-05	0.00107729
ENSSSCG00000016816|ADAMTS12	-2.44684	2.05498e-05	0.0010777
ENSSSCG00000006982|ZDHHC2	-1.92393	2.05817e-05	0.00107773
ENSSSCG00000026719	-1.05906	2.06792e-05	0.00108118
ENSSSCG00000012110|MID1	-1.98338	2.07201e-05	0.00108167
ENSSSCG00000016426	2.21731	2.07918e-05	0.00108376
ENSSSCG00000045712|OLFML3	-2.14653	2.10026e-05	0.00108978
ENSSSCG00000016092|SGO2	-2.34221	2.09546e-05	0.00108978
ENSSSCG00000000874|GAS2L3	-2.3503	2.09861e-05	0.00108978
ENSSSCG00000025463|PROS1	-1.63016	2.1069e-05	0.00109158
ENSSSCG00000038281|MAP3K7CL	-3.92869	2.11084e-05	0.00109197
ENSSSCG00000008245|TMSB10	-1.27206	2.11941e-05	0.00109255
ENSSSCG00000005984|ZHX1	-1.63054	2.12045e-05	0.00109255
ENSSSCG00000009193|SMARCAD1	-1.97027	2.12152e-05	0.00109255
ENSSSCG00000011121|CELF2	-1.22796	2.12731e-05	0.00109389
ENSSSCG00000006391|ATP1A2	3.45438	2.13829e-05	0.00109694
ENSSSCG00000017835|CLUH	1.4821	2.14283e-05	0.00109694
ENSSSCG00000012037|PAXBP1	-1.27495	2.1415e-05	0.00109694
ENSSSCG00000054789|YPEL1	-2.56459	2.17254e-05	0.00111022
ENSSSCG00000023710|REEP1	-2.81759	2.17525e-05	0.00111022
ENSSSCG00000001201|ZKSCAN8	-1.37607	2.18086e-05	0.00111143
ENSSSCG00000051600	-4.10132	2.18822e-05	0.00111352
ENSSSCG00000010537|GOT1	3.40562	2.1972e-05	0.00111561
ENSSSCG00000029189|DCHS1	-1.81444	2.19882e-05	0.00111561
ENSSSCG00000032498|IDH3A	2.38185	2.20905e-05	0.00111705
ENSSSCG00000035532|ATP5F1D	2.32686	2.21717e-05	0.00111705
ENSSSCG00000031169	-0.914171	2.22121e-05	0.00111705
ENSSSCG00000007077|ESF1	-1.20091	2.21644e-05	0.00111705
ENSSSCG00000015866|FMNL2	-1.96968	2.22088e-05	0.00111705
ENSSSCG00000058387	-3.96946	2.21912e-05	0.00111705
ENSSSCG00000015314|ANKIB1	-1.47805	2.23174e-05	0.00111802
ENSSSCG00000027074|FER	-1.56756	2.23193e-05	0.00111802
ENSSSCG00000005487|COL27A1	-4.52761	2.23291e-05	0.00111802
ENSSSCG00000037594|PNISR	-1.10175	2.25165e-05	0.00112412
ENSSSCG00000037015|SESN3	-2.32125	2.24972e-05	0.00112412
ENSSSCG00000003351|MMP23B	-2.03639	2.2562e-05	0.00112475
ENSSSCG00000014338|HSPA9	2.28483	2.28305e-05	0.00112495
ENSSSCG00000011698|GYG1	2.267	2.27162e-05	0.00112495
ENSSSCG00000000104	-1.15509	2.28676e-05	0.00112495
ENSSSCG00000008682|NSD2	-1.35879	2.28807e-05	0.00112495
ENSSSCG00000000502|CNOT2	-1.37794	2.29595e-05	0.00112495
ENSSSCG00000006014|RAD21	-1.38494	2.28958e-05	0.00112495
ENSSSCG00000004421|FYN	-1.66081	2.26751e-05	0.00112495
ENSSSCG00000006009|EXT1	-1.75925	2.27169e-05	0.00112495
ENSSSCG00000031942|YES1	-1.81619	2.2957e-05	0.00112495
ENSSSCG00000058618|ZNF512B	-2.01597	2.29208e-05	0.00112495
ENSSSCG00000014149|MEF2C	-2.34588	2.26554e-05	0.00112495
ENSSSCG00000058076	-2.59993	2.29479e-05	0.00112495
ENSSSCG00000033987|UBE2E3	-0.978423	2.30466e-05	0.00112733
ENSSSCG00000015880|TANC1	-1.6135	2.31067e-05	0.00112733
ENSSSCG00000029796|KBTBD11	-2.30404	2.30873e-05	0.00112733
ENSSSCG00000021363|CHD3	-1.55967	2.31751e-05	0.00112746
ENSSSCG00000029066|IDI1	-1.91478	2.31495e-05	0.00112746
ENSSSCG00000024313|NDUFA4	2.86623	2.32102e-05	0.00112757
ENSSSCG00000061436|ACACB	3.84449	2.35165e-05	0.00113571
ENSSSCG00000015214|STT3A	-0.987773	2.34234e-05	0.00113571
ENSSSCG00000023674|SON	-1.06331	2.35053e-05	0.00113571
ENSSSCG00000012022|APP	-1.59914	2.35764e-05	0.00113571
ENSSSCG00000004893|VPS4B	-1.60213	2.35531e-05	0.00113571
ENSSSCG00000004485|CD109	-1.79356	2.34855e-05	0.00113571
ENSSSCG00000032693|MAPK12	2.14595	2.36983e-05	0.00113998
ENSSSCG00000007675|EPHB4	-1.71723	2.37708e-05	0.00114048
ENSSSCG00000001837|FANCI	-1.96	2.37752e-05	0.00114048
ENSSSCG00000063011	-1.33369	2.38641e-05	0.00114155
ENSSSCG00000009655|EBF2	-1.8832	2.38338e-05	0.00114155
ENSSSCG00000027348	-1.71753	2.39502e-05	0.00114407
ENSSSCG00000017287|PSMC5	1.50998	2.40828e-05	0.00114562
ENSSSCG00000014907|CREBZF	-1.27119	2.40773e-05	0.00114562
ENSSSCG00000025254|ZNF624	-2.14388	2.4053e-05	0.00114562
ENSSSCG00000010345|GHITM	2.04313	2.41379e-05	0.00114665
ENSSSCG00000008873|GASK1B	-1.58749	2.43433e-05	0.00115236
ENSSSCG00000009377|THSD1	-2.16217	2.42992e-05	0.00115236
ENSSSCG00000029815|SRGAP1	-2.36497	2.43589e-05	0.00115236
ENSSSCG00000010276|UNC5B	-1.84465	2.44342e-05	0.00115433
ENSSSCG00000007606|TRRAP	-1.05872	2.45364e-05	0.00115756
ENSSSCG00000032472|SLC25A11	2.541	2.46174e-05	0.00115979
ENSSSCG00000005041|FERMT2	-0.852626	2.47184e-05	0.00116295
ENSSSCG00000012659|ZNF280C	-1.48968	2.47686e-05	0.00116372
ENSSSCG00000012504|NAP1L3	-1.44335	2.48999e-05	0.00116828
ENSSSCG00000014984|MMP27	6.24464	2.50454e-05	0.00116891
ENSSSCG00000006502|ARHGEF2	-1.54534	2.49617e-05	0.00116891
ENSSSCG00000011959|ABI3BP	-2.59876	2.50045e-05	0.00116891
ENSSSCG00000051533	-3.59899	2.50496e-05	0.00116891
ENSSSCG00000033919|DCLK1	-2.23989	2.51483e-05	0.00117033
ENSSSCG00000002795|CDH11	-2.72684	2.51332e-05	0.00117033
ENSSSCG00000023604|LAP3	1.37225	2.52534e-05	0.00117046
ENSSSCG00000013249|CKAP5	-1.31527	2.5242e-05	0.00117046
ENSSSCG00000002039|MMP14	-2.10288	2.51881e-05	0.00117046
ENSSSCG00000012634|DOCK11	-1.8488	2.53972e-05	0.00117554
ENSSSCG00000060833	-3.21046	2.56985e-05	0.00118788
ENSSSCG00000012841|PNPLA2	2.33108	2.58296e-05	0.00119067
ENSSSCG00000014394|RNF14	1.50781	2.61265e-05	0.00119067
ENSSSCG00000017308|CDC27	-1.08911	2.58172e-05	0.00119067
ENSSSCG00000012481|TSPAN6	-1.46539	2.61755e-05	0.00119067
ENSSSCG00000011776|YEATS2	-1.5536	2.61216e-05	0.00119067
ENSSSCG00000004044|IGF2R	-1.71748	2.60876e-05	0.00119067
ENSSSCG00000014894|TENM4	-1.88717	2.61474e-05	0.00119067
ENSSSCG00000009101|PRDM5	-2.05257	2.59784e-05	0.00119067
ENSSSCG00000012521|GPRASP2	-2.16721	2.61316e-05	0.00119067
ENSSSCG00000008901|PAICS	-2.3495	2.60618e-05	0.00119067
ENSSSCG00000009489|GPC6	-2.42991	2.61745e-05	0.00119067
ENSSSCG00000015600|DTL	-2.83241	2.60386e-05	0.00119067
ENSSSCG00000005494|TNC	-2.59096	2.62409e-05	0.00119207
ENSSSCG00000026744|ZDHHC20	-1.2213	2.62988e-05	0.00119312
ENSSSCG00000005399|RNF20	-1.25213	2.64017e-05	0.00119384
ENSSSCG00000036476|REEP3	-1.41038	2.6434e-05	0.00119384
ENSSSCG00000024015|FADS1	-1.54686	2.64539e-05	0.00119384
ENSSSCG00000031701|GXYLT1	-1.96387	2.63635e-05	0.00119384
ENSSSCG00000032081|NDUFS3	2.33074	2.65575e-05	0.00119544
ENSSSCG00000017543|CALCOCO2	1.17777	2.65887e-05	0.00119544
ENSSSCG00000036339|HYCC2	-0.816138	2.65939e-05	0.00119544
ENSSSCG00000034131|TXNDC5	-1.59222	2.69433e-05	0.00120956
ENSSSCG00000005255	-1.23459	2.70413e-05	0.00121237
ENSSSCG00000003772|ZZZ3	-1.59231	2.70911e-05	0.00121302
ENSSSCG00000015307|CDK14	-1.7043	2.71533e-05	0.00121422
ENSSSCG00000002965|ACTN4	-1.22946	2.73668e-05	0.00121584
ENSSSCG00000010928|KDM5B	-1.3271	2.73242e-05	0.00121584
ENSSSCG00000017592|MBTD1	-1.76092	2.73229e-05	0.00121584
ENSSSCG00000010604|SH3PXD2A	-2.14686	2.73169e-05	0.00121584
ENSSSCG00000040288|ARNT2	-3.01557	2.73551e-05	0.00121584
ENSSSCG00000034369|SPSB4	-1.63875	2.76311e-05	0.00122599
ENSSSCG00000055162	-1.32002	2.77406e-05	0.00122767
ENSSSCG00000016690|CREB5	-1.77772	2.77098e-05	0.00122767
ENSSSCG00000012584|CAPN6	-1.00483	2.78921e-05	0.00122895
ENSSSCG00000015576|TPR	-1.33236	2.78582e-05	0.00122895
ENSSSCG00000053658|NREP	-1.65945	2.78201e-05	0.00122895
ENSSSCG00000016047|MSTN	-3.78206	2.79127e-05	0.00122895
ENSSSCG00000000108|TMEM184B	-1.01715	2.79564e-05	0.0012293
ENSSSCG00000006624|SELENBP1	1.85599	2.81257e-05	0.00123376
ENSSSCG00000010650|AFAP1L2	-2.197	2.813e-05	0.00123376
ENSSSCG00000021129|PFKM	2.63805	2.83887e-05	0.00124352
ENSSSCG00000015099|BCL9L	-0.916543	2.8494e-05	0.00124654
ENSSSCG00000014296	2.14746	2.8555e-05	0.00124762
ENSSSCG00000031378|KBTBD6	-1.61147	2.87615e-05	0.00125504
ENSSSCG00000010184|AGT	2.8424	2.88442e-05	0.00125705
ENSSSCG00000042874|ZNF22	-1.4072	2.90581e-05	0.00126477
ENSSSCG00000021798|LZTS2	-1.08302	2.91714e-05	0.00126809
ENSSSCG00000033733	-1.37594	2.94409e-05	0.00127656
ENSSSCG00000015396|SEMA3D	-2.55688	2.94092e-05	0.00127656
ENSSSCG00000030241	1.28431	2.95904e-05	0.00127659
ENSSSCG00000014817|ARAP1	-0.957968	2.9559e-05	0.00127659
ENSSSCG00000031547|ICE1	-1.2018	2.95501e-05	0.00127659
ENSSSCG00000023814|FAIM	-1.86754	2.95417e-05	0.00127659
ENSSSCG00000007278|AHCY	1.7543	2.96898e-05	0.00127767
ENSSSCG00000006628|PSMD4	1.75026	2.96707e-05	0.00127767
ENSSSCG00000028925|CEP95	-1.35252	2.97583e-05	0.00127775
ENSSSCG00000014431|AFAP1L1	-2.0939	2.97663e-05	0.00127775
ENSSSCG00000006925|KYAT3	0.891024	2.99781e-05	0.00128363
ENSSSCG00000009649|NEFL	-2.39698	2.99426e-05	0.00128363
ENSSSCG00000031949|TP53BP1	-1.2808	3.01187e-05	0.00128804
ENSSSCG00000028387|CNKSR1	2.64979	3.01615e-05	0.00128827
ENSSSCG00000011683|PCOLCE2	2.89735	3.04828e-05	0.00129287
ENSSSCG00000012657|AIFM1	2.0387	3.04347e-05	0.00129287
ENSSSCG00000003914|PRDX1	1.60668	3.04565e-05	0.00129287
ENSSSCG00000015393|DMTF1	-1.30287	3.04955e-05	0.00129287
ENSSSCG00000013318|RCN1	-1.54581	3.04689e-05	0.00129287
ENSSSCG00000039027|TRO	-3.80948	3.0407e-05	0.00129287
ENSSSCG00000026301|RAP2C	-1.40018	3.06157e-05	0.00129511
ENSSSCG00000006197|SULF1	-2.27018	3.06238e-05	0.00129511
ENSSSCG00000029985|ARL10	-1.05779	3.08344e-05	0.00130241
ENSSSCG00000009733|GOLGA3	-0.980635	3.08973e-05	0.00130347
ENSSSCG00000015949|SLC25A12	2.75922	3.10353e-05	0.00130768
ENSSSCG00000006894|FNBP1L	-1.8441	3.12485e-05	0.00131343
ENSSSCG00000005457	-2.0722	3.12266e-05	0.00131343
ENSSSCG00000029474|AVEN	1.67099	3.14065e-05	0.00131846
ENSSSCG00000031871|ENTPD4	-1.28455	3.14976e-05	0.00132067
ENSSSCG00000038989|CRK	-0.981776	3.15675e-05	0.00132198
ENSSSCG00000016323|COPS8	1.40274	3.16114e-05	0.0013222
ENSSSCG00000020735|MAP3K15	2.9405	3.16693e-05	0.00132301
ENSSSCG00000010461|ANKRD1	2.22477	3.17416e-05	0.00132442
ENSSSCG00000036659	1.88086	3.18674e-05	0.00132591
ENSSSCG00000038953|UBE2B	1.70829	3.1866e-05	0.00132591
ENSSSCG00000013591|TIMM44	1.50198	3.18934e-05	0.00132591
ENSSSCG00000014207|APC	-1.14351	3.19686e-05	0.00132743
ENSSSCG00000027371|PCDHGA4	-1.27456	3.2088e-05	0.00133078
ENSSSCG00000014128|CKMT2	4.65018	3.23036e-05	0.00133374
ENSSSCG00000011942|CD47	-1.44952	3.22928e-05	0.00133374
ENSSSCG00000035791|SIX5	-1.6145	3.2315e-05	0.00133374
ENSSSCG00000062311	-2.07455	3.22143e-05	0.00133374
ENSSSCG00000022364|CPT1B	2.5584	3.24394e-05	0.00133643
ENSSSCG00000022430|SLC30A5	-1.13061	3.24581e-05	0.00133643
ENSSSCG00000036944|TACO1	1.87374	3.25986e-05	0.001339
ENSSSCG00000037151|MIEF2	1.41049	3.25716e-05	0.001339
ENSSSCG00000022289|PCDH1	-1.55143	3.26376e-05	0.001339
ENSSSCG00000028304|ZFP36L1	-1.40713	3.28639e-05	0.00134507
ENSSSCG00000002455|GOLGA5	-1.43629	3.2831e-05	0.00134507
ENSSSCG00000003353|SLC35E2B	-1.63937	3.29376e-05	0.00134648
ENSSSCG00000011395|RBM5	-1.32684	3.31038e-05	0.00135157
ENSSSCG00000016597|POT1	-1.37814	3.31805e-05	0.00135157
ENSSSCG00000004531|C18orf54	-1.79328	3.31561e-05	0.00135157
ENSSSCG00000001984|KHNYN	-1.15706	3.33891e-05	0.00135685
ENSSSCG00000032741|TBC1D9	-1.67735	3.33564e-05	0.00135685
ENSSSCG00000014339|CTNNA1	-1.01729	3.36064e-05	0.0013581
ENSSSCG00000034630|ABI2	-1.77486	3.35314e-05	0.0013581
ENSSSCG00000047985|ZCCHC3	-1.81942	3.3611e-05	0.0013581
ENSSSCG00000024635|SPART	-1.88269	3.36178e-05	0.0013581
ENSSSCG00000014088|IQGAP2	-2.35151	3.3549e-05	0.0013581
ENSSSCG00000007356|PLCG1	-1.24447	3.37469e-05	0.00136086
ENSSSCG00000018005|MYH8	-3.01821	3.37655e-05	0.00136086
ENSSSCG00000029331|PALLD	-1.01675	3.4126e-05	0.00137216
ENSSSCG00000034973|CXCL12	-1.5818	3.4093e-05	0.00137216
ENSSSCG00000020686|SDHA	2.2957	3.41991e-05	0.00137349
ENSSSCG00000010621|ADD3	-1.40648	3.44122e-05	0.00138043
ENSSSCG00000009844|HSPB8	2.27793	3.49367e-05	0.00138486
ENSSSCG00000017913	1.31883	3.47229e-05	0.00138486
ENSSSCG00000008980|SCARB2	-0.72084	3.49667e-05	0.00138486
ENSSSCG00000014401|NR3C1	-1.23905	3.49215e-05	0.00138486
ENSSSCG00000009119|LARP7	-1.34415	3.47364e-05	0.00138486
ENSSSCG00000001660|PTK7	-1.42783	3.47603e-05	0.00138486
ENSSSCG00000033601	-1.48625	3.48585e-05	0.00138486
ENSSSCG00000009765|DNAH10	-1.73904	3.45695e-05	0.00138486
ENSSSCG00000004663|SEMA6D	-2.33444	3.47512e-05	0.00138486
ENSSSCG00000006051|CTHRC1	-3.31653	3.49311e-05	0.00138486
ENSSSCG00000057079|SHAS2	-3.76651	3.49222e-05	0.00138486
ENSSSCG00000038543|CENPA	-3.23417	3.50274e-05	0.00138566
ENSSSCG00000040479|NDE1	-1.24088	3.51422e-05	0.0013886
ENSSSCG00000014081|CERT1	-1.3145	3.52856e-05	0.00139188
ENSSSCG00000006453|KIRREL1	-1.67424	3.53244e-05	0.00139188
ENSSSCG00000002829|MMP2	-1.70364	3.53469e-05	0.00139188
ENSSSCG00000007744|PHKG1	1.75487	3.54578e-05	0.00139465
ENSSSCG00000011003|NDUFB6	1.87152	3.56308e-05	0.00139744
ENSSSCG00000012654	-0.926187	3.55747e-05	0.00139744
ENSSSCG00000035148|ZNF268	-1.45357	3.56512e-05	0.00139744
ENSSSCG00000017238|TTYH2	-1.63456	3.57051e-05	0.00139796
ENSSSCG00000062764	-1.49803	3.58447e-05	0.00140183
ENSSSCG00000016616|FAM3C	-1.16474	3.603e-05	0.00140747
ENSSSCG00000025788|ENPP4	1.41128	3.60773e-05	0.00140771
ENSSSCG00000032477|NRAS	-1.01963	3.62787e-05	0.00141075
ENSSSCG00000003791|SRSF11	-1.17268	3.62688e-05	0.00141075
ENSSSCG00000007052|FERMT1	-1.88714	3.62029e-05	0.00141075
ENSSSCG00000027211|EPC2	-1.40298	3.64588e-05	0.00141615
ENSSSCG00000006386|COPA	-0.8454	3.65605e-05	0.0014169
ENSSSCG00000006968|LONRF1	-1.9734	3.65452e-05	0.0014169
ENSSSCG00000037153|FEM1A	1.84457	3.69139e-05	0.00142851
ENSSSCG00000037977|ALMS1	-1.78194	3.69436e-05	0.00142851
ENSSSCG00000037455|NDUFS8	2.15608	3.71429e-05	0.0014346
ENSSSCG00000037170|POMP	1.63345	3.72571e-05	0.00143578
ENSSSCG00000002806|MMP15	-1.09009	3.72232e-05	0.00143578
ENSSSCG00000053351	2.04417	3.74462e-05	0.00143822
ENSSSCG00000017549|PHB1	1.25971	3.7438e-05	0.00143822
ENSSSCG00000035059|MCM10	-2.91241	3.74344e-05	0.00143822
ENSSSCG00000010863|AHCTF1	-1.43795	3.75409e-05	0.00143864
ENSSSCG00000003694|EMILIN2	-1.80994	3.75197e-05	0.00143864
ENSSSCG00000014009|CNOT6	-1.62289	3.77033e-05	0.00144164
ENSSSCG00000008984	-2.13405	3.76838e-05	0.00144164
ENSSSCG00000004012|THBS2	-2.04135	3.78333e-05	0.001445
ENSSSCG00000026004|MSRB3	1.12065	3.81203e-05	0.00145272
ENSSSCG00000016194|USP37	-1.11291	3.80826e-05	0.00145272
ENSSSCG00000010133|ARVCF	-1.27607	3.83436e-05	0.00145731
ENSSSCG00000021161|CKS2	-1.65228	3.8533e-05	0.00145731
ENSSSCG00000014256|FBN2	-2.32527	3.83885e-05	0.00145731
ENSSSCG00000056642	-2.37567	3.8538e-05	0.00145731
ENSSSCG00000011230|OSBPL10	-2.90567	3.85283e-05	0.00145731
ENSSSCG00000021612|ARHGAP28	-3.12229	3.85361e-05	0.00145731
ENSSSCG00000011717|IGSF10	-3.59347	3.82868e-05	0.00145731
ENSSSCG00000005915|MAF1	1.38177	3.89308e-05	0.00146512
ENSSSCG00000038735|SNAP23	-1.31178	3.89579e-05	0.00146512
ENSSSCG00000009502|UGGT2	-1.46661	3.89663e-05	0.00146512
ENSSSCG00000024999|PPIP5K2	-1.78889	3.89063e-05	0.00146512
ENSSSCG00000005190|NFIB	-1.79152	3.89224e-05	0.00146512
ENSSSCG00000035849|PTPRF	-1.95107	3.90009e-05	0.00146512
ENSSSCG00000010275|PCBD1	-1.00666	3.92891e-05	0.00147433
ENSSSCG00000006469|MRPL24	1.83608	3.98501e-05	0.00149375
ENSSSCG00000014285|SEPTIN8	-0.988547	4.00579e-05	0.00149663
ENSSSCG00000033303|MBD4	-1.11596	4.00218e-05	0.00149663
ENSSSCG00000008069|NOL8	-1.33945	4.0043e-05	0.00149663
ENSSSCG00000057206	-4.01106	4.01085e-05	0.00149689
ENSSSCG00000002907	2.2441	4.01532e-05	0.00149693
ENSSSCG00000016843|CPLANE1	-1.59203	4.02507e-05	0.00149823
ENSSSCG00000003527|EPHB2	-2.43329	4.02756e-05	0.00149823
ENSSSCG00000011933|NECTIN3	-1.97228	4.04443e-05	0.00150125
ENSSSCG00000056309|SOX4	-3.45738	4.04099e-05	0.00150125
ENSSSCG00000038076|ATF2	-1.21042	4.0613e-05	0.00150589
ENSSSCG00000036828|SNX4	-1.12346	4.07886e-05	0.00150913
ENSSSCG00000007000|FAT1	-1.98031	4.07778e-05	0.00150913
ENSSSCG00000026945|LRRC2	3.56719	4.09909e-05	0.00151206
ENSSSCG00000035863|PLIN2	2.8664	4.1e-05	0.00151206
ENSSSCG00000035729|MYOZ3	2.06529	4.09274e-05	0.00151206
ENSSSCG00000013354|CSRP3	1.94993	4.14333e-05	0.0015264
ENSSSCG00000036014|RPLP0	1.19533	4.17158e-05	0.00153516
ENSSSCG00000001372|GNL1	-1.3017	4.18653e-05	0.00153901
ENSSSCG00000000905	2.06535	4.21323e-05	0.00154171
ENSSSCG00000016017|DNAJC10	-0.815886	4.21326e-05	0.00154171
ENSSSCG00000014811|INPPL1	-1.2665	4.19936e-05	0.00154171
ENSSSCG00000005987|TBC1D31	-1.49808	4.22086e-05	0.00154171
ENSSSCG00000028117|CDK5RAP2	-1.56321	4.20883e-05	0.00154171
ENSSSCG00000027726|DLL1	-2.05674	4.21846e-05	0.00154171
ENSSSCG00000032969	-2.04429	4.22959e-05	0.00154326
ENSSSCG00000017665|DHX40	-1.12014	4.24038e-05	0.00154555
ENSSSCG00000021343	-1.89989	4.25574e-05	0.00154829
ENSSSCG00000012018|CHODL	-2.27368	4.25693e-05	0.00154829
ENSSSCG00000004382|SEC63	-1.23321	4.26266e-05	0.00154874
ENSSSCG00000015914|SCN7A	-1.70336	4.28879e-05	0.00155493
ENSSSCG00000021205|STK26	-2.00177	4.28625e-05	0.00155493
ENSSSCG00000023593|AFF1	0.925086	4.29424e-05	0.00155527
ENSSSCG00000039137|SMARCE1	-0.996297	4.3078e-05	0.00155665
ENSSSCG00000030921|APOA1	-1.27805	4.3128e-05	0.00155665
ENSSSCG00000014882|RSF1	-1.5638	4.31029e-05	0.00155665
ENSSSCG00000037025|PLVAP	-1.64525	4.32015e-05	0.00155665
ENSSSCG00000010457|KIF20B	-2.73368	4.32075e-05	0.00155665
ENSSSCG00000023408|SAMD4A	-1.36181	4.33859e-05	0.00156144
ENSSSCG00000010861|COQ8A	3.65594	4.35972e-05	0.00156575
ENSSSCG00000040037|MTSS2	-1.50695	4.3557e-05	0.00156575
ENSSSCG00000010929|CYB5R1	2.00118	4.37271e-05	0.00156843
ENSSSCG00000011027|KIF5B	-0.671422	4.37631e-05	0.00156843
ENSSSCG00000015756|XKR5	-2.72431	4.3814e-05	0.00156861
ENSSSCG00000027293|TNPO1	-0.954951	4.39912e-05	0.00157332
ENSSSCG00000027089|DONSON	-1.19376	4.40391e-05	0.00157339
ENSSSCG00000025306|PAK3	-2.73418	4.4202e-05	0.00157756
ENSSSCG00000054177	1.43169	4.42979e-05	0.00157934
ENSSSCG00000055086	-1.20049	4.43625e-05	0.00158
ENSSSCG00000003859|TUT4	-1.48291	4.44175e-05	0.00158032
ENSSSCG00000013667|COL5A3	-1.6299	4.45468e-05	0.00158034
ENSSSCG00000028004	-1.65	4.45306e-05	0.00158034
ENSSSCG00000016395|RIF1	-1.8982	4.457e-05	0.00158034
ENSSSCG00000007171|EBF4	-2.18973	4.46022e-05	0.00158034
ENSSSCG00000010128|SEPTIN5	-1.36653	4.47145e-05	0.00158225
ENSSSCG00000063544	-1.38403	4.47947e-05	0.00158225
ENSSSCG00000004518|SKA1	-2.79963	4.47859e-05	0.00158225
ENSSSCG00000058108	-1.84852	4.48448e-05	0.00158239
ENSSSCG00000027381|GGCX	-1.09722	4.49446e-05	0.00158429
ENSSSCG00000006231|CHD7	-1.85677	4.53605e-05	0.0015973
ENSSSCG00000039896|TMEM38B	1.56585	4.54238e-05	0.0015974
ENSSSCG00000027859|HDAC7	-0.824659	4.5563e-05	0.0015974
ENSSSCG00000009536|ARGLU1	-1.07408	4.56067e-05	0.0015974
ENSSSCG00000048017	-2.64372	4.54685e-05	0.0015974
ENSSSCG00000005071|ARMH4	-2.92955	4.56124e-05	0.0015974
ENSSSCG00000011207|SGO1	-3.02784	4.56427e-05	0.0015974
ENSSSCG00000006927|PKN2	-1.02275	4.57424e-05	0.00159926
ENSSSCG00000035954|ATAD5	-1.98902	4.58749e-05	0.00160226
ENSSSCG00000036256|MAD2L1	-1.91845	4.6049e-05	0.0016067
ENSSSCG00000007720|GTF2IRD1	-1.25816	4.60968e-05	0.00160674
ENSSSCG00000004390|SESN1	1.22554	4.62392e-05	0.00160925
ENSSSCG00000029113|OBI1	-1.17858	4.62628e-05	0.00160925
ENSSSCG00000028567|BTNL9	1.69484	4.63871e-05	0.00161194
ENSSSCG00000036505|GNG12	-1.84905	4.6707e-05	0.00162141
ENSSSCG00000005590|PSMB7	1.57487	4.68379e-05	0.00162431
ENSSSCG00000013226|PTPMT1	1.75912	4.718e-05	0.00163161
ENSSSCG00000030423|MIER1	-1.48262	4.71911e-05	0.00163161
ENSSSCG00000007324|SOGA1	-2.18214	4.71751e-05	0.00163161
ENSSSCG00000031175|FNIP2	-1.75613	4.75261e-05	0.00164154
ENSSSCG00000005078|DAAM1	-1.47847	4.76911e-05	0.00164558
ENSSSCG00000007864|GPRC5B	-0.858838	4.78636e-05	0.00164963
ENSSSCG00000036423|CCDC50	-1.2727	4.79047e-05	0.00164963
ENSSSCG00000036724|CRYAB	3.30175	4.82673e-05	0.00165675
ENSSSCG00000001000|ECI2	1.76476	4.8551e-05	0.00165675
ENSSSCG00000010640|NRAP	1.48019	4.85944e-05	0.00165675
ENSSSCG00000060530|C1R	1.2749	4.85247e-05	0.00165675
ENSSSCG00000023276|ZNF24	-0.92226	4.8551e-05	0.00165675
ENSSSCG00000039480|ERLIN2	-1.39112	4.8254e-05	0.00165675
ENSSSCG00000015645	-1.46828	4.83716e-05	0.00165675
ENSSSCG00000003716|SS18	-1.64869	4.84573e-05	0.00165675
ENSSSCG00000009818|IFT81	-1.74077	4.83052e-05	0.00165675
ENSSSCG00000032658|TRAF4	-2.01832	4.83735e-05	0.00165675
ENSSSCG00000037228|RRAGB	0.697519	4.86888e-05	0.00165832
ENSSSCG00000038026|RAB12	1.16498	4.89086e-05	0.00166415
ENSSSCG00000001872|LINGO1	-1.94399	4.93229e-05	0.00167659
ENSSSCG00000014094|AGGF1	-1.07671	4.96333e-05	0.00168413
ENSSSCG00000033611|ZNF793	-1.98647	4.9643e-05	0.00168413
ENSSSCG00000036589|BEGAIN	-1.14307	4.98564e-05	0.0016897
ENSSSCG00000038151	-1.76765	5.00437e-05	0.00169437
ENSSSCG00000052612	-1.96813	5.01518e-05	0.00169636
ENSSSCG00000029380|ZFP2	-1.64644	5.0487e-05	0.00170592
ENSSSCG00000013773|ADGRL1	-2.14979	5.05339e-05	0.00170592
ENSSSCG00000016581|CALU	-0.824202	5.06721e-05	0.0017089
ENSSSCG00000028178|FH	1.58734	5.08123e-05	0.00171194
ENSSSCG00000038094|GPX7	-1.51323	5.08622e-05	0.00171194
ENSSSCG00000031913|NDUFB4	1.98765	5.10347e-05	0.00171452
ENSSSCG00000009910|RNF10	0.905668	5.10386e-05	0.00171452
ENSSSCG00000023380|ISCU	1.3537	5.12873e-05	0.00171782
ENSSSCG00000021439|CCDC66	-1.32374	5.12022e-05	0.00171782
ENSSSCG00000030186|KIF2A	-1.86456	5.12651e-05	0.00171782
ENSSSCG00000002932|ZNF567	-1.85002	5.13696e-05	0.0017189
ENSSSCG00000007079|FLRT3	-2.63158	5.16702e-05	0.00172728
ENSSSCG00000011101|ITGB1	-0.944464	5.18333e-05	0.00173104
ENSSSCG00000000927|TMTC3	-1.72012	5.19523e-05	0.00173164
ENSSSCG00000011522|CNTN3	-1.79603	5.19108e-05	0.00173164
ENSSSCG00000009833|SH2B3	-1.25695	5.21524e-05	0.00173663
ENSSSCG00000016174|FN1	-2.8154	5.23603e-05	0.00174186
ENSSSCG00000017584|PPP1R9B	-0.778043	5.24899e-05	0.00174447
ENSSSCG00000015784|ACSL1	2.49007	5.2821e-05	0.00175349
ENSSSCG00000026146|GALNT5	-2.05917	5.28634e-05	0.00175349
ENSSSCG00000053910|MYMX	-2.49027	5.31255e-05	0.00176048
ENSSSCG00000017514|KPNB1	-0.891786	5.33516e-05	0.00176618
ENSSSCG00000040524|ISYNA1	-1.12316	5.35035e-05	0.00176618
ENSSSCG00000040959|ZNF131	-1.29914	5.3478e-05	0.00176618
ENSSSCG00000009106|PDE5A	-1.84425	5.34884e-05	0.00176618
ENSSSCG00000006100|VIRMA	-1.22604	5.35743e-05	0.00176682
ENSSSCG00000010682|PRDX3	1.86558	5.36714e-05	0.00176709
ENSSSCG00000033299|FLNA	-1.19196	5.39746e-05	0.00176709
ENSSSCG00000008973|NAAA	-1.21991	5.39947e-05	0.00176709
ENSSSCG00000022828|PNN	-1.25284	5.38493e-05	0.00176709
ENSSSCG00000037575|FKBP14	-1.83501	5.38642e-05	0.00176709
ENSSSCG00000016074|ANKRD44	-2.07749	5.3878e-05	0.00176709
ENSSSCG00000010272|ADAMTS14	-2.64054	5.37545e-05	0.00176709
ENSSSCG00000003603|COL16A1	-2.89834	5.3897e-05	0.00176709
ENSSSCG00000032141|DUT	-1.03236	5.41306e-05	0.00176816
ENSSSCG00000005356|DCAF10	-1.27598	5.40956e-05	0.00176816
ENSSSCG00000010476|MYOF	-1.71282	5.42237e-05	0.00176952
ENSSSCG00000022797|PPP1R3B	2.68937	5.43325e-05	0.00177138
ENSSSCG00000035479|DISP1	-1.09092	5.47513e-05	0.00178334
ENSSSCG00000033456|GPR157	2.51123	5.48446e-05	0.00178466
ENSSSCG00000007160|DDRGK1	1.19261	5.48959e-05	0.00178466
ENSSSCG00000021411|H2BC5	-1.82731	5.50494e-05	0.00178627
ENSSSCG00000000588|PLEKHA5	-2.00572	5.4998e-05	0.00178627
ENSSSCG00000008309|SPR	1.01017	5.51444e-05	0.00178723
ENSSSCG00000006187|MSC	-1.74881	5.51833e-05	0.00178723
ENSSSCG00000025353|TNNT1	3.17563	5.52637e-05	0.0017875
ENSSSCG00000000384|NABP2	1.35324	5.53284e-05	0.0017875
ENSSSCG00000000522|NAP1L1	-0.827908	5.53479e-05	0.0017875
ENSSSCG00000036883|FABP3	3.6856	5.54817e-05	0.00179013
ENSSSCG00000032262|IDUA	-1.36895	5.58142e-05	0.00179411
ENSSSCG00000015485|SUCO	-1.58683	5.57175e-05	0.00179411
ENSSSCG00000021702|XRRA1	-1.82021	5.57999e-05	0.00179411
ENSSSCG00000001620|MDFI	-2.17592	5.57935e-05	0.00179411
ENSSSCG00000033112|TSPYL5	-2.54603	5.59236e-05	0.00179594
ENSSSCG00000017548|NGFR	-2.71916	5.60579e-05	0.00179689
ENSSSCG00000038491|MEX3B	-2.98053	5.60309e-05	0.00179689
ENSSSCG00000002460|UBR7	-1.16332	5.61668e-05	0.0017987
ENSSSCG00000016922|GPBP1	-1.03944	5.65341e-05	0.00180709
ENSSSCG00000017307|MYL4	-8.49459	5.6527e-05	0.00180709
ENSSSCG00000010320|VDAC2	2.37904	5.66086e-05	0.00180779
ENSSSCG00000016267|ITM2C	-1.87046	5.66701e-05	0.00180807
ENSSSCG00000001708|CDC5L	-0.765362	5.70531e-05	0.00181224
ENSSSCG00000010079|PPM1F	-1.09025	5.70651e-05	0.00181224
ENSSSCG00000027812|IQSEC1	-1.11338	5.6859e-05	0.00181224
ENSSSCG00000022429|KAZALD1	-1.55393	5.70297e-05	0.00181224
ENSSSCG00000008601|SDC1	-2.12549	5.69724e-05	0.00181224
ENSSSCG00000002904|HAUS5	-1.07721	5.7395e-05	0.00182049
ENSSSCG00000055957|SLBP	-1.43497	5.7431e-05	0.00182049
ENSSSCG00000022592|FIBIN	-2.55332	5.75697e-05	0.0018232
ENSSSCG00000010477|CEP55	-2.39592	5.76991e-05	0.00182561
ENSSSCG00000030610|FNBP4	-0.982242	5.78642e-05	0.00182915
ENSSSCG00000037592|SLF2	-1.75699	5.79944e-05	0.00183158
ENSSSCG00000022708|ZNF638	-1.11021	5.8168e-05	0.00183537
ENSSSCG00000014314	-2.29104	5.84015e-05	0.00184104
ENSSSCG00000014047|FGFR4	-1.23569	5.85019e-05	0.00184252
ENSSSCG00000033760|LTBP4	-1.38169	5.86645e-05	0.00184594
ENSSSCG00000016216|TUBA4A	3.89413	5.87405e-05	0.00184664
ENSSSCG00000011013|WAC	-1.07213	5.88919e-05	0.0018497
ENSSSCG00000016117|CARF	-2.29212	5.90813e-05	0.00185395
ENSSSCG00000061752	-2.97812	5.91685e-05	0.00185499
ENSSSCG00000016794|MYO10	-1.2996	5.95576e-05	0.00186378
ENSSSCG00000012627	-3.2267	5.95155e-05	0.00186378
ENSSSCG00000021464|SOAT1	-1.72493	5.97317e-05	0.00186583
ENSSSCG00000028981|ZNF367	-2.02195	5.97266e-05	0.00186583
ENSSSCG00000022849|IL2RA	3.28212	5.98962e-05	0.00186926
ENSSSCG00000047247|DSCC1	-1.98518	6.02097e-05	0.00187734
ENSSSCG00000034821|ARMCX4	-1.04192	6.03889e-05	0.00188122
ENSSSCG00000020846|SCARA3	-1.02494	6.05228e-05	0.00188368
ENSSSCG00000018076	2.38301	6.05837e-05	0.00188386
ENSSSCG00000032083|MRPL37	1.27993	6.06637e-05	0.00188464
ENSSSCG00000031450|MLYCD	3.66371	6.09818e-05	0.00188939
ENSSSCG00000024108|SLC43A2	2.77708	6.09302e-05	0.00188939
ENSSSCG00000001780|FAH	-0.950186	6.09511e-05	0.00188939
ENSSSCG00000001512|CUTA	1.19311	6.11083e-05	0.00188989
ENSSSCG00000037450|SSC5D	-2.17314	6.11056e-05	0.00188989
ENSSSCG00000017885|SMTNL2	1.76381	6.11781e-05	0.00189035
ENSSSCG00000034239|ZNF189	-1.23048	6.1543e-05	0.0018999
ENSSSCG00000039821	-2.66152	6.15979e-05	0.0018999
ENSSSCG00000037508|GSN	1.47357	6.18959e-05	0.00190566
ENSSSCG00000036512|FGFRL1	-0.794436	6.1896e-05	0.00190566
ENSSSCG00000016553|COPG2	-1.42757	6.21554e-05	0.00191193
ENSSSCG00000022705|SALL2	-1.83285	6.22224e-05	0.00191228
ENSSSCG00000029855|LHFPL6	-1.38197	6.25092e-05	0.00191937
ENSSSCG00000017953|FXR2	1.34684	6.34816e-05	0.00194087
ENSSSCG00000017900|KIF1C	1.25835	6.35472e-05	0.00194087
ENSSSCG00000023556|SUPT5H	-0.759827	6.33933e-05	0.00194087
ENSSSCG00000060571	-1.02013	6.35488e-05	0.00194087
ENSSSCG00000006539|SHC1	-1.3315	6.34425e-05	0.00194087
ENSSSCG00000009120|ZGRF1	-2.76794	6.33277e-05	0.00194087
ENSSSCG00000005166|MLLT3	-2.1445	6.36619e-05	0.0019426
ENSSSCG00000057381|DEPDC1B	-3.00422	6.4052e-05	0.00195276
ENSSSCG00000028869|CAND1	-1.42907	6.41613e-05	0.00195436
ENSSSCG00000016911|MTREX	-0.944594	6.5037e-05	0.00197927
ENSSSCG00000037416|CLIC5	3.13142	6.52503e-05	0.00198074
ENSSSCG00000006867|LRRC39	1.84493	6.52583e-05	0.00198074
ENSSSCG00000002306|GALNT16	-1.70413	6.5221e-05	0.00198074
ENSSSCG00000007252|DNMT3B	-2.01931	6.54017e-05	0.00198333
ENSSSCG00000035772|CDH5	-1.24275	6.56897e-05	0.00198921
ENSSSCG00000012055|MORC3	-1.51962	6.57116e-05	0.00198921
ENSSSCG00000061599|H1-10	-1.41064	6.59656e-05	0.00199338
ENSSSCG00000011882|GOLGB1	-1.49968	6.59163e-05	0.00199338
ENSSSCG00000011215|OXSM	1.07589	6.61344e-05	0.00199517
ENSSSCG00000007565|TTYH3	-1.89725	6.6141e-05	0.00199517
ENSSSCG00000012699|FHL1	2.62053	6.6355e-05	0.00199986
ENSSSCG00000004127|PLAGL1	-2.82519	6.69807e-05	0.00201695
ENSSSCG00000011448|GLT8D1	-1.23815	6.71649e-05	0.00202072
ENSSSCG00000002266|CHD2	-1.42906	6.72406e-05	0.00202123
ENSSSCG00000007026	1.59595	6.75823e-05	0.00202794
ENSSSCG00000003485|RCC2	-1.15175	6.75737e-05	0.00202794
ENSSSCG00000009335|B3GLCT	-1.67231	6.77329e-05	0.00203068
ENSSSCG00000009047|SMARCA5	-1.60849	6.78486e-05	0.00203163
ENSSSCG00000016781|TRIO	-2.00062	6.78829e-05	0.00203163
ENSSSCG00000008303|CCT7	1.1794	6.80763e-05	0.00203564
ENSSSCG00000004366|BVES	1.60108	6.85006e-05	0.00203634
ENSSSCG00000026806|DHX9	-0.761481	6.82507e-05	0.00203634
ENSSSCG00000000050|NAGA	-0.868984	6.8285e-05	0.00203634
ENSSSCG00000035488|WDR44	-1.27677	6.84411e-05	0.00203634
ENSSSCG00000008495|PRKD3	-1.36676	6.85153e-05	0.00203634
ENSSSCG00000029039|BRCA2	-2.38996	6.84852e-05	0.00203634
ENSSSCG00000058254|FAM171A2	-2.69315	6.84915e-05	0.00203634
ENSSSCG00000010121|UFD1	0.788972	6.89663e-05	0.00204552
ENSSSCG00000001720|SLC25A27	-1.38555	6.9003e-05	0.00204552
ENSSSCG00000022173|ANKRD50	-2.01798	6.89537e-05	0.00204552
ENSSSCG00000006703|PRKAB2	1.99151	6.93093e-05	0.00205126
ENSSSCG00000030053|ARCN1	-0.812605	6.94138e-05	0.00205126
ENSSSCG00000009925|GIT2	-0.916015	6.94018e-05	0.00205126
ENSSSCG00000052289|ZNF605	-1.66617	6.9436e-05	0.00205126
ENSSSCG00000023829|CCP110	-1.61003	6.97164e-05	0.00205777
ENSSSCG00000007362|SRSF6	-0.833885	6.97907e-05	0.00205819
ENSSSCG00000007426|ACOT8	1.47792	7.00288e-05	0.00206018
ENSSSCG00000035733|PLXNB2	-1.28303	6.99942e-05	0.00206018
ENSSSCG00000011881|IQCB1	-1.67539	7.00984e-05	0.00206018
ENSSSCG00000027378|SH3PXD2B	-2.46457	7.00644e-05	0.00206018
ENSSSCG00000015445|NRCAM	-2.2902	7.02657e-05	0.00206333
ENSSSCG00000034367	-2.13915	7.04485e-05	0.00206693
ENSSSCG00000039416|CXCR4	-1.94508	7.05672e-05	0.00206864
ENSSSCG00000016722|UBE2D4	2.28415	7.0702e-05	0.00207083
ENSSSCG00000016160|ERBB4	-4.73567	7.10809e-05	0.00208015
ENSSSCG00000025751|MDH1	3.18776	7.11655e-05	0.00208085
ENSSSCG00000027466|PCOLCE	-1.07456	7.13324e-05	0.00208321
ENSSSCG00000017551|FAM117A	-1.67802	7.14285e-05	0.00208321
ENSSSCG00000000896|NTN4	-2.2214	7.13869e-05	0.00208321
ENSSSCG00000007520	-0.879059	7.17043e-05	0.00208948
ENSSSCG00000022543|VWDE	-4.31857	7.17986e-05	0.00209045
ENSSSCG00000024059|VAT1	-0.938603	7.19179e-05	0.00209215
ENSSSCG00000011287|HHATL	1.74226	7.20095e-05	0.00209304
ENSSSCG00000006071|VPS13B	-1.7345	7.2122e-05	0.00209453
ENSSSCG00000028612|PTPRS	-1.74659	7.25074e-05	0.00210394
ENSSSCG00000015326|COL1A2	-1.95525	7.28711e-05	0.00211271
ENSSSCG00000017489|PSMD3	1.34416	7.33925e-05	0.00212423
ENSSSCG00000004484|COL12A1	-2.94453	7.33368e-05	0.00212423
ENSSSCG00000036438|GPX3	3.34608	7.35666e-05	0.00212569
ENSSSCG00000001362|MDC1	-0.8114	7.35382e-05	0.00212569
ENSSSCG00000030354|MAP3K2	-1.50685	7.36701e-05	0.00212688
ENSSSCG00000004092|MTHFD1L	-2.28035	7.39187e-05	0.00213227
ENSSSCG00000003691	1.3658	7.41724e-05	0.00213241
ENSSSCG00000016711|CBX3	-1.22613	7.41374e-05	0.00213241
ENSSSCG00000062459	-2.63027	7.40833e-05	0.00213241
ENSSSCG00000015320|CALCR	-3.35668	7.40212e-05	0.00213241
ENSSSCG00000016337|ERFE	-1.63178	7.43236e-05	0.00213497
ENSSSCG00000028905|TNIK	-1.63751	7.44193e-05	0.00213593
ENSSSCG00000016211|ATG9A	0.813482	7.47544e-05	0.00214375
ENSSSCG00000046387|PSMD2	1.28963	7.49385e-05	0.00214544
ENSSSCG00000009319|PAN3	-1.07163	7.49371e-05	0.00214544
ENSSSCG00000003128|LIG1	-1.35625	7.51591e-05	0.00214996
ENSSSCG00000010853|EPHX1	1.76763	7.55416e-05	0.00215731
ENSSSCG00000047090	-4.47412	7.55157e-05	0.00215731
ENSSSCG00000014976|ARHGAP42	-2.26786	7.59879e-05	0.00216648
ENSSSCG00000009653|CDCA2	-2.62227	7.59892e-05	0.00216648
ENSSSCG00000009345|PDS5B	-1.13302	7.63113e-05	0.00217274
ENSSSCG00000006622|POGZ	-1.39339	7.63988e-05	0.00217274
ENSSSCG00000004328|MDN1	-1.85834	7.63807e-05	0.00217274
ENSSSCG00000032357|APPL1	-0.973738	7.66841e-05	0.00217905
ENSSSCG00000056080	-2.06431	7.75618e-05	0.00220217
ENSSSCG00000061592|EPM2A	2.61163	7.8161e-05	0.00221734
ENSSSCG00000005030|NID2	-1.56807	7.86279e-05	0.0022269
ENSSSCG00000035983|TPPP3	-1.90665	7.85834e-05	0.0022269
ENSSSCG00000018075|COX1	1.90206	7.87393e-05	0.00222822
ENSSSCG00000023483|PLXNA3	-1.60944	7.90565e-05	0.00223535
ENSSSCG00000000798|TWF1	-1.33545	7.92478e-05	0.00223707
ENSSSCG00000002260	-1.55638	7.9183e-05	0.00223707
ENSSSCG00000052153	1.13884	7.93713e-05	0.00223871
ENSSSCG00000002296|RDH11	-1.17405	7.95095e-05	0.00224077
ENSSSCG00000006135|CPNE3	-1.47483	7.97833e-05	0.00224511
ENSSSCG00000031831|CADM1	-1.66275	7.98002e-05	0.00224511
ENSSSCG00000012103	-1.97775	7.986e-05	0.00224511
ENSSSCG00000004291|NT5E	-1.79472	8.00299e-05	0.00224805
ENSSSCG00000005300|VCP	1.21367	8.0322e-05	0.0022544
ENSSSCG00000010433|SGMS1	-1.67101	8.04326e-05	0.00225566
ENSSSCG00000001582|MDGA1	-2.2654	8.05327e-05	0.00225663
ENSSSCG00000042208|H2AX	-1.48474	8.07142e-05	0.00225986
ENSSSCG00000013747|RAD23A	1.88136	8.09654e-05	0.00226358
ENSSSCG00000037209|TLNRD1	-0.755633	8.11463e-05	0.00226358
ENSSSCG00000027503|OSBPL8	-0.965825	8.1177e-05	0.00226358
ENSSSCG00000013263|CREB3L1	-1.49073	8.11672e-05	0.00226358
ENSSSCG00000014946|CEP295	-1.62586	8.10809e-05	0.00226358
ENSSSCG00000017912|PLD2	-1.19168	8.14379e-05	0.00226481
ENSSSCG00000000735|TSPAN9	-1.23859	8.14897e-05	0.00226481
ENSSSCG00000032372|ZFP90	-1.56053	8.15511e-05	0.00226481
ENSSSCG00000007161|LZTS3	-1.57262	8.14755e-05	0.00226481
ENSSSCG00000017562|CACNA1G	-1.95046	8.14539e-05	0.00226481
ENSSSCG00000005530|LHX6	-1.95308	8.20814e-05	0.00227769
ENSSSCG00000003903	2.27377	8.25491e-05	0.00227777
ENSSSCG00000039235|PSMC4	1.87649	8.22325e-05	0.00227777
ENSSSCG00000000681|P3H3	-1.27901	8.23633e-05	0.00227777
ENSSSCG00000003708|ANKRD29	-1.60348	8.24935e-05	0.00227777
ENSSSCG00000008816|NFXL1	-1.76601	8.22465e-05	0.00227777
ENSSSCG00000033443|DEPDC1	-2.4957	8.24874e-05	0.00227777
ENSSSCG00000016170|BARD1	-2.5963	8.23923e-05	0.00227777
ENSSSCG00000018061	2.47598	8.26204e-05	0.00227791
ENSSSCG00000013351|NAV2	-2.57741	8.30475e-05	0.00228784
ENSSSCG00000007805|ATP2A1	3.23286	8.32629e-05	0.00228877
ENSSSCG00000017748|NF1	-1.58049	8.32815e-05	0.00228877
ENSSSCG00000038956|HEYL	-1.62152	8.32601e-05	0.00228877
ENSSSCG00000009722|SPOCK3	-2.99922	8.34591e-05	0.00229182
ENSSSCG00000023915|SLC2A4	2.9664	8.3538e-05	0.00229215
ENSSSCG00000003773|AK5	-2.22927	8.36181e-05	0.00229251
ENSSSCG00000010555|HIF1AN	1.23044	8.42133e-05	0.00230475
ENSSSCG00000021166|RPAP3	-0.771798	8.42714e-05	0.00230475
ENSSSCG00000024180|ACBD3	-1.1042	8.44345e-05	0.00230475
ENSSSCG00000039061|EIF2AK4	-1.35788	8.43432e-05	0.00230475
ENSSSCG00000028877|RAD51B	-1.83019	8.44678e-05	0.00230475
ENSSSCG00000012985|LTBP3	-2.17175	8.41859e-05	0.00230475
ENSSSCG00000011710|EIF2A	-0.686264	8.47124e-05	0.00230776
ENSSSCG00000015283|PIK3C2B	-0.880179	8.48706e-05	0.00230776
ENSSSCG00000009268|CRYL1	-0.993234	8.50458e-05	0.00230776
ENSSSCG00000063374|BIRC2	-1.02453	8.50867e-05	0.00230776
ENSSSCG00000012597|PLS3	-1.09359	8.50364e-05	0.00230776
ENSSSCG00000028345	-1.66327	8.51161e-05	0.00230776
ENSSSCG00000004766|RAD51	-2.40339	8.47176e-05	0.00230776
ENSSSCG00000012647|PRR32	-2.7537	8.49439e-05	0.00230776
ENSSSCG00000021774|B3GALNT1	-1.89848	8.52361e-05	0.00230918
ENSSSCG00000030597|HAPLN3	-2.5086	8.54574e-05	0.00231335
ENSSSCG00000016069|CCDC150	-1.04992	8.57912e-05	0.00232056
ENSSSCG00000007473|ADNP	-1.29608	8.58841e-05	0.00232124
ENSSSCG00000024103	1.27327	8.6045e-05	0.00232376
ENSSSCG00000063004|SNTA1	1.69248	8.6197e-05	0.00232603
ENSSSCG00000040317|SOD2	2.95733	8.63684e-05	0.002327
ENSSSCG00000036135|COL1A1	-1.8081	8.63513e-05	0.002327
ENSSSCG00000016732|TBRG4	1.76889	8.67915e-05	0.00233539
ENSSSCG00000012396|MED12	-0.891536	8.68272e-05	0.00233539
ENSSSCG00000025834|FNDC5	-1.83533	8.69525e-05	0.00233539
ENSSSCG00000033232	-1.96129	8.6949e-05	0.00233539
ENSSSCG00000022874|DNAJA3	1.37379	8.72235e-05	0.00233901
ENSSSCG00000015201|MSANTD2	-1.59229	8.71927e-05	0.00233901
ENSSSCG00000004293|SNX14	-0.984023	8.75157e-05	0.00233953
ENSSSCG00000031103|TBK1	-0.994203	8.74771e-05	0.00233953
ENSSSCG00000032575|ZBTB26	-1.60184	8.74493e-05	0.00233953
ENSSSCG00000008698|RGS12	-1.74723	8.74706e-05	0.00233953
ENSSSCG00000007067|JAG1	-1.54179	8.77749e-05	0.00234463
ENSSSCG00000057024|PPP3CC	1.35795	8.79407e-05	0.00234723
ENSSSCG00000033946	-1.21406	8.81834e-05	0.00235188
ENSSSCG00000040820	-3.14321	8.8501e-05	0.00235851
ENSSSCG00000012655|BCORL1	-1.68936	8.87045e-05	0.0023621
ENSSSCG00000000877|SCYL2	-0.977724	8.91265e-05	0.0023715
ENSSSCG00000060615|TUBA8	3.29447	8.92426e-05	0.00237275
ENSSSCG00000000937|MYF5	-2.67995	8.93436e-05	0.00237359
ENSSSCG00000000148	2.80385	8.94293e-05	0.00237403
ENSSSCG00000011065|MASTL	-2.52113	8.96812e-05	0.00237888
ENSSSCG00000049350	2.70094	9.00195e-05	0.00238049
ENSSSCG00000026239|VPS35	-0.73004	8.99484e-05	0.00238049
ENSSSCG00000039468|SERPINH1	-0.908518	8.99673e-05	0.00238049
ENSSSCG00000011261|WDR48	-1.66145	8.9901e-05	0.00238049
ENSSSCG00000017968|CNTROB	-1.74092	9.04695e-05	0.00239054
ENSSSCG00000004901|PIGN	-1.41377	9.08199e-05	0.00239795
ENSSSCG00000050487|RILP	1.79736	9.1307e-05	0.00240341
ENSSSCG00000016008|CWC22	-1.12377	9.12097e-05	0.00240341
ENSSSCG00000013401|DKK3	-2.28899	9.1246e-05	0.00240341
ENSSSCG00000017749|EVI2A	-2.4543	9.12015e-05	0.00240341
ENSSSCG00000023391|LONP2	1.53329	9.15213e-05	0.00240536
ENSSSCG00000011085|MLLT10	-1.08584	9.14669e-05	0.00240536
ENSSSCG00000004275|FAM135A	-0.906529	9.16648e-05	0.00240729
ENSSSCG00000017744|SUZ12	-1.24165	9.19347e-05	0.00241253
ENSSSCG00000037865|SOX18	-1.40377	9.20572e-05	0.0024139
ENSSSCG00000002864|SLC7A10	-1.64044	9.21366e-05	0.00241413
ENSSSCG00000000685|TPI1	1.80064	9.24626e-05	0.00241898
ENSSSCG00000012284|ZNF182	-1.75684	9.24226e-05	0.00241898
ENSSSCG00000009010|ARFIP1	-1.0562	9.25474e-05	0.00241935
ENSSSCG00000006777|RHOC	-0.898935	9.26786e-05	0.00242094
ENSSSCG00000000152|RBFOX2	-0.707923	9.27567e-05	0.00242113
ENSSSCG00000015825|ADGRA2	-1.74397	9.33679e-05	0.00243523
ENSSSCG00000004516|MBD1	-0.667519	9.35726e-05	0.00243687
ENSSSCG00000012767|HAUS7	-1.04342	9.35033e-05	0.00243687
ENSSSCG00000010816|TGFB2	-3.10686	9.36922e-05	0.00243813
ENSSSCG00000016545|CHCHD3	1.34114	9.4053e-05	0.0024446
ENSSSCG00000011752|FNDC3B	-1.7243	9.40834e-05	0.0024446
ENSSSCG00000001800|TM6SF1	-2.13027	9.41993e-05	0.00244576
ENSSSCG00000004997|PRPF39	-1.14845	9.44469e-05	0.00245033
ENSSSCG00000015955|ITGA6	-1.14769	9.4708e-05	0.00245525
ENSSSCG00000033695|KCTD15	-0.753201	9.48095e-05	0.0024556
ENSSSCG00000030502|CEP170	-1.96427	9.48648e-05	0.0024556
ENSSSCG00000006037|OXR1	-1.15486	9.50513e-05	0.00245857
ENSSSCG00000007968|RHBDF1	-0.99666	9.52467e-05	0.00246001
ENSSSCG00000035564|MCM6	-1.44483	9.54654e-05	0.00246001
ENSSSCG00000010703|HTRA1	-1.55784	9.54399e-05	0.00246001
ENSSSCG00000005205|KIAA2026	-1.61575	9.52921e-05	0.00246001
ENSSSCG00000000672|CLSTN3	-1.78316	9.54589e-05	0.00246001
ENSSSCG00000002739|PHLPP2	-1.6348	9.56131e-05	0.00246197
ENSSSCG00000033807|C14orf132	-2.75436	9.57847e-05	0.00246453
ENSSSCG00000002573|RTL1	-5.07844	9.59073e-05	0.00246584
ENSSSCG00000017095|SEMA5A	-2.02813	9.62551e-05	0.00247293
ENSSSCG00000011355	-1.39022	9.63331e-05	0.00247308
ENSSSCG00000017893|PIMREG	-3.02966	9.74915e-05	0.00250094
ENSSSCG00000009791|RSRC2	-1.2214	9.8091e-05	0.00251444
ENSSSCG00000032413	-1.82924	9.84019e-05	0.00251865
ENSSSCG00000023891|GRM7	-5.48448	9.83623e-05	0.00251865
ENSSSCG00000022099|TP53INP2	2.79289	9.85027e-05	0.00251935
ENSSSCG00000054516|PSMA6	1.25477	9.86923e-05	0.00252232
ENSSSCG00000000458|MON2	-1.32889	9.88771e-05	0.00252516
ENSSSCG00000028035	-0.994713	9.91096e-05	0.00252921
ENSSSCG00000032947|SRRM1	-1.09642	9.92929e-05	0.002532
ENSSSCG00000015297|ADAM22	-1.68445	9.96745e-05	0.00253985
ENSSSCG00000004535|TCF4	-1.60386	0.000100049	0.00254501
ENSSSCG00000016918|MAP3K1	-1.73003	0.0001001	0.00254501
ENSSSCG00000011677|GK5	-1.91482	0.000100085	0.00254501
ENSSSCG00000004110|TAB2	-0.984649	0.000100191	0.00254545
ENSSSCG00000022846|SLC4A3	-0.989109	0.000100348	0.00254732
ENSSSCG00000053955	-2.20936	0.000100413	0.00254732
ENSSSCG00000062892|ANP32B	-1.0372	0.000100816	0.00255565
ENSSSCG00000022204|AGRN	-1.94714	0.000101204	0.00256358
ENSSSCG00000007763|BCKDK	1.5662	0.000101486	0.00256883
ENSSSCG00000036418|SLC8A1	-2.0295	0.000101716	0.00257275
ENSSSCG00000061991|COX8H	2.84541	0.000101922	0.00257354
ENSSSCG00000037811|RNF34	1.89103	0.000101897	0.00257354
ENSSSCG00000005349|GRHPR	1.74668	0.000101972	0.00257354
ENSSSCG00000035941|DSEL	-2.51732	0.000102161	0.0025764
ENSSSCG00000011552|TTLL3	-0.703532	0.000102355	0.00257942
ENSSSCG00000017255|ABCA5	1.58072	0.000102511	0.00258144
ENSSSCG00000010823|IARS2	0.650726	0.000102753	0.00258535
ENSSSCG00000056302|GINS2	-1.5353	0.000102817	0.00258535
ENSSSCG00000013259|DGKZ	-0.867256	0.000103191	0.00259144
ENSSSCG00000000862|GNPTAB	-1.07965	0.00010321	0.00259144
ENSSSCG00000055761|CYP20A1	-1.70635	0.000103345	0.00259293
ENSSSCG00000015650|MAPKAPK2	1.15129	0.000103551	0.0025943
ENSSSCG00000009244|SEC31A	-1.00993	0.000103497	0.0025943
ENSSSCG00000052280|ATP5MG	2.62705	0.000103857	0.00259746
ENSSSCG00000025408|ULK4	-1.23177	0.000103772	0.00259746
ENSSSCG00000006202|CSPP1	-1.61239	0.00010398	0.00259746
ENSSSCG00000037950|NIPAL1	-3.45919	0.000103952	0.00259746
ENSSSCG00000024018|SLC16A3	1.07853	0.000104415	0.00260643
ENSSSCG00000013512|PLIN4	2.95968	0.000104741	0.00260686
ENSSSCG00000009967|PITPNB	-1.04026	0.000104841	0.00260686
ENSSSCG00000008557|EMILIN1	-1.0495	0.000104889	0.00260686
ENSSSCG00000008788|RFC1	-1.434	0.000104743	0.00260686
ENSSSCG00000014441|CSF1R	-1.67521	0.000104523	0.00260686
ENSSSCG00000008892	-1.99976	0.000104811	0.00260686
ENSSSCG00000002016|THTPA	0.626016	0.000105079	0.00260971
ENSSSCG00000014224|SEMA6A	-1.45269	0.000105696	0.00262313
ENSSSCG00000017626|SRSF1	-0.848933	0.000105877	0.00262572
ENSSSCG00000017311|MAPT	2.64113	0.000105964	0.00262597
ENSSSCG00000004976|LRRC49	-2.72922	0.000106205	0.00263005
ENSSSCG00000022081|PHLDB2	-1.84972	0.000106482	0.00263122
ENSSSCG00000061994	-2.03208	0.000106456	0.00263122
ENSSSCG00000009209|NAP1L5	-2.19569	0.000106334	0.00263122
ENSSSCG00000008164|MAP4K4	-0.975976	0.00010662	0.00263234
ENSSSCG00000031492|PPP1R18	-1.52809	0.000106746	0.00263234
ENSSSCG00000009216|SPP1	-7.80947	0.000106758	0.00263234
ENSSSCG00000004744|TYRO3	-1.39153	0.000106972	0.00263572
ENSSSCG00000040264|CLASRP	-1.20513	0.000107446	0.00264551
ENSSSCG00000011615|RAB7A	0.644562	0.000108368	0.00266225
ENSSSCG00000017152|SGSH	-1.55786	0.000108309	0.00266225
ENSSSCG00000010246|DDX50	-1.6765	0.00010833	0.00266225
ENSSSCG00000012150|REPS2	-2.28717	0.000108437	0.00266225
ENSSSCG00000012440|PGK1	1.9939	0.00010882	0.00266581
ENSSSCG00000010313|VCL	-0.725127	0.00010883	0.00266581
ENSSSCG00000033120|PALM2AKAP2	-1.32054	0.000108893	0.00266581
ENSSSCG00000015898|KCNH7	-5.14405	0.000108882	0.00266581
ENSSSCG00000017259|PRKAR1A	-0.724733	0.000109045	0.00266763
ENSSSCG00000032181|C17orf58	-2.2789	0.000109199	0.0026695
ENSSSCG00000026863|FARP1	-1.10107	0.000109461	0.0026702
ENSSSCG00000002276|PLEKHG3	-1.27239	0.000109306	0.0026702
ENSSSCG00000029030|SMCHD1	-1.28252	0.000109424	0.0026702
ENSSSCG00000028414	1.9581	0.000109917	0.00267268
ENSSSCG00000012560|PRPS1	1.6373	0.00011003	0.00267268
ENSSSCG00000038359	1.21493	0.000109893	0.00267268
ENSSSCG00000016907|DHX29	-0.636426	0.000109812	0.00267268
ENSSSCG00000029163|BCAT1	-1.4287	0.000109953	0.00267268
ENSSSCG00000030026|SORCS1	-2.90045	0.000109727	0.00267268
ENSSSCG00000004958|PIAS1	-1.54246	0.000110144	0.00267355
ENSSSCG00000024563|CEP83	-1.61716	0.000110321	0.00267596
ENSSSCG00000023716|TNFAIP6	-2.07276	0.000111176	0.00269478
ENSSSCG00000031541|ARL5A	-1.16144	0.000111268	0.0026951
ENSSSCG00000003627|ZMYM4	-1.25007	0.000111366	0.00269558
ENSSSCG00000028609|SLC12A4	-0.962996	0.00011149	0.00269626
ENSSSCG00000000022|RTL6	-1.33232	0.000111551	0.00269626
ENSSSCG00000038172|PIP4P1	-0.522713	0.000112073	0.00270505
ENSSSCG00000030048|PLEKHG2	-1.44387	0.000112013	0.00270505
ENSSSCG00000000293|ITGA5	-1.03952	0.000112228	0.00270689
ENSSSCG00000029857	-0.648208	0.000112544	0.00271255
ENSSSCG00000003743|GALNT1	-0.761797	0.000112621	0.00271255
ENSSSCG00000053677|MRGBP	-0.91426	0.0001131	0.00272217
ENSSSCG00000030155|PHF10	-1.25689	0.000113662	0.00273348
ENSSSCG00000005388|INVS	-1.32516	0.000113809	0.00273348
ENSSSCG00000009031|EDNRA	-1.91321	0.000113787	0.00273348
ENSSSCG00000029830	0.906152	0.000114142	0.00273957
ENSSSCG00000007309|RBM39	-1.06114	0.000114774	0.00275282
ENSSSCG00000032834|ZNF169	-1.09381	0.000114979	0.00275579
ENSSSCG00000013314|QSER1	-1.56993	0.000115256	0.00276051
ENSSSCG00000007544|SUN1	-0.753674	0.000115377	0.00276052
ENSSSCG00000012318|MAGED1	-2.0525	0.000115417	0.00276052
ENSSSCG00000007692	1.12089	0.000115817	0.0027625
ENSSSCG00000015948|DYNC1I2	-0.771258	0.000115703	0.0027625
ENSSSCG00000055187|CPNE1	-1.14804	0.00011565	0.0027625
ENSSSCG00000040603|SGTB	-2.78907	0.000115822	0.0027625
ENSSSCG00000006105|GEM	-1.63399	0.000115946	0.00276352
ENSSSCG00000056538|PCNA	-1.3167	0.000116088	0.00276499
ENSSSCG00000011652|STAG1	-1.33419	0.000116518	0.00277314
ENSSSCG00000005173|HAUS6	-1.57789	0.000116638	0.00277314
ENSSSCG00000008924|UBA6	-1.85343	0.000116673	0.00277314
ENSSSCG00000001731|CENPQ	-1.31355	0.00011679	0.002774
ENSSSCG00000004653|SECISBP2L	-1.04419	0.000117108	0.00277426
ENSSSCG00000010589|SFXN2	-1.32343	0.000116963	0.00277426
ENSSSCG00000021852|FAM124B	-2.55739	0.000117124	0.00277426
ENSSSCG00000035299|SFRP4	-3.45832	0.000116939	0.00277426
ENSSSCG00000010109|SCARF2	-1.67388	0.000117473	0.0027806
ENSSSCG00000010180|TTC13	-1.68383	0.000117719	0.00278449
ENSSSCG00000012007|HSPA13	-1.79806	0.000117968	0.00278654
ENSSSCG00000011826|TMEM44	-1.82196	0.000117919	0.00278654
ENSSSCG00000006338|DDR2	-2.02896	0.000118134	0.00278856
ENSSSCG00000005191|MPDZ	-1.3254	0.000118602	0.00279766
ENSSSCG00000008687|MXD4	-1.08161	0.000118763	0.00279955
ENSSSCG00000031652|RPGRIP1L	-1.90538	0.000118874	0.00280024
ENSSSCG00000004374|QRSL1	2.26637	0.000119082	0.00280038
ENSSSCG00000011399|GNAI2	-1.00697	0.000119244	0.00280038
ENSSSCG00000008382|USP34	-1.07201	0.000119039	0.00280038
ENSSSCG00000021741|ZNF527	-1.14374	0.000119289	0.00280038
ENSSSCG00000036549|DPYSL3	-1.62149	0.000119131	0.00280038
ENSSSCG00000020783|SLC41A1	1.24791	0.000119446	0.00280109
ENSSSCG00000009793|CLIP1	0.882469	0.000119482	0.00280109
ENSSSCG00000001947|BRMS1L	-0.633278	0.000119692	0.0028041
ENSSSCG00000008765|PCDH7	-2.11854	0.000119813	0.00280502
ENSSSCG00000015203|ROBO4	-1.23292	0.000119928	0.00280579
ENSSSCG00000036643|RBSN	-0.870959	0.000120324	0.00281315
ENSSSCG00000015045|NCAM1	-1.25392	0.000120603	0.00281447
ENSSSCG00000005054|MAPK1IP1L	-1.29931	0.000120627	0.00281447
ENSSSCG00000011340|SMARCC1	-1.64824	0.000120463	0.00281447
ENSSSCG00000014305|SAR1B	1.39395	0.000120951	0.00281628
ENSSSCG00000011841|SENP5	-1.2381	0.000120805	0.00281628
ENSSSCG00000056113	-5.85802	0.000120897	0.00281628
ENSSSCG00000038868|GPR107	-0.847872	0.000121036	0.00281634
ENSSSCG00000008638|YWHAQ	-0.852756	0.000121457	0.00282422
ENSSSCG00000008756|DHX15	-0.918879	0.000121909	0.00283237
ENSSSCG00000032531|SMG1	-1.2008	0.000122127	0.00283237
ENSSSCG00000021384|BRIP1	-2.90767	0.000122135	0.00283237
ENSSSCG00000058517	-3.12887	0.000122138	0.00283237
ENSSSCG00000006328|RXRG	-1.67663	0.000122434	0.00283732
ENSSSCG00000004554|PCLAF	-2.46141	0.000122846	0.00284495
ENSSSCG00000025190|COQ10A	4.05076	0.000123264	0.0028527
ENSSSCG00000035293	-1.02001	0.000123413	0.00285423
ENSSSCG00000010502|CCNJ	-0.939499	0.000123537	0.00285516
ENSSSCG00000003792	-1.08094	0.000124059	0.00286531
ENSSSCG00000038752|C6orf62	-0.59471	0.000124366	0.00287046
ENSSSCG00000011367|ARIH2	0.980469	0.000125037	0.00288208
ENSSSCG00000004123|UTRN	-0.966551	0.000125003	0.00288208
ENSSSCG00000034954|C5orf24	-0.764302	0.000125451	0.00288773
ENSSSCG00000023996|GOLM2	-1.29433	0.000125383	0.00288773
ENSSSCG00000002461|BTBD7	-1.31167	0.000126233	0.00290379
ENSSSCG00000026748|PLK1	-2.09477	0.000126413	0.00290598
ENSSSCG00000013538|KHSRP	-0.815171	0.000126723	0.00291115
ENSSSCG00000008986|SEPTIN11	-1.57043	0.000127342	0.00292342
ENSSSCG00000032761|LAMA5	-1.03397	0.000128497	0.00294597
ENSSSCG00000011632|NPHP3	-1.29142	0.000128428	0.00294597
ENSSSCG00000006261|TCEA1	-1.05169	0.000128717	0.00294906
ENSSSCG00000001718|CYP39A1	-1.83759	0.000128854	0.00295023
ENSSSCG00000005286|CEP78	-1.64597	0.000129077	0.00295336
ENSSSCG00000012149|RBBP7	-0.715213	0.000129341	0.00295743
ENSSSCG00000015115|CBL	-0.920063	0.000129859	0.00296531
ENSSSCG00000010687|INPP5F	-1.27875	0.000129842	0.00296531
ENSSSCG00000060488|ARID4B	-1.42233	0.000130124	0.0029694
ENSSSCG00000004106|LATS1	-1.14592	0.000130292	0.00296961
ENSSSCG00000005650|CERCAM	-1.25921	0.000130314	0.00296961
ENSSSCG00000004834|NDN	-1.43497	0.000130469	0.00296961
ENSSSCG00000011666|CLSTN2	-4.43887	0.00013048	0.00296961
ENSSSCG00000024578|PHLDB1	-0.746827	0.000130775	0.00297297
ENSSSCG00000010638|TCF7L2	-1.62995	0.000130801	0.00297297
ENSSSCG00000008762|STIM2	-1.77421	0.000131074	0.00297721
ENSSSCG00000007572|LFNG	-1.51385	0.000131388	0.00298237
ENSSSCG00000040509|LIMD2	-1.65287	0.000132084	0.0029942
ENSSSCG00000024145|PRR11	-3.92802	0.000132025	0.0029942
ENSSSCG00000016033|GULP1	-1.29817	0.000132834	0.00300922
ENSSSCG00000038164|RAI1	-1.65556	0.000132922	0.00300922
ENSSSCG00000006062	-1.41702	0.000133312	0.00301407
ENSSSCG00000006038|ZFPM2	-2.1358	0.00013331	0.00301407
ENSSSCG00000011317	1.22328	0.000133675	0.00302029
ENSSSCG00000050793|ssc-mir-10390	1.54324	0.000133883	0.00302084
ENSSSCG00000003506|PINK1	1.12948	0.000133964	0.00302084
ENSSSCG00000030581|VGLL4	-1.89601	0.000133873	0.00302084
ENSSSCG00000034711	-1.30791	0.00013461	0.00303341
ENSSSCG00000005318|CREB3	-0.722613	0.000134921	0.00303843
ENSSSCG00000033700	1.93875	0.000135141	0.00304138
ENSSSCG00000005076|KIAA0586	-1.67154	0.00013542	0.00304567
ENSSSCG00000023263|MRPL45	1.33998	0.00013551	0.00304569
ENSSSCG00000015337	1.28604	0.00013613	0.00305762
ENSSSCG00000032541|TIGD2	0.720974	0.000136882	0.0030718
ENSSSCG00000032942|DAP	-0.802546	0.00013694	0.0030718
ENSSSCG00000035895|JDP2	-1.3419	0.000137238	0.00307552
ENSSSCG00000054055|CPA5	-1.53152	0.000137285	0.00307552
ENSSSCG00000010723|ACADSB	0.991598	0.000137821	0.0030855
ENSSSCG00000011743|MECOM	-1.38494	0.000138092	0.00308755
ENSSSCG00000013869|CPAMD8	-3.2037	0.00013804	0.00308755
ENSSSCG00000038465|VAPA	1.16478	0.00013827	0.0030895
ENSSSCG00000008144|NCK2	-1.31288	0.000139012	0.00310221
ENSSSCG00000060482	-2.45123	0.00013902	0.00310221
ENSSSCG00000012456|RPS6KA6	-2.62249	0.000139661	0.0031145
ENSSSCG00000031262|TXNIP	2.01059	0.000139875	0.00311574
ENSSSCG00000035048|C1QBP	1.89583	0.000139899	0.00311574
ENSSSCG00000004935|HACD3	-0.990598	0.000140129	0.00311885
ENSSSCG00000051634	-3.05309	0.000140233	0.00311913
ENSSSCG00000024556|ZNF445	-1.31487	0.000140636	0.00312607
ENSSSCG00000000917|KERA	-2.11728	0.000140931	0.0031306
ENSSSCG00000009943|SSH1	-1.40214	0.000141219	0.00313497
ENSSSCG00000002656|ZCCHC14	-1.67156	0.000141695	0.0031435
ENSSSCG00000005056|DLGAP5	-3.34428	0.000142027	0.00314883
ENSSSCG00000011435|TWF2	2.34421	0.000142633	0.00315818
ENSSSCG00000036317|VASP	-0.654556	0.000142623	0.00315818
ENSSSCG00000009714|NEK1	-1.60327	0.000142957	0.00316332
ENSSSCG00000011195|GALNT15	3.95508	0.000143263	0.00316777
ENSSSCG00000021628|TMEM70	1.24376	0.000143626	0.00316777
ENSSSCG00000009794|MLXIP	1.08124	0.000143627	0.00316777
ENSSSCG00000010915|NAV1	-0.795895	0.000143526	0.00316777
ENSSSCG00000002743|IST1	-0.836082	0.000143722	0.00316777
ENSSSCG00000021170|FAR1	-1.09112	0.000143425	0.00316777
ENSSSCG00000020657|BCAM	-1.13679	0.000143805	0.00316777
ENSSSCG00000017289|DDX42	-1.20444	0.00014504	0.0031904
ENSSSCG00000028228|XPO1	-1.40425	0.000145018	0.0031904
ENSSSCG00000029478|CUL4B	-1.57708	0.000145111	0.0031904
ENSSSCG00000016695|HIBADH	1.93222	0.000145343	0.00319346
ENSSSCG00000002029|MYH6	2.84024	0.000145954	0.00319558
ENSSSCG00000021355|SOD1	1.61975	0.000146018	0.00319558
ENSSSCG00000027907	1.06948	0.000146092	0.00319558
ENSSSCG00000012983|PCNX3	-0.893276	0.000145949	0.00319558
ENSSSCG00000032134|GSKIP	-1.08718	0.000145866	0.00319558
ENSSSCG00000022091|SLITRK4	-2.34218	0.000145766	0.00319558
ENSSSCG00000006472|CRABP2	-2.85606	0.000145904	0.00319558
ENSSSCG00000014913|PICALM	-0.869087	0.000146429	0.00319887
ENSSSCG00000028317|ARHGEF28	-2.13803	0.000146348	0.00319887
ENSSSCG00000011538|LMCD1	1.60128	0.000146583	0.0032002
ENSSSCG00000035101|KLF5	-1.53697	0.000146883	0.0032047
ENSSSCG00000026129|ADGRL3	-3.28245	0.000147026	0.00320579
ENSSSCG00000014289|UQCRQ	3.04068	0.000147515	0.00321143
ENSSSCG00000015878|PKP4	-0.950889	0.000147566	0.00321143
ENSSSCG00000005994|SNTB1	-2.22303	0.000147483	0.00321143
ENSSSCG00000024564|IMMT	1.70899	0.000147793	0.00321231
ENSSSCG00000002815|ADGRG1	1.37303	0.000147748	0.00321231
ENSSSCG00000033001|FZD8	-2.11151	0.000148027	0.00321535
ENSSSCG00000040056	-1.0085	0.000148244	0.00321802
ENSSSCG00000033332|PSMA7	1.5585	0.000149133	0.00323527
ENSSSCG00000029760|CIPC	0.808371	0.000149537	0.00324199
ENSSSCG00000029200|TRIM2	-2.24383	0.000149733	0.00324418
ENSSSCG00000012275|ARAF	1.03142	0.000150581	0.00326049
ENSSSCG00000005060|KTN1	-0.896009	0.000150994	0.00326535
ENSSSCG00000001752|CHRNA3	-2.05086	0.000150995	0.00326535
ENSSSCG00000003147|CA11	-1.75516	0.000151175	0.00326718
ENSSSCG00000006033|EIF3E	-1.01986	0.000151797	0.00327855
ENSSSCG00000035762	1.59558	0.000152177	0.00328263
ENSSSCG00000035432|HDGFL3	-2.19697	0.000152115	0.00328263
ENSSSCG00000002051|ABHD4	2.232	0.000152585	0.00328935
ENSSSCG00000031147|ACAP2	-1.34537	0.000152726	0.00329032
ENSSSCG00000021149|RNF217	-1.42884	0.000152854	0.00329102
ENSSSCG00000054480|SHISA4	2.31495	0.000153247	0.00329122
ENSSSCG00000015034|SDHD	1.66323	0.00015318	0.00329122
ENSSSCG00000015988	-0.884213	0.000153068	0.00329122
ENSSSCG00000009658|BNIP3L	-1.63308	0.000153241	0.00329122
ENSSSCG00000024990|MPI	2.07253	0.000153773	0.00330045
ENSSSCG00000034070|ZNF592	-0.754926	0.000154462	0.00331181
ENSSSCG00000016920|MIER3	-1.1451	0.000154539	0.00331181
ENSSSCG00000010879|KIF26B	-2.98928	0.000154592	0.00331181
ENSSSCG00000003514|HSPG2	-1.41705	0.000155071	0.00331999
ENSSSCG00000002314|SMOC1	-1.10268	0.000155234	0.00332101
ENSSSCG00000059270	-1.88943	0.000155312	0.00332101
ENSSSCG00000028723|CCDC102A	-1.53262	0.000155577	0.0033231
ENSSSCG00000015840|WRN	-1.77958	0.000155604	0.0033231
ENSSSCG00000037823|ANKRD34A	3.364	0.000155932	0.00332803
ENSSSCG00000011363|PRKAR2A	1.00255	0.000156185	0.00333137
ENSSSCG00000011833|DLG1	-1.51716	0.000156827	0.00334299
ENSSSCG00000026130|EPHA3	-2.94329	0.00015695	0.00334353
ENSSSCG00000040467	4.25972	0.00015826	0.00335931
ENSSSCG00000025881|PDHB	1.82787	0.000157865	0.00335931
ENSSSCG00000013554|TRIP10	1.04962	0.000158136	0.00335931
ENSSSCG00000012625|PGRMC1	-1.24492	0.000158269	0.00335931
ENSSSCG00000004058|EZR	-1.38685	0.000158338	0.00335931
ENSSSCG00000022192|NCAPD3	-1.49243	0.000158377	0.00335931
ENSSSCG00000032473|NYNRIN	-1.92691	0.000158254	0.00335931
ENSSSCG00000039990	-3.26918	0.000158965	0.00336971
ENSSSCG00000059016|ZBED6	-1.00677	0.000159376	0.00337632
ENSSSCG00000039332|SEC16B	-1.80549	0.000159669	0.00338044
ENSSSCG00000057749|HSBP1	0.867073	0.000160095	0.00338737
ENSSSCG00000033457	2.6748	0.000160864	0.00340155
ENSSSCG00000032367|CEBPD	1.80243	0.000161243	0.00340638
ENSSSCG00000007527	-3.32065	0.000161291	0.00340638
ENSSSCG00000016898	-2.76077	0.000161658	0.00341202
ENSSSCG00000022655|PTGES2	2.3311	0.000161777	0.00341245
ENSSSCG00000005466|PTBP3	-1.06135	0.00016199	0.00341483
ENSSSCG00000003106|AP2S1	1.03052	0.00016347	0.00344391
ENSSSCG00000000625|LRP6	-1.30478	0.000163822	0.00344921
ENSSSCG00000026498|R3HDM2	1.79409	0.00016403	0.00344996
ENSSSCG00000009482|SPRY2	-1.12873	0.000164059	0.00344996
ENSSSCG00000030546|HSD11B1L	-1.23969	0.000164327	0.00345349
ENSSSCG00000022942|PHF6	-1.30815	0.000164909	0.00346359
ENSSSCG00000009157	-1.20497	0.000165599	0.00347597
ENSSSCG00000030668|UQCC2	2.16286	0.000166056	0.00348129
ENSSSCG00000017024|CCNG1	0.894486	0.000165986	0.00348129
ENSSSCG00000011004|TOPORS	-1.17441	0.000166844	0.00349141
ENSSSCG00000009545|COL4A2	-1.32617	0.000166651	0.00349141
ENSSSCG00000054537	-1.52695	0.000166756	0.00349141
ENSSSCG00000001505	1.44537	0.000166953	0.00349155
ENSSSCG00000016574|KCP	-1.40199	0.000167869	0.00350857
ENSSSCG00000004473|PHIP	-1.61925	0.000168309	0.00351563
ENSSSCG00000011628|DNAJC13	-1.11776	0.000169163	0.00353131
ENSSSCG00000009825|PPTC7	1.70756	0.000169498	0.0035337
ENSSSCG00000021060|RCBTB1	-0.994282	0.000169552	0.0035337
ENSSSCG00000032377|RALGAPA1	-1.43935	0.000169586	0.0035337
ENSSSCG00000027898|ATP2B1	-1.08305	0.000170223	0.00353941
ENSSSCG00000016885|ITGA1	-1.32699	0.000170206	0.00353941
ENSSSCG00000011306|ZNF502	-1.9925	0.000170273	0.00353941
ENSSSCG00000059441	-2.02228	0.000170004	0.00353941
ENSSSCG00000003040|ARHGEF1	-0.744922	0.000170481	0.00353945
ENSSSCG00000009448|DIAPH3	-3.2223	0.000170479	0.00353945
ENSSSCG00000035539|ST8SIA4	-1.84859	0.000170833	0.00354246
ENSSSCG00000053583	-2.32922	0.000170755	0.00354246
ENSSSCG00000007034|PSD3	-1.82644	0.000171102	0.00354589
ENSSSCG00000035671|USP22	-0.648252	0.000171271	0.00354672
ENSSSCG00000003326|PEG3	-2.29338	0.000171349	0.00354672
ENSSSCG00000056961|NDUFA13	2.37624	0.000171696	0.00355052
ENSSSCG00000037772|ATP5PB	1.85606	0.000171739	0.00355052
ENSSSCG00000011767|TTC14	-1.52721	0.000171993	0.00355362
ENSSSCG00000032297	-2.0322	0.000173231	0.00357706
ENSSSCG00000055670|TBCEL	-0.949197	0.000173453	0.00357948
ENSSSCG00000010943	0.941898	0.000174085	0.00359036
ENSSSCG00000017745|UTP6	-0.978403	0.000174703	0.00360093
ENSSSCG00000036461|CACNG5	-4.73862	0.000175096	0.00360686
ENSSSCG00000031819|TP53I11	-1.65097	0.000175376	0.00361047
ENSSSCG00000001692|MRPS18A	1.27057	0.000176012	0.00362092
ENSSSCG00000002414|SEL1L	-0.6739	0.000176095	0.00362092
ENSSSCG00000013302|CAT	1.40124	0.000176762	0.00363226
ENSSSCG00000000915|DCN	-1.65838	0.000176858	0.00363226
ENSSSCG00000032176|SMURF2	-1.48948	0.000177586	0.00364503
ENSSSCG00000007493	-1.71274	0.000178139	0.00365394
ENSSSCG00000058827	-5.7566	0.000178233	0.00365394
ENSSSCG00000001848|MESP2	-1.83705	0.000179224	0.00367207
ENSSSCG00000006304|MPC2	2.72647	0.000179516	0.00367585
ENSSSCG00000023660|PARP1	-0.794605	0.000179852	0.00368054
ENSSSCG00000005743|VAV2	-1.17011	0.000180152	0.00368446
ENSSSCG00000016566|NRF1	-1.26219	0.000180378	0.00368488
ENSSSCG00000010142|RYR2	-3.52231	0.000180387	0.00368488
ENSSSCG00000015268|FMO1	3.22313	0.000180887	0.00368934
ENSSSCG00000015444|LAMB1	-1.42308	0.000180748	0.00368934
ENSSSCG00000014994|PDGFD	-1.51854	0.000180928	0.00368934
ENSSSCG00000016213|GLB1L	-1.37714	0.000182085	0.00371073
ENSSSCG00000011325|MYL3	6.06231	0.000182412	0.00371078
ENSSSCG00000039946|CD34	-1.26266	0.000182367	0.00371078
ENSSSCG00000035332|ZNF436	-1.68704	0.000182267	0.00371078
ENSSSCG00000011366|SLC25A20	1.83786	0.000182546	0.00371131
ENSSSCG00000000849|HSP90B1	-1.03447	0.000183516	0.00372881
ENSSSCG00000040854	2.59994	0.000184287	0.00373708
ENSSSCG00000009466|UCHL3	1.46358	0.000184047	0.00373708
ENSSSCG00000017591|NME2	0.979072	0.000184359	0.00373708
ENSSSCG00000004289|CEP162	-1.52381	0.000184243	0.00373708
ENSSSCG00000028821|SASS6	-2.53555	0.000184824	0.00374429
ENSSSCG00000006994|PCM1	-1.0241	0.00018545	0.00375476
ENSSSCG00000025924|IGFBP5	-1.10526	0.00018597	0.00376308
ENSSSCG00000012591|AMOT	1.33206	0.000186329	0.0037681
ENSSSCG00000011493|ATXN7	-1.24141	0.000186949	0.00377842
ENSSSCG00000031600|SYNGR2	1.17563	0.000187862	0.00379463
ENSSSCG00000011407|RASSF1	-1.03024	0.0001892	0.00381685
ENSSSCG00000007855|REXO5	-1.03106	0.000189181	0.00381685
ENSSSCG00000003196|PTOV1	-1.07389	0.000189296	0.00381685
ENSSSCG00000004466|TTK	-3.34913	0.000189486	0.00381844
ENSSSCG00000012111|HCCS	2.21979	0.000189847	0.00382152
ENSSSCG00000015206|CCDC15	-1.59238	0.000189917	0.00382152
ENSSSCG00000037970|SOX8	-1.68127	0.000189973	0.00382152
ENSSSCG00000013436|UQCR11	2.7847	0.000190198	0.0038217
ENSSSCG00000012452	-1.81652	0.000190205	0.0038217
ENSSSCG00000008168|RNF149	-1.28113	0.000190349	0.00382237
ENSSSCG00000032144|ZNF140	-1.35152	0.0001906	0.00382516
ENSSSCG00000022794	-1.58823	0.000190956	0.00383006
ENSSSCG00000002268|AKAP5	-1.97879	0.000191342	0.00383557
ENSSSCG00000030268|ZFAND5	1.72296	0.0001919	0.00384421
ENSSSCG00000001921|NEO1	-1.33031	0.000191998	0.00384421
ENSSSCG00000040912|SNX6	-0.714435	0.000192525	0.00385252
ENSSSCG00000006887|CNN3	-1.80935	0.000192733	0.00385443
ENSSSCG00000006172|PI15	-2.32688	0.000195089	0.00389929
ENSSSCG00000026943|MRAP2	-2.18736	0.000195622	0.00390765
ENSSSCG00000030677|GART	-1.65519	0.000195872	0.00391037
ENSSSCG00000008513|BIRC6	-0.784676	0.000196205	0.00391473
ENSSSCG00000022048|REEP5	-0.774001	0.000196874	0.00392352
ENSSSCG00000025116|TONSL	-1.0353	0.000196833	0.00392352
ENSSSCG00000033735	2.66063	0.000197188	0.0039275
ENSSSCG00000032684|BOK	-1.1672	0.000197595	0.00393333
ENSSSCG00000031649|RNASE1	-1.27046	0.000198139	0.00394186
ENSSSCG00000016877|NNT	2.13187	0.000198573	0.00394592
ENSSSCG00000005317|TLN1	-0.905878	0.000198572	0.00394592
ENSSSCG00000010665|SHTN1	-1.70353	0.000199556	0.00396315
ENSSSCG00000033591|CHD9	-1.65662	0.000200075	0.0039711
ENSSSCG00000003709|LAMA3	-1.98769	0.000200187	0.0039711
ENSSSCG00000040461|CDKN1C	-1.71352	0.000200644	0.00397786
ENSSSCG00000028052|OBSL1	-1.23578	0.000200784	0.00397834
ENSSSCG00000039424|MCRIP1	-1.43334	0.000201202	0.00398432
ENSSSCG00000021646|KLF9	3.38179	0.000201615	0.00398788
ENSSSCG00000023565|IKZF5	-1.09162	0.000201506	0.00398788
ENSSSCG00000027667|EML1	-0.806563	0.000201762	0.00398849
ENSSSCG00000014319|SMAD5	-1.28905	0.000201951	0.00398993
ENSSSCG00000022317|SLC38A10	-1.14312	0.000202555	0.00399956
ENSSSCG00000009479|RBM26	-1.05604	0.000203623	0.00401832
ENSSSCG00000002930|ZNF260	-2.15099	0.000204078	0.00402499
ENSSSCG00000011764|NDUFB5	2.41434	0.00020479	0.00403672
ENSSSCG00000015327|CASD1	-1.49635	0.000205608	0.00405052
ENSSSCG00000016127|NDUFS1	2.05028	0.000206208	0.00405306
ENSSSCG00000004478|MYO6	-1.21688	0.000206159	0.00405306
ENSSSCG00000002520	-1.34955	0.00020621	0.00405306
ENSSSCG00000006155|ZBTB10	-2.01193	0.000205999	0.00405306
ENSSSCG00000016678|NOD1	-2.13824	0.00020732	0.00407255
ENSSSCG00000006524|THBS3	-1.26682	0.000207594	0.00407559
ENSSSCG00000011444|NT5DC2	-0.91216	0.000208463	0.00409007
ENSSSCG00000004595|ADAM10	-1.31954	0.00020857	0.00409007
ENSSSCG00000023371|EHD2	-0.728186	0.000209215	0.00410038
ENSSSCG00000013305|CAPRIN1	-0.578544	0.000210605	0.00412112
ENSSSCG00000026559|EML6	-3.19039	0.000210634	0.00412112
ENSSSCG00000006857|COL11A1	-3.23164	0.000210482	0.00412112
ENSSSCG00000037039|PPP1R27	2.11951	0.000210979	0.00412433
ENSSSCG00000029771	-2.79287	0.000211039	0.00412433
ENSSSCG00000011745|PRKCI	-1.60065	0.000211378	0.00412862
ENSSSCG00000029352|CCNL1	-0.824167	0.000211908	0.00413661
ENSSSCG00000007331|RBL1	-1.77996	0.000212351	0.0041429
ENSSSCG00000015872|GPD2	2.20425	0.000212725	0.00414784
ENSSSCG00000000541|FAR2	-1.22174	0.00021292	0.00414928
ENSSSCG00000014044|NSD1	-0.968449	0.000213501	0.00415823
ENSSSCG00000004290|TBX18	-2.40156	0.000213872	0.0041631
ENSSSCG00000038558|GOLPH3L	-1.04654	0.000214221	0.00416516
ENSSSCG00000034253	-1.39336	0.000214137	0.00416516
ENSSSCG00000007307|NFS1	1.45977	0.000214593	0.00417003
ENSSSCG00000011755|NCEH1	2.19821	0.00021619	0.00419631
ENSSSCG00000035045|DOCK1	-1.11447	0.00021609	0.00419631
ENSSSCG00000024219|TIGAR	2.33625	0.00021636	0.00419725
ENSSSCG00000000694|GAPDH	2.27133	0.000216623	0.00419794
ENSSSCG00000056685|PLCXD2	-1.46105	0.000216641	0.00419794
ENSSSCG00000054119	-2.04711	0.000216828	0.00419918
ENSSSCG00000009348	-1.206	0.000217357	0.00420707
ENSSSCG00000044700|COL4A1	-1.31068	0.000217907	0.00421534
ENSSSCG00000062058	2.48334	0.000218276	0.00422008
ENSSSCG00000050687	-0.74929	0.000218497	0.00422038
ENSSSCG00000009776|SBNO1	-1.12985	0.000218537	0.00422038
ENSSSCG00000007823|ZKSCAN2	-2.63576	0.00021877	0.0042225
ENSSSCG00000030849	1.17709	0.00021987	0.00423496
ENSSSCG00000004441|DSE	-1.40494	0.00021978	0.00423496
ENSSSCG00000002933|ZNF382	-1.80234	0.000219716	0.00423496
ENSSSCG00000035805|DLK1	-2.87854	0.00021991	0.00423496
ENSSSCG00000010996|BAG1	1.75438	0.000220151	0.00423722
ENSSSCG00000017278|TEX2	1.00806	0.000221063	0.00425239
ENSSSCG00000015494|ZBTB37	-1.58585	0.000221204	0.00425272
ENSSSCG00000032726|SREK1	-1.24874	0.000221328	0.00425273
ENSSSCG00000015565	1.11138	0.000221884	0.00426101
ENSSSCG00000023974|PHF21A	-1.3066	0.000222174	0.0042642
ENSSSCG00000011243	-0.519041	0.000222705	0.004272
ENSSSCG00000000857|IGF1	-1.64369	0.000223134	0.00427784
ENSSSCG00000038873|SLMAP	1.13292	0.00022373	0.00428209
ENSSSCG00000009699|HPGD	-1.41136	0.000223668	0.00428209
ENSSSCG00000016044|ORMDL1	-1.8145	0.000223668	0.00428209
ENSSSCG00000029544|RAB2B	-0.73231	0.000223898	0.00428291
ENSSSCG00000002353|FAM161B	-0.95452	0.000225051	0.00430257
ENSSSCG00000028431|HSD17B4	0.618333	0.000225709	0.00431273
ENSSSCG00000030798|FUS	-0.845515	0.000227003	0.00433505
ENSSSCG00000026516|EPHB3	-2.43074	0.000227176	0.00433594
ENSSSCG00000011447|SPCS1	1.30583	0.000227931	0.00434371
ENSSSCG00000023326|PNRC2	-0.84674	0.000227794	0.00434371
ENSSSCG00000040100	-1.00754	0.000227963	0.00434371
ENSSSCG00000024351|MET	-1.31422	0.000228412	0.00434502
ENSSSCG00000005233|DMRT2	-1.72961	0.000228307	0.00434502
ENSSSCG00000022126|EGFR	-1.92405	0.000228331	0.00434502
ENSSSCG00000014395|PCDH12	-1.7607	0.000228711	0.0043483
ENSSSCG00000036059|HSPB3	5.41888	0.000229833	0.00436163
ENSSSCG00000032129|COX7B	1.92347	0.000230625	0.00436163
ENSSSCG00000040571	1.76311	0.0002299	0.00436163
ENSSSCG00000000272|SP1	-0.890389	0.00023045	0.00436163
ENSSSCG00000009369|COG6	-1.11156	0.00023054	0.00436163
ENSSSCG00000011642|RYK	-1.11616	0.000230515	0.00436163
ENSSSCG00000046466|NAGLU	-1.1298	0.000230345	0.00436163
ENSSSCG00000006074|STK3	-1.21357	0.000230684	0.00436163
ENSSSCG00000052889|CTSK	-1.55882	0.000230598	0.00436163
ENSSSCG00000026592|TLR6	-1.6565	0.000230441	0.00436163
ENSSSCG00000008089|CKAP2L	-2.61248	0.000230966	0.00436455
ENSSSCG00000003770|MIGA1	-1.48185	0.00023163	0.00437469
ENSSSCG00000014283|KIF3A	-1.45621	0.000232164	0.00438238
ENSSSCG00000008195|COX5B	2.27248	0.000233249	0.00440043
ENSSSCG00000004943|MAP2K1	-1.60147	0.000233653	0.00440562
ENSSSCG00000016834|LMBRD2	-1.48788	0.000234309	0.00441556
ENSSSCG00000013022|PYGM	3.14849	0.00023478	0.00442201
ENSSSCG00000012679|GPC4	-1.45595	0.00023543	0.00443182
ENSSSCG00000028911|COLQ	-3.07134	0.000236051	0.00444108
ENSSSCG00000008510|LTBP1	-1.80844	0.000236285	0.00444305
ENSSSCG00000039523	1.46525	0.000236511	0.00444486
ENSSSCG00000009605|GFRA2	-2.3599	0.000236708	0.00444612
ENSSSCG00000006717|PHGDH	-1.27565	0.000236957	0.00444835
ENSSSCG00000009222|SPARCL1	-1.69044	0.000237517	0.00445643
ENSSSCG00000021322	-1.27479	0.000238345	0.00446953
ENSSSCG00000011977|DCBLD2	-1.70406	0.000238731	0.00447432
ENSSSCG00000033745	3.5939	0.000238934	0.00447439
ENSSSCG00000021620|STIP1	1.00465	0.000238996	0.00447439
ENSSSCG00000014820|FCHSD2	-1.37773	0.000239773	0.00448649
ENSSSCG00000018078|COX2	1.86243	0.000240277	0.00449147
ENSSSCG00000029519|CIAPIN1	1.55448	0.000240539	0.00449147
ENSSSCG00000038718|ADRM1	1.27293	0.000240347	0.00449147
ENSSSCG00000009430|AKAP11	-1.28527	0.000240658	0.00449147
ENSSSCG00000008389|PAPOLG	-1.64569	0.000240694	0.00449147
ENSSSCG00000001917	-1.20654	0.000241527	0.00450457
ENSSSCG00000024119|GLB1	-1.63368	0.000242096	0.00451272
ENSSSCG00000031901|PAPSS1	-1.25385	0.00024301	0.0045273
ENSSSCG00000022155|RBPJ	-1.43082	0.00024441	0.00455092
ENSSSCG00000028148|DMD	-1.39574	0.000244829	0.00455624
ENSSSCG00000006875|PLPPR4	-3.99637	0.000245377	0.00456395
ENSSSCG00000004921|ATP8B1	-1.26676	0.000245759	0.00456858
ENSSSCG00000014343|MATR3	-0.874072	0.000246009	0.00457075
ENSSSCG00000010241|TET1	-1.81004	0.000246489	0.0045772
ENSSSCG00000016064|TMEFF2	-1.60986	0.00024676	0.00457975
ENSSSCG00000012686|MOSPD1	-1.08122	0.000247037	0.0045824
ENSSSCG00000009298|CDK8	-0.66337	0.000248267	0.00459322
ENSSSCG00000031459|KMT5B	-1.08307	0.000248289	0.00459322
ENSSSCG00000023478|SLC46A1	-1.32601	0.000248017	0.00459322
ENSSSCG00000012253|CASK	-1.74663	0.000248071	0.00459322
ENSSSCG00000056760	-1.90195	0.000248195	0.00459322
ENSSSCG00000027922|UNC5CL	4.3047	0.000248437	0.00459348
ENSSSCG00000010238|HNRNPH3	-0.723582	0.000249101	0.00460327
ENSSSCG00000024550|UQCR10	2.33399	0.00024942	0.00460668
ENSSSCG00000033527|ITFG1	-0.896274	0.000249862	0.00461097
ENSSSCG00000023806|LRRN1	-2.42734	0.000249921	0.00461097
ENSSSCG00000018092|ND6	1.1947	0.000251012	0.00462613
ENSSSCG00000013772|ASF1B	-2.26155	0.000250935	0.00462613
ENSSSCG00000015019|POU2AF3	-1.55878	0.00025252	0.00465142
ENSSSCG00000035392|IGFBP2	-1.63401	0.00025338	0.00466225
ENSSSCG00000008745|PROM1	-1.95215	0.000253348	0.00466225
ENSSSCG00000016721|DBNL	-0.479103	0.000253588	0.00466357
ENSSSCG00000012822|F8	1.31285	0.000253989	0.00466718
ENSSSCG00000012363|HEPH	-2.97726	0.000254057	0.00466718
ENSSSCG00000001471|BRD2	-0.706269	0.00025546	0.00468775
ENSSSCG00000011183|ATP2C1	-0.748157	0.000255586	0.00468775
ENSSSCG00000002267|RGMA	-0.86805	0.000255557	0.00468775
ENSSSCG00000040663|HERPUD1	-1.02767	0.000256199	0.00469639
ENSSSCG00000012088	-1.08314	0.000256331	0.00469639
ENSSSCG00000057534	-1.95967	0.00025649	0.00469679
ENSSSCG00000007812|XPO6	-0.995385	0.000256795	0.00469988
ENSSSCG00000015474|PPFIA4	-1.53643	0.000258499	0.00472854
ENSSSCG00000008105|ANAPC1	-0.799243	0.000259048	0.00473606
ENSSSCG00000009381|ALG11	-1.37194	0.000260153	0.00475372
ENSSSCG00000011672|RASA2	-1.38876	0.000260565	0.0047587
ENSSSCG00000013551|C3	2.47938	0.000260743	0.00475943
ENSSSCG00000056997|FGF7	-2.42805	0.000260918	0.00476009
ENSSSCG00000005425|SLC44A1	-1.32684	0.000261126	0.00476135
ENSSSCG00000031736|MGST2	4.58688	0.00026166	0.00476855
ENSSSCG00000016464|CASP2	-1.35922	0.000262249	0.00477421
ENSSSCG00000001873|CSPG4	-2.41698	0.00026224	0.00477421
ENSSSCG00000025826|BOC	-1.89377	0.000262494	0.00477614
ENSSSCG00000049125	-1.78996	0.000262881	0.00478064
ENSSSCG00000021749|MCF2L2	-1.97081	0.000263778	0.00479441
ENSSSCG00000038973|PPP1R12A	-0.863348	0.000264227	0.00479903
ENSSSCG00000006970|DLC1	-1.46094	0.000264312	0.00479903
ENSSSCG00000029539|RAB23	-1.06581	0.000264683	0.00480323
ENSSSCG00000005096|HIF1A	-1.11751	0.000265504	0.00481558
ENSSSCG00000012585|DCX	-3.33302	0.00026565	0.00481569
ENSSSCG00000013568|ARHGEF18	-1.01779	0.000265984	0.00481918
ENSSSCG00000017525|NFE2L1	0.875914	0.000266657	0.00482628
ENSSSCG00000011028|EPC1	-1.28474	0.000266537	0.00482628
ENSSSCG00000017643	-1.71142	0.000267413	0.00483741
ENSSSCG00000012836|AP2A2	-1.01948	0.000268376	0.00485056
ENSSSCG00000009944|CORO1C	-1.14634	0.000268564	0.00485056
ENSSSCG00000001885|C15orf39	-1.1637	0.000268444	0.00485056
ENSSSCG00000005970|SQLE	-1.00547	0.000268787	0.00485203
ENSSSCG00000007395|SYS1	1.02504	0.000268937	0.00485218
ENSSSCG00000028446|PCBP4	-1.10566	0.000269481	0.00485943
ENSSSCG00000007585|ACTB	-0.904348	0.000269758	0.00486176
ENSSSCG00000003555|HMGN2	-1.13662	0.000269893	0.00486176
ENSSSCG00000015710|ACTR3	-0.921821	0.000270126	0.00486341
ENSSSCG00000007895|ZC3H7A	-1.13907	0.000270477	0.00486718
ENSSSCG00000001639|TRERF1	-1.82963	0.000271201	0.00487764
ENSSSCG00000037260	-1.04414	0.000271635	0.00488287
ENSSSCG00000022903|NAPEPLD	-1.30609	0.000271879	0.00488471
ENSSSCG00000009007|TMEM131L	-1.34194	0.000272397	0.00489146
ENSSSCG00000006912|HFM1	-1.74552	0.000272829	0.00489664
ENSSSCG00000016912|PLPP1	-0.615884	0.000273278	0.00490215
ENSSSCG00000004156|IFNGR1	-1.00476	0.00027403	0.0049105
ENSSSCG00000007541|PDGFA	-1.16484	0.000273895	0.0049105
ENSSSCG00000026793|B4GALT2	-0.979595	0.000274541	0.00491707
ENSSSCG00000005711|NUP214	-1.04983	0.000274763	0.00491849
ENSSSCG00000026784|LMNB2	-1.0675	0.000275064	0.00491873
ENSSSCG00000004452|PRSS35	-4.37965	0.000274932	0.00491873
ENSSSCG00000017731|PSMD11	1.64811	0.000275379	0.00492023
ENSSSCG00000021814|ZMYM2	-0.996347	0.000275434	0.00492023
ENSSSCG00000034647|MRPS15	1.68039	0.000275788	0.00492169
ENSSSCG00000023971|H3-3A	-0.62028	0.000275946	0.00492169
ENSSSCG00000039426|FSTL1	-1.7316	0.000275919	0.00492169
ENSSSCG00000010522|ANKRD2	3.36921	0.00027666	0.00493037
ENSSSCG00000017164	-1.25602	0.000276721	0.00493037
ENSSSCG00000010862|CDC42BPA	-1.18502	0.000277094	0.00493057
ENSSSCG00000001924|BBS4	-1.26176	0.000276902	0.00493057
ENSSSCG00000036049|PEG10	-3.82836	0.000277163	0.00493057
ENSSSCG00000038968|TMEM263	-1.22535	0.000277497	0.00493396
ENSSSCG00000014559|PSMD13	1.33402	0.000277926	0.00493652
ENSSSCG00000021397|PODXL2	-1.66339	0.000277929	0.00493652
ENSSSCG00000036227	3.39132	0.00027809	0.00493682
ENSSSCG00000004454|ME1	1.96125	0.000278305	0.00493808
ENSSSCG00000008826|FRYL	-1.10086	0.00027852	0.00493933
ENSSSCG00000063428|MYL6B	1.50836	0.000278924	0.00494394
ENSSSCG00000017478|RAPGEFL1	-4.49051	0.000279528	0.00495209
ENSSSCG00000013638|ILF3	-0.52872	0.000279903	0.00495617
ENSSSCG00000034799	2.64132	0.000280554	0.0049573
ENSSSCG00000038237|UQCC1	2.06598	0.00028056	0.0049573
ENSSSCG00000008553|PREB	1.56051	0.000280279	0.0049573
ENSSSCG00000013630|DNM2	0.435188	0.00028022	0.0049573
ENSSSCG00000003771|FUBP1	-1.17541	0.000280689	0.0049573
ENSSSCG00000003776|ACADM	1.34383	0.00028103	0.00496077
ENSSSCG00000002410|CEP128	-1.84787	0.000281738	0.0049707
ENSSSCG00000018065|ND1	1.88893	0.000282513	0.00498182
ENSSSCG00000032332|SOCS4	-1.41672	0.00028292	0.00498643
ENSSSCG00000038807|SCAF1	-0.696186	0.000283649	0.0049967
ENSSSCG00000039393|SPRED1	-1.35059	0.000283874	0.00499811
ENSSSCG00000026078|GLCE	-1.76352	0.000284048	0.0049986
ENSSSCG00000004103|PCMT1	1.31635	0.000284756	0.00500291
ENSSSCG00000033814	-1.21596	0.000284929	0.00500291
ENSSSCG00000038701|EFNA2	-1.32574	0.000285022	0.00500291
ENSSSCG00000026412|PLXNA2	-1.4631	0.000284945	0.00500291
ENSSSCG00000027502|MYL5	-7.63271	0.000284487	0.00500291
ENSSSCG00000016100	1.91789	0.000286089	0.00501906
ENSSSCG00000013181|SERPING1	0.908545	0.000286564	0.00501969
ENSSSCG00000001850|ARPIN	-0.708902	0.000286448	0.00501969
ENSSSCG00000004587|MYO1E	-0.973003	0.000286364	0.00501969
ENSSSCG00000023818|MRPS27	1.96113	0.000287655	0.00503367
ENSSSCG00000004636|TRPM7	-1.11117	0.000287555	0.00503367
ENSSSCG00000030469|BUB1	-3.08153	0.000287945	0.00503618
ENSSSCG00000037431|TIMM17A	1.8174	0.00028901	0.0050456
ENSSSCG00000016272|PSMD1	1.54814	0.000288986	0.0050456
ENSSSCG00000013627|PRKCSH	-1.03038	0.000289072	0.0050456
ENSSSCG00000008845	-1.81839	0.000289004	0.0050456
ENSSSCG00000028423	-0.666342	0.000289476	0.00504983
ENSSSCG00000016200|PRKAG3	-3.81184	0.000289609	0.00504983
ENSSSCG00000024424|FAM91A1	-1.27693	0.000289883	0.00505203
ENSSSCG00000017000|RANBP17	-1.7525	0.000290093	0.00505313
ENSSSCG00000053432|NDUFA1	2.48699	0.000290691	0.00506097
ENSSSCG00000037767|TSFM	1.80147	0.000291748	0.0050768
ENSSSCG00000024043|ADAMTS2	-1.40226	0.000292252	0.005083
ENSSSCG00000060056	1.9576	0.000292621	0.00508683
ENSSSCG00000002385|TGFB3	-1.68533	0.000293476	0.0050991
ENSSSCG00000015589|VASH2	-1.71106	0.000294442	0.0051133
ENSSSCG00000010429|PRKG1	-2.30654	0.000294656	0.00511443
ENSSSCG00000005656	-0.708863	0.000295203	0.00512133
ENSSSCG00000011312|LARS2	1.3471	0.000295614	0.00512587
ENSSSCG00000026842|CDH18	-3.53553	0.000296653	0.00514129
ENSSSCG00000005575|RC3H2	-0.939081	0.000297033	0.00514528
ENSSSCG00000011426|POC1A	-1.53678	0.000297777	0.00515556
ENSSSCG00000041667|CLDN5	-1.05031	0.000298037	0.00515745
ENSSSCG00000005178|CNTLN	-2.40556	0.000299259	0.00517599
ENSSSCG00000015648|EIF2D	1.48704	0.000299646	0.00517745
ENSSSCG00000001497|ZNF451	-1.49112	0.000299506	0.00517745
ENSSSCG00000007947	2.05018	0.000300662	0.00519241
ENSSSCG00000039659|TIMM10	1.67178	0.000303154	0.0052328
ENSSSCG00000036155|FAT4	-2.23782	0.000303567	0.0052373
ENSSSCG00000002026|EFS	-1.53202	0.000303986	0.00524188
ENSSSCG00000062186	-1.43957	0.00030432	0.00524321
ENSSSCG00000003995|ZNF606	-1.58348	0.000304369	0.00524321
ENSSSCG00000002445|TRIP11	-0.990955	0.000304796	0.00524794
ENSSSCG00000001862|ETFA	1.81719	0.000305205	0.00525235
ENSSSCG00000011681|TRPC1	-1.11829	0.000305602	0.00525654
ENSSSCG00000033586|DBNDD2	2.24613	0.000306848	0.00527267
ENSSSCG00000015969|CHRNA1	-1.48888	0.000306709	0.00527267
ENSSSCG00000035069|CHSY3	-3.25924	0.000308435	0.0052973
ENSSSCG00000062714|CEP350	-1.10996	0.000308685	0.00529893
[truncated: 32,300 more rows]

## Sheet: LTP D0 vs. E55
Differential expression profile of all genes between the D0 and E55 in LTP group
gene	log2FoldChange	P-Value	FDR
ENSSSCG00000008976|ART3	5.59324	1.87485e-08	9.5542e-05
ENSSSCG00000017947|ACADVL	3.73528	6.82537e-08	9.5542e-05
ENSSSCG00000025486|MDH2	3.4639	1.10469e-07	9.5542e-05
ENSSSCG00000007173|IDH3B	2.70508	7.2449e-08	9.5542e-05
ENSSSCG00000015825|ADGRA2	-1.95544	1.08076e-07	9.5542e-05
ENSSSCG00000040413	-2.32607	1.15801e-07	9.5542e-05
ENSSSCG00000006088|SDC2	-2.37598	9.41772e-08	9.5542e-05
ENSSSCG00000033655|TUBB2B	-2.47754	8.72354e-08	9.5542e-05
ENSSSCG00000038452|ADAMTS17	-2.62793	9.53009e-08	9.5542e-05
ENSSSCG00000016170|BARD1	-2.82332	4.49205e-08	9.5542e-05
ENSSSCG00000033051|POLE	-2.84671	3.20674e-08	9.5542e-05
ENSSSCG00000012546|NRK	-2.93298	1.02585e-07	9.5542e-05
ENSSSCG00000003687|EPB41L3	-3.14339	6.55983e-08	9.5542e-05
ENSSSCG00000008072|ASPN	-3.2619	1.76256e-08	9.5542e-05
ENSSSCG00000023026|CLCN5	-3.27283	1.14676e-07	9.5542e-05
ENSSSCG00000000217|RACGAP1	-3.28638	9.52444e-08	9.5542e-05
ENSSSCG00000035544|NUSAP1	-3.47101	1.0655e-07	9.5542e-05
ENSSSCG00000009670	-3.52804	8.55256e-08	9.5542e-05
ENSSSCG00000026257|STMN1	-3.54342	6.64993e-08	9.5542e-05
ENSSSCG00000033624|SRGAP3	-3.5844	3.32289e-08	9.5542e-05
ENSSSCG00000015756|XKR5	-3.6028	2.82562e-08	9.5542e-05
ENSSSCG00000004969|KIF23	-3.60907	6.1604e-08	9.5542e-05
ENSSSCG00000015398|SEMA3A	-3.61592	2.17441e-08	9.5542e-05
ENSSSCG00000057522|CDO1	-3.656	4.93165e-08	9.5542e-05
ENSSSCG00000009839|CIT	-3.71953	7.4346e-08	9.5542e-05
ENSSSCG00000058254|FAM171A2	-3.78409	1.13389e-07	9.5542e-05
ENSSSCG00000001500|COL21A1	-3.83938	4.14534e-08	9.5542e-05
ENSSSCG00000006002|CCN3	-3.89955	3.14333e-08	9.5542e-05
ENSSSCG00000057372|OCA2	-4.01978	1.08526e-07	9.5542e-05
ENSSSCG00000010471|KIF11	-4.02608	2.38712e-08	9.5542e-05
ENSSSCG00000023296|CENPE	-4.19918	9.48955e-08	9.5542e-05
ENSSSCG00000015523|RALGPS2	-4.26	5.77588e-08	9.5542e-05
ENSSSCG00000036452|LRRC17	-4.28842	2.43448e-08	9.5542e-05
ENSSSCG00000008613|GEN1	-4.29083	4.22996e-08	9.5542e-05
ENSSSCG00000026302	-4.30035	7.17605e-08	9.5542e-05
ENSSSCG00000017473|TOP2A	-4.36402	4.88205e-08	9.5542e-05
ENSSSCG00000013260|MDK	-4.58733	2.99159e-08	9.5542e-05
ENSSSCG00000008560|DPYSL5	-4.67925	7.3084e-08	9.5542e-05
ENSSSCG00000005487|COL27A1	-5.08059	1.59709e-08	9.5542e-05
ENSSSCG00000015581|CENPF	-5.26231	1.16997e-07	9.5542e-05
ENSSSCG00000036461|CACNG5	-5.78401	4.86424e-08	9.5542e-05
ENSSSCG00000056113	-6.76624	1.13747e-07	9.5542e-05
ENSSSCG00000052991|ECI1	2.80377	1.25484e-07	9.7298e-05
ENSSSCG00000009501|DZIP1	-2.4996	1.33332e-07	9.7298e-05
ENSSSCG00000014248|LMNB1	-2.91874	1.30794e-07	9.7298e-05
ENSSSCG00000040678|TYMS	-3.37794	1.28656e-07	9.7298e-05
ENSSSCG00000014326|KIF20A	-4.21078	1.33243e-07	9.7298e-05
ENSSSCG00000015790|SLC25A4	4.71836	1.37301e-07	9.79304e-05
ENSSSCG00000006296|ATP1B1	4.00396	1.42764e-07	9.79304e-05
ENSSSCG00000037803|MARCKS	-2.88842	1.42681e-07	9.79304e-05
ENSSSCG00000008877|ETFDH	3.11842	1.5532e-07	0.000102366
ENSSSCG00000038494|LPIN2	-2.23029	1.59966e-07	0.000102366
ENSSSCG00000027378|SH3PXD2B	-2.3308	1.61169e-07	0.000102366
ENSSSCG00000013772|ASF1B	-3.01584	1.56241e-07	0.000102366
ENSSSCG00000007744|PHKG1	3.05647	1.80868e-07	0.000102618
ENSSSCG00000000685|TPI1	2.2469	1.88812e-07	0.000102618
ENSSSCG00000029430	2.20631	1.72171e-07	0.000102618
ENSSSCG00000011733|IFT80	-1.86468	1.76036e-07	0.000102618
ENSSSCG00000028612|PTPRS	-1.95576	1.85373e-07	0.000102618
ENSSSCG00000033443|DEPDC1	-3.03193	1.69078e-07	0.000102618
ENSSSCG00000005194|PTPRD	-3.2237	1.92748e-07	0.000102618
ENSSSCG00000014136|VCAN	-3.84828	1.85674e-07	0.000102618
ENSSSCG00000012121|EGFL6	-4.36462	1.94477e-07	0.000102618
ENSSSCG00000010896|ASPM	-4.67026	1.65315e-07	0.000102618
ENSSSCG00000031738|COL24A1	-4.73973	1.87604e-07	0.000102618
ENSSSCG00000006082|MATN2	-2.87846	2.04073e-07	0.00010605
ENSSSCG00000011519|GXYLT2	-3.53466	2.09137e-07	0.00010706
ENSSSCG00000006390|CASQ1	4.68185	3.04539e-07	0.000109446
ENSSSCG00000015796|PDLIM3	4.56632	2.83798e-07	0.000109446
ENSSSCG00000000719|NDUFA9	3.11293	3.17475e-07	0.000109446
ENSSSCG00000010947|FBP2	2.80395	2.73299e-07	0.000109446
ENSSSCG00000008569|HADHB	2.76259	2.71873e-07	0.000109446
ENSSSCG00000025284|COQ9	2.72166	2.37923e-07	0.000109446
ENSSSCG00000030309|NDRG2	2.53661	3.03264e-07	0.000109446
ENSSSCG00000015545	2.52074	3.12474e-07	0.000109446
ENSSSCG00000011698|GYG1	2.3717	2.56646e-07	0.000109446
ENSSSCG00000000886|SLC25A3	2.25315	2.75574e-07	0.000109446
ENSSSCG00000007803|TUFM	2.07293	2.20857e-07	0.000109446
ENSSSCG00000015314|ANKIB1	-1.62189	2.521e-07	0.000109446
ENSSSCG00000007253|MAPRE1	-1.66805	3.05045e-07	0.000109446
ENSSSCG00000005984|ZHX1	-1.77209	2.3778e-07	0.000109446
ENSSSCG00000010109|SCARF2	-1.90037	3.10989e-07	0.000109446
ENSSSCG00000024419|RBBP8	-2.10713	2.82656e-07	0.000109446
ENSSSCG00000016034|COL3A1	-2.11713	2.81263e-07	0.000109446
ENSSSCG00000012510|ARMCX2	-2.32032	2.37727e-07	0.000109446
ENSSSCG00000004656	-2.42228	3.13703e-07	0.000109446
ENSSSCG00000000265|ESPL1	-2.58525	2.54632e-07	0.000109446
ENSSSCG00000036695|IGF2BP3	-2.71707	2.37712e-07	0.000109446
ENSSSCG00000013517|UHRF1	-2.73413	2.52647e-07	0.000109446
ENSSSCG00000005751|COL5A1	-2.77452	2.97624e-07	0.000109446
ENSSSCG00000012110|MID1	-2.78844	2.33826e-07	0.000109446
ENSSSCG00000003861|ORC1	-2.80126	3.19104e-07	0.000109446
ENSSSCG00000010486|HELLS	-2.8442	2.62097e-07	0.000109446
ENSSSCG00000034607|OGN	-2.8756	2.64817e-07	0.000109446
ENSSSCG00000006333|NUF2	-3.02073	2.95589e-07	0.000109446
ENSSSCG00000000722|RAD51AP1	-3.18886	2.45119e-07	0.000109446
ENSSSCG00000012519|GPRASP1	-3.49779	2.31047e-07	0.000109446
ENSSSCG00000004782|BUB1B	-4.09543	2.8972e-07	0.000109446
ENSSSCG00000029326|CCNB1	-4.28611	2.54153e-07	0.000109446
ENSSSCG00000020725|ERBB3	-5.27833	3.16629e-07	0.000109446
ENSSSCG00000002795|CDH11	-3.24258	3.3096e-07	0.000112389
ENSSSCG00000007235|TPX2	-3.08959	3.35191e-07	0.00011271
ENSSSCG00000023593|AFF1	1.61104	3.41331e-07	0.00011366
ENSSSCG00000024655|PHB2	1.8695	3.55536e-07	0.000113964
ENSSSCG00000025488|MCM3	-2.42087	3.55455e-07	0.000113964
ENSSSCG00000016009|ITGA4	-2.66351	3.54152e-07	0.000113964
ENSSSCG00000005983|ATAD2	-2.92799	3.54377e-07	0.000113964
ENSSSCG00000015256|JAM3	-2.16166	3.61208e-07	0.00011471
ENSSSCG00000024316|COX5A	3.45813	3.68455e-07	0.000114884
ENSSSCG00000053123|CHRNG	-3.91081	3.6622e-07	0.000114884
ENSSSCG00000008571|HADHA	2.15041	3.7212e-07	0.000114982
ENSSSCG00000024635|SPART	-2.3374	3.77224e-07	0.000115518
ENSSSCG00000008601|SDC1	-2.73788	3.82587e-07	0.000115888
ENSSSCG00000056642	-3.18321	3.8519e-07	0.000115888
ENSSSCG00000004946|ZWILCH	-2.15411	3.91827e-07	0.00011686
ENSSSCG00000008406|CCDC88A	-2.07785	3.99506e-07	0.000117113
ENSSSCG00000008966|PARM1	-2.71224	3.9747e-07	0.000117113
ENSSSCG00000007504|RBM38	3.48494	4.33602e-07	0.000121899
ENSSSCG00000005671|CRAT	2.89959	4.30475e-07	0.000121899
ENSSSCG00000013615|ECSIT	2.89068	4.33482e-07	0.000121899
ENSSSCG00000016349|NDUFA10	2.53748	4.29996e-07	0.000121899
ENSSSCG00000034491|PRICKLE1	-2.87031	4.20438e-07	0.000121899
ENSSSCG00000015784|ACSL1	3.69428	4.63213e-07	0.000126808
ENSSSCG00000015962|SP3	-1.71784	4.64682e-07	0.000126808
ENSSSCG00000022280|DACT3	-2.00174	4.65853e-07	0.000126808
ENSSSCG00000021601|ZNF711	-2.21235	4.55578e-07	0.000126808
ENSSSCG00000011437|ALAS1	2.11853	4.78803e-07	0.000127302
ENSSSCG00000023948|UBTD2	-1.99578	4.77089e-07	0.000127302
ENSSSCG00000011033|VIM	-2.23656	4.78639e-07	0.000127302
ENSSSCG00000000024|PARVB	5.16705	5.085e-07	0.000128101
ENSSSCG00000032985|GOT2	3.61333	5.26628e-07	0.000128101
ENSSSCG00000009916|ACADS	2.88257	5.13426e-07	0.000128101
ENSSSCG00000006824|GNAI3	-1.46068	5.19389e-07	0.000128101
ENSSSCG00000015535|QSOX1	-1.81108	5.03917e-07	0.000128101
ENSSSCG00000010625|SMC3	-1.81677	4.85731e-07	0.000128101
ENSSSCG00000008467|EML4	-2.55529	5.1713e-07	0.000128101
ENSSSCG00000032877|MEGF10	-2.59328	5.20953e-07	0.000128101
ENSSSCG00000031733|AKAP12	-2.60336	5.17536e-07	0.000128101
ENSSSCG00000009704|HMGB2	-3.09374	5.25496e-07	0.000128101
ENSSSCG00000007527	-4.0535	5.15619e-07	0.000128101
ENSSSCG00000011309|KIF15	-4.30301	5.21625e-07	0.000128101
ENSSSCG00000010073|CHCHD10	4.12565	5.59428e-07	0.000128463
ENSSSCG00000027718|POLN	-1.40237	5.64145e-07	0.000128463
ENSSSCG00000015328|SGCE	-2.42743	5.51264e-07	0.000128463
ENSSSCG00000009671|PBK	-2.65447	5.59252e-07	0.000128463
ENSSSCG00000040524|ISYNA1	-2.82001	5.57616e-07	0.000128463
ENSSSCG00000040025|NANOS1	-3.08483	5.65572e-07	0.000128463
ENSSSCG00000021612|ARHGAP28	-3.18662	5.41784e-07	0.000128463
ENSSSCG00000039546|KNTC1	-3.40596	5.39788e-07	0.000128463
ENSSSCG00000004052|FNDC1	-3.69457	5.53395e-07	0.000128463
ENSSSCG00000011207|SGO1	-3.73295	5.56401e-07	0.000128463
ENSSSCG00000028108|ASAP3	-1.62318	5.75402e-07	0.000128988
ENSSSCG00000000920|POC1B	-2.13598	5.72372e-07	0.000128988
ENSSSCG00000003229|ETFB	2.79029	5.86055e-07	0.000129083
ENSSSCG00000037245|HNRNPDL	-1.58373	5.87119e-07	0.000129083
ENSSSCG00000004661|MYEF2	-2.94516	5.81758e-07	0.000129083
ENSSSCG00000000405	2.89771	6.0703e-07	0.000129313
ENSSSCG00000001430|ATF6B	-1.43385	6.14262e-07	0.000129313
ENSSSCG00000010128|SEPTIN5	-1.9564	6.13026e-07	0.000129313
ENSSSCG00000016090|SPATS2L	-2.44502	6.13483e-07	0.000129313
ENSSSCG00000007151|CDC25B	-2.49042	6.25865e-07	0.000129313
ENSSSCG00000001765|ADAMTS7	-2.50939	6.22539e-07	0.000129313
ENSSSCG00000016401|KIF1A	-3.01012	6.03043e-07	0.000129313
ENSSSCG00000040355|TICRR	-3.25986	6.23799e-07	0.000129313
ENSSSCG00000060144|CCNA2	-3.82325	6.23828e-07	0.000129313
ENSSSCG00000009004|SFRP2	-4.32082	6.10574e-07	0.000129313
ENSSSCG00000006171|CRISPLD1	-3.22474	6.29667e-07	0.000129319
ENSSSCG00000028840|EZH2	-2.32946	6.39101e-07	0.000129703
ENSSSCG00000014904|DLG2	-4.02939	6.3684e-07	0.000129703
ENSSSCG00000010955|GOLM1	-2.16357	6.50346e-07	0.000131209
ENSSSCG00000017255|ABCA5	1.74889	6.6914e-07	0.000134125
ENSSSCG00000037430|COL6A6	-2.73587	6.76528e-07	0.000134125
ENSSSCG00000022592|FIBIN	-3.52654	6.75776e-07	0.000134125
ENSSSCG00000009211	2.1096	6.91201e-07	0.000136246
ENSSSCG00000026326|CCNF	-2.64013	7.64508e-07	0.000149835
ENSSSCG00000013594|FBN3	-2.456	7.76828e-07	0.000151384
ENSSSCG00000032950|SLC25A34	4.45517	7.88805e-07	0.00015142
ENSSSCG00000063004|SNTA1	3.37086	7.93338e-07	0.00015142
ENSSSCG00000060530|C1R	1.62783	8.49481e-07	0.00015142
ENSSSCG00000016661|SEPTIN7	-1.79986	8.09406e-07	0.00015142
ENSSSCG00000012584|CAPN6	-2.01679	8.58171e-07	0.00015142
ENSSSCG00000031170	-2.16275	8.52194e-07	0.00015142
ENSSSCG00000022676|OPHN1	-2.25211	8.17073e-07	0.00015142
ENSSSCG00000024015|FADS1	-2.26023	8.29792e-07	0.00015142
ENSSSCG00000027472|GCA	-2.32934	7.88363e-07	0.00015142
ENSSSCG00000004973|UACA	-2.5166	8.41258e-07	0.00015142
ENSSSCG00000004544|SPG21	-2.64866	8.3826e-07	0.00015142
ENSSSCG00000033112|TSPYL5	-3.21346	8.32093e-07	0.00015142
ENSSSCG00000008089|CKAP2L	-3.38394	8.42512e-07	0.00015142
ENSSSCG00000016835|SKP2	-3.66041	8.6089e-07	0.00015142
ENSSSCG00000016047|MSTN	-3.72915	8.25045e-07	0.00015142
ENSSSCG00000030469|BUB1	-3.74831	7.99121e-07	0.00015142
ENSSSCG00000012600|AGTR2	-4.00077	8.39068e-07	0.00015142
ENSSSCG00000006474|NES	-4.168	8.51972e-07	0.00015142
ENSSSCG00000039522|SHISAL1	-5.11189	8.56071e-07	0.00015142
ENSSSCG00000001660|PTK7	-2.13263	8.69975e-07	0.000151464
ENSSSCG00000002849|SHCBP1	-3.62157	8.66804e-07	0.000151464
ENSSSCG00000028695	-3.19163	8.83356e-07	0.000153017
ENSSSCG00000036614|PGP	2.51917	8.88987e-07	0.000153218
ENSSSCG00000004901|PIGN	-1.51408	9.26769e-07	0.000155934
ENSSSCG00000003433|PLOD1	-1.67084	9.26613e-07	0.000155934
ENSSSCG00000011369|WDR6	-2.23637	9.27476e-07	0.000155934
ENSSSCG00000037158|MTURN	-2.70067	9.20777e-07	0.000155934
ENSSSCG00000010214|CDK1	-4.08426	9.18227e-07	0.000155934
ENSSSCG00000021774|B3GALNT1	-2.24353	9.43835e-07	0.000156385
ENSSSCG00000015567|NIBAN1	-2.26893	9.43197e-07	0.000156385
ENSSSCG00000017643	-2.5771	9.35891e-07	0.000156385
ENSSSCG00000005056|DLGAP5	-3.92925	9.51104e-07	0.000156832
ENSSSCG00000008397|EFEMP1	3.40751	9.88341e-07	0.000157082
ENSSSCG00000024144	2.87848	9.84665e-07	0.000157082
ENSSSCG00000016722|UBE2D4	2.77394	9.82075e-07	0.000157082
ENSSSCG00000017430|EIF1	1.59805	9.89265e-07	0.000157082
ENSSSCG00000015815|FGFR1	-1.91657	9.75611e-07	0.000157082
ENSSSCG00000022705|SALL2	-2.02479	9.65809e-07	0.000157082
ENSSSCG00000056997|FGF7	-2.56582	9.80839e-07	0.000157082
ENSSSCG00000030511|LGR5	-3.13251	9.60582e-07	0.000157082
ENSSSCG00000013513|PLIN5	3.74563	9.96031e-07	0.000157428
ENSSSCG00000010027|PATZ1	-1.55601	1.0024e-06	0.000157708
ENSSSCG00000012896|NDUFV1	2.72519	1.01269e-06	0.000158014
ENSSSCG00000034086|ATP5F1C	2.60321	1.01356e-06	0.000158014
ENSSSCG00000017500|TCAP	4.27834	1.02917e-06	0.000159002
ENSSSCG00000000171|CKAP4	-1.77954	1.02522e-06	0.000159002
ENSSSCG00000034510|ORAI1	2.40392	1.06723e-06	0.000160933
ENSSSCG00000028346|SAMM50	2.38473	1.06281e-06	0.000160933
ENSSSCG00000009658|BNIP3L	-1.84318	1.06982e-06	0.000160933
ENSSSCG00000000672|CLSTN3	-2.36363	1.04735e-06	0.000160933
ENSSSCG00000009705|GALNT7	-2.51168	1.06614e-06	0.000160933
ENSSSCG00000009489|GPC6	-2.87544	1.05156e-06	0.000160933
ENSSSCG00000034765|PIEZO2	-3.29635	1.07753e-06	0.000161384
ENSSSCG00000004980|THSD4	-3.1739	1.0893e-06	0.000162438
ENSSSCG00000014121|ZFYVE16	-1.26376	1.09777e-06	0.00016254
ENSSSCG00000014146|RASA1	-1.45177	1.10091e-06	0.00016254
ENSSSCG00000015697|CCNT2	-1.45493	1.11323e-06	0.00016254
ENSSSCG00000034369|SPSB4	-2.28889	1.11368e-06	0.00016254
ENSSSCG00000015125|NECTIN1	-2.45668	1.11297e-06	0.00016254
ENSSSCG00000001930|PKM	1.81379	1.15074e-06	0.000163091
ENSSSCG00000006201|ARFGEF1	-1.34829	1.14637e-06	0.000163091
ENSSSCG00000027371|PCDHGA4	-1.51755	1.14709e-06	0.000163091
ENSSSCG00000007268|E2F1	-2.022	1.1375e-06	0.000163091
ENSSSCG00000028135|PRTFDC1	-2.72536	1.14667e-06	0.000163091
ENSSSCG00000003603|COL16A1	-2.90462	1.14984e-06	0.000163091
ENSSSCG00000039813|COL25A1	-3.24707	1.14912e-06	0.000163091
ENSSSCG00000006898|MTF2	-1.68625	1.15621e-06	0.000163192
ENSSSCG00000013778|NDUFB7	2.62581	1.18029e-06	0.000163651
ENSSSCG00000038826|NDUFV2	2.24666	1.27228e-06	0.000163651
ENSSSCG00000003820|USP1	-1.49249	1.22671e-06	0.000163651
ENSSSCG00000021353|TMX4	-1.58043	1.28484e-06	0.000163651
ENSSSCG00000006775|CAPZA1	-1.74011	1.27774e-06	0.000163651
ENSSSCG00000015568|RNF2	-1.81685	1.28205e-06	0.000163651
ENSSSCG00000001657|CUL7	-2.08729	1.21951e-06	0.000163651
ENSSSCG00000011624|MCM2	-2.08931	1.16464e-06	0.000163651
ENSSSCG00000000541|FAR2	-2.12714	1.28345e-06	0.000163651
ENSSSCG00000035901|SPIN1	-2.13162	1.23253e-06	0.000163651
ENSSSCG00000012680|GPC3	-2.15199	1.28644e-06	0.000163651
ENSSSCG00000029066|IDI1	-2.2734	1.24992e-06	0.000163651
ENSSSCG00000006187|MSC	-2.34582	1.2048e-06	0.000163651
ENSSSCG00000022521|DPY19L3	-2.34638	1.2529e-06	0.000163651
ENSSSCG00000008614|SMC6	-2.35373	1.17473e-06	0.000163651
ENSSSCG00000005183|PSIP1	-2.46021	1.25929e-06	0.000163651
ENSSSCG00000044572	-2.60509	1.2506e-06	0.000163651
ENSSSCG00000004825|CHSY1	-2.67466	1.25073e-06	0.000163651
ENSSSCG00000015215|CHEK1	-2.87653	1.28829e-06	0.000163651
ENSSSCG00000031856|DACT1	-2.91418	1.19528e-06	0.000163651
ENSSSCG00000016831|SPEF2	-2.91462	1.21651e-06	0.000163651
ENSSSCG00000032749|PCDH18	-3.15959	1.20052e-06	0.000163651
ENSSSCG00000007423|UBE2C	-3.1944	1.18693e-06	0.000163651
ENSSSCG00000015600|DTL	-3.37731	1.28826e-06	0.000163651
ENSSSCG00000014163|SLF1	-3.45776	1.28609e-06	0.000163651
ENSSSCG00000009361|POSTN	-3.63473	1.22407e-06	0.000163651
ENSSSCG00000009378|CKAP2	-3.92855	1.20361e-06	0.000163651
ENSSSCG00000023907|AFAP1	-2.18208	1.30487e-06	0.000164539
ENSSSCG00000014840|P4HA3	-2.68916	1.30223e-06	0.000164539
ENSSSCG00000011056|FRMD4A	-2.00466	1.32099e-06	0.00016519
ENSSSCG00000002857|TDRD12	-2.11667	1.31976e-06	0.00016519
ENSSSCG00000021818|ENOX1	-3.28568	1.32449e-06	0.00016519
ENSSSCG00000041935|HSPB7	4.64519	1.3506e-06	0.000165438
ENSSSCG00000017196|MRPL38	1.65572	1.33774e-06	0.000165438
ENSSSCG00000035281|ZNF292	-2.10482	1.34811e-06	0.000165438
ENSSSCG00000010122|CDC45	-2.12498	1.34228e-06	0.000165438
ENSSSCG00000000142|FOXRED2	-2.37255	1.34015e-06	0.000165438
ENSSSCG00000004499|ATP5F1A	2.62513	1.38824e-06	0.000169444
ENSSSCG00000022236	2.25408	1.40637e-06	0.000171049
ENSSSCG00000028922|GABRA2	-4.10024	1.41388e-06	0.000171354
ENSSSCG00000016569|SMO	-1.649	1.43696e-06	0.00017293
ENSSSCG00000011731|SMC4	-2.74569	1.43433e-06	0.00017293
ENSSSCG00000017744|SUZ12	-1.64899	1.4452e-06	0.000173253
ENSSSCG00000014256|FBN2	-2.97662	1.44975e-06	0.000173253
ENSSSCG00000035729|MYOZ3	4.43129	1.49366e-06	0.000174491
ENSSSCG00000007845|UQCRC2	2.50588	1.49584e-06	0.000174491
ENSSSCG00000054177	2.05837	1.50081e-06	0.000174491
ENSSSCG00000016453|TCAF1	-1.41155	1.46933e-06	0.000174491
ENSSSCG00000053735|COLGALT1	-1.52341	1.48058e-06	0.000174491
ENSSSCG00000000739|FOXM1	-3.15138	1.49375e-06	0.000174491
ENSSSCG00000042522	-3.64639	1.49764e-06	0.000174491
ENSSSCG00000021873|CRABP1	-4.08626	1.48417e-06	0.000174491
ENSSSCG00000061331	2.12402	1.50702e-06	0.000174621
ENSSSCG00000030318|SDHC	2.24669	1.52533e-06	0.000175613
ENSSSCG00000005749|BRD3	-1.59118	1.53032e-06	0.000175613
ENSSSCG00000039311|NCS1	-2.25681	1.53094e-06	0.000175613
ENSSSCG00000031918|CYC1	2.8847	1.56524e-06	0.000178949
ENSSSCG00000021289|GAK	-1.2292	1.5837e-06	0.000180458
ENSSSCG00000009111|SYNPO2	2.71499	1.61187e-06	0.00018306
ENSSSCG00000022398|NUCKS1	-1.66203	1.63596e-06	0.000184809
ENSSSCG00000035069|CHSY3	-3.30193	1.63805e-06	0.000184809
ENSSSCG00000021129|PFKM	4.16858	1.66375e-06	0.000186192
ENSSSCG00000001852|IDH2	3.09695	1.6571e-06	0.000186192
ENSSSCG00000002642|CDH15	-2.49481	1.66659e-06	0.000186192
ENSSSCG00000008340|ANTXR1	-2.51761	1.67747e-06	0.000186798
ENSSSCG00000015896|FAP	-2.51855	1.68555e-06	0.000187091
ENSSSCG00000013418|CFD	3.7788	1.70251e-06	0.000187758
ENSSSCG00000040103	1.99736	1.69743e-06	0.000187758
ENSSSCG00000036975|PSRC1	-3.86797	1.71286e-06	0.000188294
ENSSSCG00000035686|CS	2.80455	1.7416e-06	0.000189542
ENSSSCG00000016682|PLEKHA8	-1.94753	1.73641e-06	0.000189542
ENSSSCG00000002039|MMP14	-1.98783	1.74295e-06	0.000189542
ENSSSCG00000033641|COL8A2	-3.40605	1.74632e-06	0.000189542
ENSSSCG00000005052|WDHD1	-2.63515	1.75359e-06	0.000189731
ENSSSCG00000012481|TSPAN6	-1.74218	1.77264e-06	0.000190589
ENSSSCG00000000839|ALDH1L2	-1.79609	1.7725e-06	0.000190589
ENSSSCG00000003949|CDC20	-3.38808	1.78042e-06	0.000190828
ENSSSCG00000004425|LAMA4	-1.99628	1.79911e-06	0.00019223
ENSSSCG00000039244|PHYH	2.14333	1.83154e-06	0.000194483
ENSSSCG00000034253	-2.13424	1.828e-06	0.000194483
ENSSSCG00000053583	-2.45093	1.83758e-06	0.000194523
ENSSSCG00000055606|PLK4	-3.20452	1.84403e-06	0.000194605
ENSSSCG00000004401|DDO	3.81869	1.85916e-06	0.000195001
ENSSSCG00000022845|PJA2	-1.18935	1.85687e-06	0.000195001
ENSSSCG00000033593|CIP2A	-2.58859	1.86499e-06	0.000195017
ENSSSCG00000005027|FRMD6	-1.75044	1.87725e-06	0.000195109
ENSSSCG00000004600|TCF12	-2.15645	1.87574e-06	0.000195109
ENSSSCG00000040366|ADAMTSL1	-3.358	1.89309e-06	0.00019616
ENSSSCG00000021791|SENP7	-1.59858	1.91212e-06	0.000197536
ENSSSCG00000012238|TSPAN7	-1.47439	1.92199e-06	0.000197741
ENSSSCG00000056302|GINS2	-2.20645	1.92563e-06	0.000197741
ENSSSCG00000011563|FANCD2	-3.0399	1.94458e-06	0.00019909
ENSSSCG00000017893|PIMREG	-3.64903	1.96831e-06	0.00020092
ENSSSCG00000016605|LMOD2	3.85186	1.97533e-06	0.000201038
ENSSSCG00000005494|TNC	-3.47092	1.99613e-06	0.000202555
ENSSSCG00000017544|ATP5MC1	3.45741	2.01988e-06	0.000202866
ENSSSCG00000014072|ENC1	-2.58769	2.01463e-06	0.000202866
ENSSSCG00000017562|CACNA1G	-2.80481	2.03469e-06	0.000202866
ENSSSCG00000011959|ABI3BP	-3.23176	2.03174e-06	0.000202866
ENSSSCG00000035059|MCM10	-3.59673	2.0277e-06	0.000202866
ENSSSCG00000053910|MYMX	-4.41255	2.0216e-06	0.000202866
ENSSSCG00000012685|PABIR2	-2.30398	2.04208e-06	0.000203012
ENSSSCG00000040401|EEF1A2	5.18856	2.05901e-06	0.000203517
ENSSSCG00000021890|GNB1	-1.09635	2.07356e-06	0.000203517
ENSSSCG00000001075	-1.30394	2.08845e-06	0.000203517
ENSSSCG00000014022|HNRNPH1	-1.51603	2.08646e-06	0.000203517
ENSSSCG00000013773|ADGRL1	-2.0903	2.07848e-06	0.000203517
ENSSSCG00000032360|PANX1	-3.05237	2.0887e-06	0.000203517
ENSSSCG00000023525|TMEM26	-3.30249	2.08343e-06	0.000203517
ENSSSCG00000003183|RRAS	2.73037	2.12437e-06	0.000203524
ENSSSCG00000003128|LIG1	-2.08406	2.12151e-06	0.000203524
ENSSSCG00000015250|ADAMTS15	-2.38013	2.10449e-06	0.000203524
ENSSSCG00000028981|ZNF367	-2.5674	2.11809e-06	0.000203524
ENSSSCG00000022496|STK39	-2.87402	2.10892e-06	0.000203524
ENSSSCG00000012001|ROBO1	-3.23628	2.10557e-06	0.000203524
ENSSSCG00000011765|USP13	2.74586	2.15025e-06	0.000203961
ENSSSCG00000032180|MCM7	-1.82365	2.14738e-06	0.000203961
ENSSSCG00000004199|EPB41L2	-1.91198	2.15222e-06	0.000203961
ENSSSCG00000014047|FGFR4	-2.14327	2.15272e-06	0.000203961
ENSSSCG00000008360|CEP68	-1.46726	2.18363e-06	0.000205753
ENSSSCG00000012637|KLHL13	-2.83591	2.18016e-06	0.000205753
ENSSSCG00000006059|NCALD	-2.27272	2.19153e-06	0.000205932
ENSSSCG00000014041|MXD3	-2.45849	2.20894e-06	0.000207001
ENSSSCG00000002904|HAUS5	-1.43845	2.2357e-06	0.000208938
ENSSSCG00000016061|MYO1B	-2.10283	2.2549e-06	0.000210159
ENSSSCG00000017678|APPBP2	-1.5267	2.27367e-06	0.000211024
ENSSSCG00000035827|CTDSPL2	-1.72775	2.27649e-06	0.000211024
ENSSSCG00000004705|MAP1A	-1.71722	2.29703e-06	0.000211784
ENSSSCG00000028536|LHFPL2	-2.96714	2.29311e-06	0.000211784
ENSSSCG00000012759|ZNF185	-2.49902	2.31781e-06	0.000212678
ENSSSCG00000016035|COL5A2	-2.67949	2.31913e-06	0.000212678
ENSSSCG00000027875|CA14	2.65077	2.35165e-06	0.000212815
ENSSSCG00000011684|U2SURP	-1.50354	2.34371e-06	0.000212815
ENSSSCG00000033601	-1.55564	2.34463e-06	0.000212815
ENSSSCG00000021250|FKBP9	-1.80916	2.32923e-06	0.000212815
ENSSSCG00000012727|FMR1	-2.05507	2.35082e-06	0.000212815
ENSSSCG00000029034|COX4I1	2.07277	2.36014e-06	0.000213021
ENSSSCG00000034627|PAX7	-1.77294	2.38739e-06	0.000214915
ENSSSCG00000021750|MEX3D	-1.68544	2.40061e-06	0.00021554
ENSSSCG00000029573|NASP	-1.91976	2.40891e-06	0.00021572
ENSSSCG00000003592|SDC3	-1.84366	2.41626e-06	0.000215815
ENSSSCG00000023245|NONO	-1.56668	2.4233e-06	0.000215882
ENSSSCG00000038304	-1.66691	2.44546e-06	0.000216171
ENSSSCG00000003818|DOCK7	-2.22228	2.44456e-06	0.000216171
ENSSSCG00000008677	-2.76836	2.43612e-06	0.000216171
ENSSSCG00000017177|ST6GALNAC2	2.63719	2.47e-06	0.000216735
ENSSSCG00000002455|GOLGA5	-1.40688	2.46006e-06	0.000216735
ENSSSCG00000062892|ANP32B	-1.4829	2.47322e-06	0.000216735
ENSSSCG00000023409|TIA1	-1.55442	2.48668e-06	0.000216735
ENSSSCG00000038514|DDAH2	-1.94666	2.50871e-06	0.000216735
ENSSSCG00000036074|AP1S2	-2.20218	2.50557e-06	0.000216735
ENSSSCG00000016073|PGAP1	-2.73985	2.48193e-06	0.000216735
ENSSSCG00000026254|PRRG3	-2.83249	2.50588e-06	0.000216735
ENSSSCG00000037307|PRC1	-3.21862	2.49686e-06	0.000216735
ENSSSCG00000002374|DLST	2.43349	2.52296e-06	0.000216873
ENSSSCG00000003326|PEG3	-2.82464	2.51884e-06	0.000216873
ENSSSCG00000004163|BCLAF1	-1.59146	2.54387e-06	0.000218124
ENSSSCG00000011317	2.08024	2.56913e-06	0.000218445
ENSSSCG00000031169	-1.00763	2.57309e-06	0.000218445
ENSSSCG00000022331	-2.32027	2.55688e-06	0.000218445
ENSSSCG00000012520	-2.65336	2.57218e-06	0.000218445
ENSSSCG00000014195|MAN2A1	-1.80171	2.63881e-06	0.000223471
ENSSSCG00000012971|EFEMP2	-1.67045	2.66519e-06	0.000224045
ENSSSCG00000006887|CNN3	-2.55056	2.65994e-06	0.000224045
ENSSSCG00000017022|HMMR	-3.85346	2.66494e-06	0.000224045
ENSSSCG00000021464|SOAT1	-2.08674	2.70124e-06	0.000225419
ENSSSCG00000035954|ATAD5	-2.35847	2.69896e-06	0.000225419
ENSSSCG00000045712|OLFML3	-2.58749	2.69536e-06	0.000225419
ENSSSCG00000037792|COX7A1	2.42804	2.72141e-06	0.000226002
ENSSSCG00000000693|NCAPD2	-2.16455	2.71657e-06	0.000226002
ENSSSCG00000025478|MIB1	-2.412	2.73389e-06	0.00022649
ENSSSCG00000036488|KLF3	-1.26872	2.75065e-06	0.000227329
ENSSSCG00000028530|TMEM52	2.33164	2.78366e-06	0.000228407
ENSSSCG00000009125	-1.9018	2.77893e-06	0.000228407
ENSSSCG00000030186|KIF2A	-2.12258	2.77666e-06	0.000228407
ENSSSCG00000000298|PPP1R1A	3.54455	2.79581e-06	0.000228714
ENSSSCG00000023776|CCSAP	-1.70383	2.80074e-06	0.000228714
ENSSSCG00000008247|SUCLG1	2.04267	2.81316e-06	0.000228781
ENSSSCG00000007366|MYBL2	-2.47213	2.8149e-06	0.000228781
ENSSSCG00000014894|TENM4	-2.49392	2.83551e-06	0.000229911
ENSSSCG00000014909|SYTL2	-2.61876	2.84342e-06	0.000230008
ENSSSCG00000015357|MEOX2	-1.90761	2.86303e-06	0.00023105
ENSSSCG00000010345|GHITM	2.20388	2.88815e-06	0.000232141
ENSSSCG00000038044|GYG2	-3.37834	2.89009e-06	0.000232141
ENSSSCG00000015955|ITGA6	-1.36831	2.92129e-06	0.000234099
ENSSSCG00000000807|SLC38A1	-3.64541	2.93741e-06	0.000234842
ENSSSCG00000010604|SH3PXD2A	-1.88119	2.94623e-06	0.000234999
ENSSSCG00000028925|CEP95	-1.54049	2.98595e-06	0.000236518
ENSSSCG00000024999|PPIP5K2	-2.00272	2.98357e-06	0.000236518
ENSSSCG00000010457|KIF20B	-3.16601	2.97621e-06	0.000236518
ENSSSCG00000016743|OGDH	2.46677	3.00728e-06	0.000237112
ENSSSCG00000021371|ZNF300	-2.01755	3.00212e-06	0.000237112
ENSSSCG00000016824|RAI14	-2.65088	3.02279e-06	0.000237788
ENSSSCG00000014394|RNF14	1.70013	3.05429e-06	0.000239716
ENSSSCG00000027198|PDK2	1.9614	3.08696e-06	0.000240567
ENSSSCG00000023662|CHST3	-1.85313	3.09319e-06	0.000240567
ENSSSCG00000006146|LRRCC1	-2.61947	3.08559e-06	0.000240567
ENSSSCG00000012018|CHODL	-3.03593	3.07429e-06	0.000240567
ENSSSCG00000002276|PLEKHG3	-1.56471	3.11766e-06	0.000241376
ENSSSCG00000017758|SPAG5	-2.95094	3.11172e-06	0.000241376
ENSSSCG00000032166	2.18982	3.14395e-06	0.000242237
ENSSSCG00000012434|ATRX	-1.53008	3.13915e-06	0.000242237
ENSSSCG00000031380|MARCKSL1	-3.2299	3.14997e-06	0.000242237
ENSSSCG00000031701|GXYLT1	-2.39507	3.1573e-06	0.000242258
ENSSSCG00000017168|SEPTIN9	-1.88977	3.20752e-06	0.00024447
ENSSSCG00000029189|DCHS1	-1.96853	3.20402e-06	0.00024447
ENSSSCG00000041123	-2.96186	3.19801e-06	0.00024447
ENSSSCG00000062678	2.49937	3.2221e-06	0.000245037
ENSSSCG00000000199|SPATS2	-1.45208	3.23945e-06	0.000245812
ENSSSCG00000023761|HNRNPR	-1.11154	3.26356e-06	0.00024686
ENSSSCG00000029249|NAV3	-2.54398	3.26766e-06	0.00024686
ENSSSCG00000011928|CCDC80	-1.61984	3.27594e-06	0.000246941
ENSSSCG00000015399|SEMA3E	-3.30286	3.28887e-06	0.000247372
ENSSSCG00000020749|KCNAB2	-2.49013	3.32311e-06	0.0002494
ENSSSCG00000008682|NSD2	-1.79263	3.36286e-06	0.000251833
ENSSSCG00000057079|SHAS2	-4.36879	3.40439e-06	0.000254387
ENSSSCG00000023122|KHDRBS1	-1.33616	3.41444e-06	0.000254583
ENSSSCG00000030677|GART	-2.02936	3.43882e-06	0.000255845
ENSSSCG00000032658|TRAF4	-2.24607	3.45327e-06	0.000256364
ENSSSCG00000001620|MDFI	-2.95343	3.46661e-06	0.000256799
ENSSSCG00000011166|ZMYND11	-1.25729	3.48703e-06	0.000257755
ENSSSCG00000005976|NDUFB9	2.97555	3.51577e-06	0.000259077
ENSSSCG00000026744|ZDHHC20	-1.34014	3.52003e-06	0.000259077
ENSSSCG00000025194|ZSWIM6	-2.12696	3.56413e-06	0.000261761
ENSSSCG00000011453|ITIH4	5.79956	3.58981e-06	0.000263084
ENSSSCG00000012440|PGK1	2.74491	3.62335e-06	0.000264612
ENSSSCG00000027594|USP16	-1.25765	3.63381e-06	0.000264612
ENSSSCG00000005391|TMEFF1	-4.08084	3.62824e-06	0.000264612
ENSSSCG00000002804|CSNK2A2	-1.55343	3.70395e-06	0.000269148
ENSSSCG00000013663|ANGPTL6	-4.16981	3.73549e-06	0.000270867
ENSSSCG00000000064|ACO2	2.70262	3.78133e-06	0.000271323
ENSSSCG00000016827|BRIX1	-1.22671	3.76889e-06	0.000271323
ENSSSCG00000002829|MMP2	-1.49947	3.77398e-06	0.000271323
ENSSSCG00000008986|SEPTIN11	-1.87025	3.75778e-06	0.000271323
ENSSSCG00000032269|LIMA1	-2.34986	3.75748e-06	0.000271323
ENSSSCG00000025834|FNDC5	-2.76964	3.79054e-06	0.000271416
ENSSSCG00000014016|SQSTM1	1.62694	3.82049e-06	0.000271579
ENSSSCG00000011213|TOP2B	-1.34909	3.81117e-06	0.000271579
ENSSSCG00000006087|CPQ	-2.48483	3.8245e-06	0.000271579
ENSSSCG00000009448|DIAPH3	-3.67613	3.80786e-06	0.000271579
ENSSSCG00000013726|TNPO2	-1.42525	3.84583e-06	0.000272529
ENSSSCG00000006391|ATP1A2	4.19199	3.8634e-06	0.00027321
ENSSSCG00000004531|C18orf54	-1.95165	3.89102e-06	0.000274143
ENSSSCG00000036091|MORC4	-1.99189	3.89258e-06	0.000274143
ENSSSCG00000061436|ACACB	5.86983	3.92524e-06	0.000274632
ENSSSCG00000031608	2.13942	3.93156e-06	0.000274632
ENSSSCG00000001914|LOXL1	-1.66452	3.92551e-06	0.000274632
ENSSSCG00000001534|ANKS1A	-1.67326	3.91623e-06	0.000274632
ENSSSCG00000007281|MAP1LC3A	1.8648	3.95136e-06	0.000274926
ENSSSCG00000025701|NCK1	-0.932387	3.95647e-06	0.000274926
ENSSSCG00000009101|PRDM5	-2.25683	3.95981e-06	0.000274926
ENSSSCG00000039221|MOB1A	-1.13606	4.02435e-06	0.000278843
ENSSSCG00000001510|KIFC1	-2.57805	4.06864e-06	0.000281343
ENSSSCG00000008792|N4BP2	-1.85711	4.14677e-06	0.000285782
ENSSSCG00000024692|RRBP1	-1.94592	4.1495e-06	0.000285782
ENSSSCG00000005467|HSDL2	2.32198	4.17184e-06	0.000286308
ENSSSCG00000027503|OSBPL8	-1.15392	4.1868e-06	0.000286308
ENSSSCG00000012634|DOCK11	-1.98988	4.19887e-06	0.000286308
ENSSSCG00000038682|TAF1D	-2.21169	4.19148e-06	0.000286308
ENSSSCG00000027434|OLFM2	-2.80355	4.19623e-06	0.000286308
ENSSSCG00000008924|UBA6	-2.20972	4.23576e-06	0.00028825
ENSSSCG00000013638|ILF3	-0.931334	4.31648e-06	0.00029143
ENSSSCG00000025374|DVL3	-1.07902	4.29834e-06	0.00029143
ENSSSCG00000032330	-1.91208	4.31364e-06	0.00029143
ENSSSCG00000040603|SGTB	-3.78771	4.30208e-06	0.00029143
ENSSSCG00000007805|ATP2A1	5.39152	4.37642e-06	0.000294318
ENSSSCG00000014224|SEMA6A	-2.05633	4.37233e-06	0.000294318
ENSSSCG00000008557|EMILIN1	-1.589	4.41661e-06	0.00029471
ENSSSCG00000031871|ENTPD4	-1.80306	4.40285e-06	0.00029471
ENSSSCG00000040706|DBN1	-2.2489	4.40865e-06	0.00029471
ENSSSCG00000046071	-3.49254	4.39436e-06	0.00029471
ENSSSCG00000006352|MPZ	4.06335	4.47594e-06	0.000295032
ENSSSCG00000014361|CYSTM1	2.75913	4.49885e-06	0.000295032
ENSSSCG00000013302|CAT	1.89674	4.46407e-06	0.000295032
ENSSSCG00000017826|SMG6	-1.47323	4.47156e-06	0.000295032
ENSSSCG00000004421|FYN	-1.67709	4.4677e-06	0.000295032
ENSSSCG00000029125|FAM13B	-2.20677	4.43075e-06	0.000295032
ENSSSCG00000005403|SMC2	-2.28054	4.49014e-06	0.000295032
ENSSSCG00000038089|COL18A1	-2.51917	4.49306e-06	0.000295032
ENSSSCG00000006748|TSPAN2	-3.86139	4.49828e-06	0.000295032
ENSSSCG00000023643|PDHA1	2.72315	4.51489e-06	0.000295519
ENSSSCG00000024245|AIMP2	2.34825	4.53581e-06	0.000295606
ENSSSCG00000009430|AKAP11	-1.62893	4.54822e-06	0.000295606
ENSSSCG00000047985|ZCCHC3	-2.19605	4.54294e-06	0.000295606
ENSSSCG00000016092|SGO2	-2.85117	4.55071e-06	0.000295606
ENSSSCG00000005071|ARMH4	-3.22634	4.57679e-06	0.000296739
ENSSSCG00000036446|PALD1	-2.30033	4.62392e-06	0.000299229
ENSSSCG00000038439|PRX	2.97641	4.64395e-06	0.000299934
ENSSSCG00000006703|PRKAB2	2.28056	4.65987e-06	0.000299934
ENSSSCG00000030486|TBC1D23	-1.44807	4.66979e-06	0.000299934
ENSSSCG00000024261|CBX2	-2.33614	4.66832e-06	0.000299934
ENSSSCG00000045052	-3.70377	4.69189e-06	0.00030079
ENSSSCG00000027741	-2.70335	4.71458e-06	0.00030168
ENSSSCG00000004478|MYO6	-1.57066	4.73512e-06	0.000301876
ENSSSCG00000017300|MRC2	-1.90063	4.74404e-06	0.000301876
ENSSSCG00000013269|MAPK8IP1	-2.50212	4.74256e-06	0.000301876
ENSSSCG00000034379|MAP2K3	1.86423	4.79555e-06	0.000302216
ENSSSCG00000008942	-1.35416	4.81987e-06	0.000302216
ENSSSCG00000023784|SEMA3C	-1.41621	4.78635e-06	0.000302216
ENSSSCG00000027681|ZFR	-1.53768	4.81988e-06	0.000302216
ENSSSCG00000002332|SIPA1L1	-2.05721	4.76854e-06	0.000302216
ENSSSCG00000000848|GLT8D2	-2.29702	4.78398e-06	0.000302216
ENSSSCG00000013113|TMEM132A	-2.30882	4.81775e-06	0.000302216
ENSSSCG00000000874|GAS2L3	-2.84994	4.81159e-06	0.000302216
ENSSSCG00000016267|ITM2C	-2.4199	4.83033e-06	0.000302319
ENSSSCG00000032969	-2.22802	4.8507e-06	0.000302489
ENSSSCG00000008901|PAICS	-2.90704	4.84475e-06	0.000302489
ENSSSCG00000002873|GPI	1.63745	4.86744e-06	0.000302983
ENSSSCG00000035176|SEMA6B	-2.1195	4.93708e-06	0.000306761
ENSSSCG00000025717|HIC1	-1.95822	5.01097e-06	0.000309141
ENSSSCG00000011826|TMEM44	-2.06879	4.99891e-06	0.000309141
ENSSSCG00000011881|IQCB1	-2.28145	4.99063e-06	0.000309141
ENSSSCG00000016614|PTPRZ1	-3.5154	5.01144e-06	0.000309141
ENSSSCG00000002042|OXA1L	1.46606	5.02517e-06	0.000309431
ENSSSCG00000007170|CPXM1	-2.45646	5.03844e-06	0.000309693
ENSSSCG00000040479|NDE1	-1.68362	5.16859e-06	0.000317124
ENSSSCG00000039542|CNN2	-1.4098	5.20143e-06	0.000318569
ENSSSCG00000010275|PCBD1	-1.45692	5.29546e-06	0.00032375
ENSSSCG00000039027|TRO	-4.15305	5.31339e-06	0.000324268
ENSSSCG00000010640|NRAP	3.21055	5.40138e-06	0.000324442
ENSSSCG00000007424|TNNC2	2.8661	5.38714e-06	0.000324442
ENSSSCG00000013249|CKAP5	-1.64683	5.36001e-06	0.000324442
ENSSSCG00000005924|MROH1	-1.76502	5.33807e-06	0.000324442
ENSSSCG00000031236|GLIPR2	-1.97774	5.3537e-06	0.000324442
ENSSSCG00000007565|TTYH3	-2.08948	5.32615e-06	0.000324442
ENSSSCG00000035849|PTPRF	-2.14097	5.39802e-06	0.000324442
ENSSSCG00000032709|ARL4A	-2.23585	5.39106e-06	0.000324442
ENSSSCG00000003757|SSX2IP	-2.5454	5.40108e-06	0.000324442
ENSSSCG00000022900|SUPT16H	-1.89462	5.41241e-06	0.000324536
ENSSSCG00000023483|PLXNA3	-1.79888	5.44394e-06	0.000325858
ENSSSCG00000040208|PAG1	-2.65589	5.46827e-06	0.000326744
ENSSSCG00000055651|C1S	1.66443	5.51363e-06	0.000328881
ENSSSCG00000017938|YBX2	3.15564	5.5705e-06	0.000331696
ENSSSCG00000012062|TTC3	-1.75413	5.59408e-06	0.000332523
ENSSSCG00000033260|TNNI2	3.4934	5.65491e-06	0.000335557
ENSSSCG00000009381|ALG11	-1.40779	5.67234e-06	0.00033601
ENSSSCG00000008842|KIT	-3.49839	5.70578e-06	0.000337408
ENSSSCG00000033937|DYNC2H1	-2.39002	5.73028e-06	0.000338274
ENSSSCG00000042874|ZNF22	-1.51056	5.79344e-06	0.000341415
ENSSSCG00000006273|MCM4	-2.13625	5.81464e-06	0.000341504
ENSSSCG00000044472|COL19A1	-2.42857	5.81486e-06	0.000341504
ENSSSCG00000015973|ATP5MC3	2.9206	5.84189e-06	0.000342011
ENSSSCG00000007541|PDGFA	-1.79603	5.84344e-06	0.000342011
ENSSSCG00000002354|COQ6	1.67653	5.9235e-06	0.000345453
ENSSSCG00000051838|CRTAP	-1.80263	5.93246e-06	0.000345453
ENSSSCG00000037015|SESN3	-2.2796	5.91929e-06	0.000345453
ENSSSCG00000000681|P3H3	-1.59097	5.95871e-06	0.000346393
ENSSSCG00000001934	-1.33133	5.9992e-06	0.000348157
ENSSSCG00000017835|CLUH	1.63442	6.02315e-06	0.000348368
ENSSSCG00000010447|ACTA2	-1.95062	6.01452e-06	0.000348368
ENSSSCG00000000743|FKBP4	2.26496	6.09116e-06	0.000351117
ENSSSCG00000022173|ANKRD50	-2.77471	6.08368e-06	0.000351117
ENSSSCG00000014871|TSKU	-1.55679	6.13559e-06	0.00035284
ENSSSCG00000014034|N4BP3	-2.43076	6.14162e-06	0.00035284
ENSSSCG00000035488|WDR44	-1.92175	6.15627e-06	0.00035309
ENSSSCG00000023419|ARHGEF10	-1.6921	6.18249e-06	0.000353517
ENSSSCG00000036002|TGIF2	-2.93396	6.18433e-06	0.000353517
ENSSSCG00000001341	1.27178	6.25816e-06	0.000357142
ENSSSCG00000036659	2.47533	6.28926e-06	0.000358321
ENSSSCG00000037153|FEM1A	2.2908	6.30615e-06	0.000358601
ENSSSCG00000057534	-2.35857	6.31954e-06	0.000358601
ENSSSCG00000006737|IGSF3	-2.59046	6.32555e-06	0.000358601
ENSSSCG00000044985	-1.09434	6.36208e-06	0.000359076
ENSSSCG00000016992|NEURL1B	-1.35867	6.39674e-06	0.000359076
ENSSSCG00000012655|BCORL1	-1.66232	6.37882e-06	0.000359076
ENSSSCG00000004485|CD109	-2.07925	6.396e-06	0.000359076
ENSSSCG00000034266|CACNA1H	-2.36148	6.3646e-06	0.000359076
ENSSSCG00000060482	-5.0694	6.38904e-06	0.000359076
ENSSSCG00000054789|YPEL1	-3.12631	6.43388e-06	0.000360571
ENSSSCG00000017642|MTMR4	-1.77614	6.45241e-06	0.000361019
ENSSSCG00000026954|TMEM87B	-1.81008	6.46995e-06	0.000361411
ENSSSCG00000005654|SPTAN1	-1.34086	6.48947e-06	0.000361912
ENSSSCG00000004570|TPM1	4.20614	6.54671e-06	0.000364512
ENSSSCG00000023374|SRGN	2.36082	6.59341e-06	0.000364754
ENSSSCG00000025406|PIK3C2A	-1.51066	6.5751e-06	0.000364754
ENSSSCG00000038094|GPX7	-1.58925	6.61472e-06	0.000364754
ENSSSCG00000005987|TBC1D31	-1.93696	6.61488e-06	0.000364754
ENSSSCG00000010385|VSTM4	-2.08259	6.61069e-06	0.000364754
ENSSSCG00000004466|TTK	-3.77276	6.57229e-06	0.000364754
ENSSSCG00000036828|SNX4	-1.23911	6.63474e-06	0.000365262
ENSSSCG00000031942|YES1	-2.03632	6.71443e-06	0.000369057
ENSSSCG00000001984|KHNYN	-1.50707	6.72952e-06	0.000369295
ENSSSCG00000013659|DNMT1	-1.62297	6.74234e-06	0.000369407
ENSSSCG00000001372|GNL1	-1.63094	6.75425e-06	0.000369469
ENSSSCG00000027085|UQCRFS1	2.81165	6.81264e-06	0.000370889
ENSSSCG00000010915|NAV1	-1.25785	6.80518e-06	0.000370889
ENSSSCG00000005604|PBX3	-2.37773	6.7981e-06	0.000370889
ENSSSCG00000011942|CD47	-1.42208	6.85005e-06	0.000371158
ENSSSCG00000035479|DISP1	-1.45463	6.84912e-06	0.000371158
ENSSSCG00000038958|DNM3	-2.66249	6.84677e-06	0.000371158
ENSSSCG00000011540|SETD5	-1.53883	6.89167e-06	0.000372824
ENSSSCG00000028567|BTNL9	2.49177	6.94601e-06	0.000373184
ENSSSCG00000009327	-1.44384	6.91744e-06	0.000373184
ENSSSCG00000034131|TXNDC5	-1.88367	6.9636e-06	0.000373184
ENSSSCG00000033919|DCLK1	-2.27084	6.94424e-06	0.000373184
ENSSSCG00000014976|ARHGAP42	-2.49261	6.96176e-06	0.000373184
ENSSSCG00000017585|SAMD14	-3.67385	6.94408e-06	0.000373184
ENSSSCG00000020984|LXN	-1.4861	7.01911e-06	0.000374404
ENSSSCG00000016069|CCDC150	-1.59019	7.01048e-06	0.000374404
ENSSSCG00000022543|VWDE	-5.07966	7.01892e-06	0.000374404
ENSSSCG00000000522|NAP1L1	-1.02629	7.05728e-06	0.000375855
ENSSSCG00000040445|RND3	-1.81192	7.09091e-06	0.000375895
ENSSSCG00000015701|MGAT5	-1.81596	7.08641e-06	0.000375895
ENSSSCG00000029392|HUNK	-3.50224	7.07145e-06	0.000375895
ENSSSCG00000039896|TMEM38B	1.71025	7.12866e-06	0.000375987
ENSSSCG00000004725|ZNF106	-1.47262	7.1365e-06	0.000375987
ENSSSCG00000011495|PRICKLE2	-2.11149	7.12208e-06	0.000375987
ENSSSCG00000005166|MLLT3	-2.49734	7.11884e-06	0.000375987
ENSSSCG00000023269|EXOC1	-1.00427	7.19627e-06	0.000377975
ENSSSCG00000007079|FLRT3	-3.23441	7.18616e-06	0.000377975
ENSSSCG00000012642|STAG2	-1.26826	7.23766e-06	0.000378376
ENSSSCG00000025910|ZNF277	-1.76827	7.23518e-06	0.000378376
ENSSSCG00000024563|CEP83	-1.91589	7.24804e-06	0.000378376
ENSSSCG00000006857|COL11A1	-4.31969	7.23244e-06	0.000378376
ENSSSCG00000009502|UGGT2	-2.06303	7.27307e-06	0.000379106
ENSSSCG00000058618|ZNF512B	-2.21572	7.28697e-06	0.000379254
ENSSSCG00000035532|ATP5F1D	2.59156	7.32607e-06	0.000380711
ENSSSCG00000029796|KBTBD11	-3.14409	7.3372e-06	0.000380713
ENSSSCG00000021375|HS6ST2	-2.95407	7.35667e-06	0.000381147
ENSSSCG00000009193|SMARCAD1	-2.08482	7.37474e-06	0.000381506
ENSSSCG00000004554|PCLAF	-2.99691	7.42163e-06	0.000383354
ENSSSCG00000010226|JMJD1C	-2.02294	7.45873e-06	0.000384691
ENSSSCG00000021885|MDFIC	-2.25739	7.49482e-06	0.000385972
ENSSSCG00000013354|CSRP3	2.86962	7.5102e-06	0.000386184
ENSSSCG00000012411|PHKA1	2.32149	7.54324e-06	0.000386724
ENSSSCG00000017913	1.30213	7.5335e-06	0.000386724
ENSSSCG00000012943|MRPL11	1.16648	7.61971e-06	0.000387172
ENSSSCG00000007864|GPRC5B	-1.03537	7.6026e-06	0.000387172
ENSSSCG00000014177|CHD1	-1.84955	7.61603e-06	0.000387172
ENSSSCG00000042208|H2AX	-1.86686	7.58453e-06	0.000387172
ENSSSCG00000025176|NOTCH3	-1.96183	7.57546e-06	0.000387172
ENSSSCG00000006472|CRABP2	-3.76526	7.58955e-06	0.000387172
ENSSSCG00000011741|GOLIM4	-1.52649	7.63553e-06	0.000387269
ENSSSCG00000055957|SLBP	-1.67994	7.6442e-06	0.000387269
ENSSSCG00000040288|ARNT2	-3.47908	7.69019e-06	0.000389024
ENSSSCG00000021166|RPAP3	-0.907263	7.73904e-06	0.000389199
ENSSSCG00000017308|CDC27	-1.1978	7.7207e-06	0.000389199
ENSSSCG00000036549|DPYSL3	-1.73575	7.72881e-06	0.000389199
ENSSSCG00000006735|PTGFRN	-1.80912	7.72582e-06	0.000389199
ENSSSCG00000021988|TUSC3	-2.27341	7.77328e-06	0.000390348
ENSSSCG00000011356|UQCRC1	2.86684	7.78511e-06	0.000390371
ENSSSCG00000029651|SLN	3.18832	7.86313e-06	0.000392152
ENSSSCG00000000694|GAPDH	2.86342	7.8787e-06	0.000392152
ENSSSCG00000037954|CAVIN4	2.7602	7.87283e-06	0.000392152
ENSSSCG00000037832|PMP22	0.972039	7.87881e-06	0.000392152
ENSSSCG00000035299|SFRP4	-1.92686	7.83566e-06	0.000392152
ENSSSCG00000033807|C14orf132	-2.64723	7.88923e-06	0.000392152
ENSSSCG00000030668|UQCC2	2.36454	7.92002e-06	0.00039306
ENSSSCG00000006453|KIRREL1	-2.04699	7.93042e-06	0.00039306
ENSSSCG00000005743|VAV2	-1.54558	7.9435e-06	0.00039314
ENSSSCG00000003329|ACAP3	-2.01857	7.96676e-06	0.000393723
ENSSSCG00000006358|NDUFS2	2.57008	8.0075e-06	0.000394033
ENSSSCG00000007026	2.05221	8.0058e-06	0.000394033
ENSSSCG00000004127|PLAGL1	-2.84289	7.9946e-06	0.000394033
ENSSSCG00000002815|ADGRG1	2.24584	8.06917e-06	0.000396499
ENSSSCG00000016370|SEPTIN2	-1.28309	8.12333e-06	0.000398589
ENSSSCG00000007311|PHF20	-1.41608	8.15825e-06	0.000398592
ENSSSCG00000014009|CNOT6	-1.94077	8.14987e-06	0.000398592
ENSSSCG00000009968|TTC28	-2.04044	8.15771e-06	0.000398592
ENSSSCG00000003697|NDC80	-3.23901	8.18404e-06	0.000399284
ENSSSCG00000027128|LONP1	1.20426	8.25644e-06	0.00039958
ENSSSCG00000037920|TRIM28	-1.01443	8.20444e-06	0.00039958
ENSSSCG00000025924|IGFBP5	-1.67006	8.25736e-06	0.00039958
ENSSSCG00000024201|TASOR	-1.69017	8.27167e-06	0.00039958
ENSSSCG00000009270|IFT88	-1.79589	8.22445e-06	0.00039958
ENSSSCG00000057242	-2.35018	8.26271e-06	0.00039958
ENSSSCG00000000950|E2F7	-3.22808	8.24186e-06	0.00039958
ENSSSCG00000007168|PCED1A	-0.895767	8.32047e-06	0.000399735
ENSSSCG00000000927|TMTC3	-1.77409	8.29483e-06	0.000399735
ENSSSCG00000017968|CNTROB	-1.92821	8.3215e-06	0.000399735
ENSSSCG00000040037|MTSS2	-2.15554	8.30545e-06	0.000399735
ENSSSCG00000036544|NKAIN4	-1.90841	8.38745e-06	0.00040234
ENSSSCG00000011496|ADAMTS9	-1.46253	8.41041e-06	0.000402877
ENSSSCG00000038487|TMPO	-1.45372	8.45369e-06	0.000404386
ENSSSCG00000011642|RYK	-1.31356	8.46654e-06	0.000404436
ENSSSCG00000062611	-1.83462	8.49249e-06	0.000405112
ENSSSCG00000037766|NR3C2	-1.44957	8.51479e-06	0.000405612
ENSSSCG00000005715|PRRC2B	-1.91564	8.53167e-06	0.000405852
ENSSSCG00000026301|RAP2C	-1.68329	8.58511e-06	0.000407828
ENSSSCG00000001164|ZNF184	-1.72448	8.63877e-06	0.000408116
ENSSSCG00000000884|APAF1	-2.31093	8.61989e-06	0.000408116
ENSSSCG00000015604|NEK2	-2.87041	8.60885e-06	0.000408116
ENSSSCG00000004806	-3.14228	8.62783e-06	0.000408116
ENSSSCG00000014296	2.33931	8.72271e-06	0.000409824
ENSSSCG00000035564|MCM6	-1.85122	8.71988e-06	0.000409824
ENSSSCG00000037970|SOX8	-2.13647	8.70146e-06	0.000409824
ENSSSCG00000017548|NGFR	-3.47626	8.69295e-06	0.000409824
ENSSSCG00000005255	-1.43568	8.76706e-06	0.000410952
ENSSSCG00000004622|GNB5	-1.62255	8.77069e-06	0.000410952
ENSSSCG00000018082|COX3	1.4844	8.80636e-06	0.000412061
ENSSSCG00000009722|SPOCK3	-3.86455	8.81856e-06	0.000412069
ENSSSCG00000022430|SLC30A5	-1.22045	8.84816e-06	0.00041289
ENSSSCG00000025116|TONSL	-1.43142	8.8983e-06	0.000414666
ENSSSCG00000005528|NDUFA8	2.60557	8.92406e-06	0.000415302
ENSSSCG00000033001|FZD8	-2.58902	8.96607e-06	0.000416128
ENSSSCG00000012002|ROBO2	-2.9173	8.96373e-06	0.000416128
ENSSSCG00000001837|FANCI	-2.69846	9.01413e-06	0.000417793
ENSSSCG00000052153	0.847886	9.03238e-06	0.000418074
ENSSSCG00000031901|PAPSS1	-1.56179	9.04558e-06	0.00041812
ENSSSCG00000005076|KIAA0586	-2.0756	9.06644e-06	0.000418521
ENSSSCG00000010470|IDE	1.11797	9.11088e-06	0.000420007
ENSSSCG00000010665|SHTN1	-2.04515	9.1477e-06	0.000421138
ENSSSCG00000037455|NDUFS8	2.4666	9.22999e-06	0.000421767
ENSSSCG00000030328|NDUFB10	2.29635	9.34027e-06	0.000421767
ENSSSCG00000032060	2.2753	9.32701e-06	0.000421767
ENSSSCG00000003776|ACADM	2.18564	9.35038e-06	0.000421767
ENSSSCG00000022895|CRYBG3	-1.27355	9.26646e-06	0.000421767
ENSSSCG00000011448|GLT8D1	-1.40508	9.23687e-06	0.000421767
ENSSSCG00000036589|BEGAIN	-1.60239	9.25842e-06	0.000421767
ENSSSCG00000027124	-1.6308	9.34298e-06	0.000421767
ENSSSCG00000017795|NSRP1	-1.67059	9.31228e-06	0.000421767
ENSSSCG00000015882|BAZ2B	-1.73915	9.29409e-06	0.000421767
ENSSSCG00000001865|SCAPER	-1.81496	9.28835e-06	0.000421767
ENSSSCG00000029771	-2.11379	9.31795e-06	0.000421767
ENSSSCG00000035746|ECT2	-2.72381	9.21138e-06	0.000421767
ENSSSCG00000016554|MEST	-3.03569	9.35812e-06	0.000421767
ENSSSCG00000016002|CCDC141	-3.06602	9.19647e-06	0.000421767
ENSSSCG00000016658|ANLN	-3.54303	9.27378e-06	0.000421767
ENSSSCG00000031123|PPIG	-1.54374	9.38175e-06	0.000422277
ENSSSCG00000012817|FUNDC2	2.23426	9.42568e-06	0.000423699
ENSSSCG00000008747|NCAPG	-3.4296	9.46579e-06	0.000424945
ENSSSCG00000031949|TP53BP1	-1.48255	9.48379e-06	0.000425196
ENSSSCG00000009967|PITPNB	-1.32619	9.51172e-06	0.000425892
ENSSSCG00000008448|PREPL	-1.36773	9.55275e-06	0.000427171
ENSSSCG00000016032|TFPI	-1.93385	9.61139e-06	0.000429234
ENSSSCG00000039874|CCL26	6.53875	9.74749e-06	0.000434181
ENSSSCG00000037151|MIEF2	1.98377	9.74312e-06	0.000434181
ENSSSCG00000028920|POLDIP2	1.92033	9.76352e-06	0.000434253
ENSSSCG00000011065|MASTL	-3.15473	9.77443e-06	0.000434253
ENSSSCG00000017551|FAM117A	-2.0228	9.79143e-06	0.000434446
ENSSSCG00000012335|FGD1	-2.08594	9.83446e-06	0.000435791
ENSSSCG00000020702|SENP6	-1.52252	9.87303e-06	0.000436373
ENSSSCG00000015116|MCAM	-2.044	9.86465e-06	0.000436373
ENSSSCG00000003434|MFN2	2.09786	9.91857e-06	0.000437111
ENSSSCG00000017152|SGSH	-1.96216	9.91402e-06	0.000437111
ENSSSCG00000005456|MUSK	-2.14774	9.92796e-06	0.000437111
ENSSSCG00000016075	-1.31657	9.96549e-06	0.000437676
ENSSSCG00000023996|GOLM2	-1.41685	9.99185e-06	0.000437676
ENSSSCG00000021966|TOPBP1	-1.61148	9.99151e-06	0.000437676
ENSSSCG00000012649|SMARCA1	-2.01208	9.98343e-06	0.000437676
ENSSSCG00000020926|SDHB	2.33031	1.00051e-05	0.000437697
ENSSSCG00000016763|GLI3	-2.19266	1.00916e-05	0.000440467
ENSSSCG00000026271	-2.37143	1.00941e-05	0.000440467
ENSSSCG00000030610|FNBP4	-1.08692	1.01455e-05	0.000440731
ENSSSCG00000015201|MSANTD2	-1.72923	1.0137e-05	0.000440731
ENSSSCG00000016522|PTN	-3.33244	1.01641e-05	0.000440731
ENSSSCG00000012377|KIF4A	-3.98082	1.01535e-05	0.000440731
ENSSSCG00000004270|ADGRB3	-4.50267	1.01644e-05	0.000440731
ENSSSCG00000006095|CCNE2	-3.35756	1.01804e-05	0.000440868
ENSSSCG00000028387|CNKSR1	4.92828	1.04265e-05	0.000446812
ENSSSCG00000032472|SLC25A11	2.73801	1.04086e-05	0.000446812
ENSSSCG00000027381|GGCX	-1.05084	1.04113e-05	0.000446812
ENSSSCG00000030359|ARHGEF3	-1.82161	1.04117e-05	0.000446812
ENSSSCG00000003716|SS18	-1.90953	1.04264e-05	0.000446812
ENSSSCG00000024001|PLXNA1	-1.98893	1.03782e-05	0.000446812
ENSSSCG00000012832	-2.57858	1.04273e-05	0.000446812
ENSSSCG00000007482|TSHZ2	-2.84761	1.0384e-05	0.000446812
ENSSSCG00000016823|C1QTNF3	-3.83639	1.04606e-05	0.000446812
ENSSSCG00000035525	-4.00634	1.04567e-05	0.000446812
ENSSSCG00000057040	-4.16514	1.0461e-05	0.000446812
ENSSSCG00000000104	-1.23984	1.05438e-05	0.000449613
ENSSSCG00000022192|NCAPD3	-1.82444	1.0579e-05	0.000449613
ENSSSCG00000017422|FKBP10	-1.90563	1.0562e-05	0.000449613
ENSSSCG00000009106|PDE5A	-2.20806	1.05763e-05	0.000449613
ENSSSCG00000010686|BAG3	2.11419	1.06484e-05	0.000452004
ENSSSCG00000009120|ZGRF1	-2.95817	1.06863e-05	0.00045305
ENSSSCG00000021363|CHD3	-1.69848	1.0714e-05	0.000453667
ENSSSCG00000021798|LZTS2	-1.1198	1.07956e-05	0.000456555
ENSSSCG00000015284|MDM4	-1.35835	1.08321e-05	0.000457534
ENSSSCG00000005096|HIF1A	-1.23126	1.09073e-05	0.000460147
ENSSSCG00000011003|NDUFB6	2.47799	1.09708e-05	0.000461122
ENSSSCG00000005022|NIN	-1.61023	1.09595e-05	0.000461122
ENSSSCG00000031378|KBTBD6	-1.73637	1.09618e-05	0.000461122
ENSSSCG00000029474|AVEN	1.53685	1.10397e-05	0.000461375
ENSSSCG00000026806|DHX9	-1.01889	1.10575e-05	0.000461375
ENSSSCG00000013259|DGKZ	-1.46148	1.10222e-05	0.000461375
ENSSSCG00000010476|MYOF	-1.56087	1.10035e-05	0.000461375
ENSSSCG00000002306|GALNT16	-1.89165	1.10477e-05	0.000461375
ENSSSCG00000005593|OLFML2A	-2.42355	1.10531e-05	0.000461375
ENSSSCG00000024219|TIGAR	3.07704	1.10886e-05	0.000462111
ENSSSCG00000007488|DOK5	2.76631	1.11065e-05	0.000462294
ENSSSCG00000027211|EPC2	-1.53003	1.11341e-05	0.00046288
ENSSSCG00000010304|MYOZ1	3.20591	1.12173e-05	0.000464653
ENSSSCG00000038172|PIP4P1	-0.80038	1.12164e-05	0.000464653
ENSSSCG00000006014|RAD21	-1.564	1.11999e-05	0.000464653
ENSSSCG00000010163|KCNK1	-2.19243	1.13146e-05	0.000468116
ENSSSCG00000006328|RXRG	-2.26848	1.13501e-05	0.000469018
ENSSSCG00000006927|PKN2	-1.09803	1.13788e-05	0.000469638
ENSSSCG00000026130|EPHA3	-4.02963	1.14139e-05	0.00047052
ENSSSCG00000010246|DDX50	-1.87201	1.1507e-05	0.000473336
ENSSSCG00000004766|RAD51	-3.01574	1.15098e-05	0.000473336
ENSSSCG00000004382|SEC63	-1.28043	1.15491e-05	0.000474383
ENSSSCG00000034487|NDUFB11	2.69588	1.15929e-05	0.00047487
ENSSSCG00000031741	-2.31399	1.15986e-05	0.00047487
ENSSSCG00000023031|TNNT2	-9.08889	1.16025e-05	0.00047487
ENSSSCG00000016545|CHCHD3	1.76128	1.16446e-05	0.000476027
ENSSSCG00000015307|CDK14	-2.02063	1.17244e-05	0.00047872
ENSSSCG00000001804|HOMER2	3.53402	1.18094e-05	0.000481045
ENSSSCG00000014433|PCYOX1L	-2.27911	1.18094e-05	0.000481045
ENSSSCG00000037594|PNISR	-1.16634	1.18399e-05	0.000481715
ENSSSCG00000012396|MED12	-0.963185	1.1864e-05	0.000482055
ENSSSCG00000007252|DNMT3B	-2.45648	1.18764e-05	0.000482055
ENSSSCG00000017996|DHRS7C	2.50908	1.19362e-05	0.000482852
ENSSSCG00000007815|GTF3C1	-1.27686	1.19383e-05	0.000482852
ENSSSCG00000017109|ADAMTS16	-2.85904	1.19325e-05	0.000482852
ENSSSCG00000017752|WSB1	-1.35478	1.20823e-05	0.000486412
ENSSSCG00000007089|MGME1	-1.68707	1.2083e-05	0.000486412
ENSSSCG00000024065|TMTC2	-2.80309	1.20669e-05	0.000486412
ENSSSCG00000024494|ST6GALNAC3	-3.81924	1.2057e-05	0.000486412
ENSSSCG00000038772|IKBIP	-1.95283	1.21022e-05	0.000486614
ENSSSCG00000001760|ACSBG1	2.54694	1.21294e-05	0.000487135
ENSSSCG00000039557|TRIM54	2.4555	1.21779e-05	0.000488514
ENSSSCG00000039780|RTN4RL1	-1.81042	1.22111e-05	0.000489272
ENSSSCG00000009655|EBF2	-1.96303	1.22259e-05	0.000489294
ENSSSCG00000012657|AIFM1	2.06355	1.23817e-05	0.000494953
ENSSSCG00000000926|CEP290	-2.23273	1.24446e-05	0.000496884
ENSSSCG00000037734|UBE2M	1.35455	1.26055e-05	0.000500847
ENSSSCG00000032262|IDUA	-1.42635	1.26206e-05	0.000500847
ENSSSCG00000005205|KIAA2026	-1.71654	1.25669e-05	0.000500847
ENSSSCG00000001977|STXBP6	-1.78126	1.26172e-05	0.000500847
ENSSSCG00000017894|WSCD1	-2.22896	1.26314e-05	0.000500847
ENSSSCG00000038281|MAP3K7CL	-3.93178	1.25999e-05	0.000500847
ENSSSCG00000008101|FBLN7	-2.73141	1.26648e-05	0.000501588
ENSSSCG00000014907|CREBZF	-1.30607	1.27257e-05	0.00050342
ENSSSCG00000009765|DNAH10	-2.04079	1.28072e-05	0.000506063
ENSSSCG00000026457|GALNT17	-2.76552	1.28372e-05	0.000506661
ENSSSCG00000003428|MTHFR	-1.41341	1.28843e-05	0.000507938
ENSSSCG00000028304|ZFP36L1	-1.35442	1.29152e-05	0.000508571
ENSSSCG00000031271|STRADB	1.80982	1.29358e-05	0.000508799
ENSSSCG00000010537|GOT1	3.91164	1.30493e-05	0.000510822
ENSSSCG00000013028|ESRRA	2.68129	1.30617e-05	0.000510822
ENSSSCG00000002907	2.45567	1.3035e-05	0.000510822
ENSSSCG00000015214|STT3A	-1.15517	1.30559e-05	0.000510822
ENSSSCG00000022204|AGRN	-2.12934	1.30562e-05	0.000510822
ENSSSCG00000007052|FERMT1	-2.21775	1.31028e-05	0.000511846
ENSSSCG00000010440	-0.937463	1.32634e-05	0.000517529
ENSSSCG00000038491|MEX3B	-3.33707	1.33122e-05	0.000518841
ENSSSCG00000006132|MMP16	-2.60368	1.3482e-05	0.000524864
ENSSSCG00000015310|AKAP9	-0.977525	1.35743e-05	0.000527859
ENSSSCG00000009844|HSPB8	2.61043	1.36474e-05	0.000529741
ENSSSCG00000028117|CDK5RAP2	-2.08316	1.36536e-05	0.000529741
ENSSSCG00000001682|DLK2	-5.28967	1.37309e-05	0.000532139
ENSSSCG00000032081|NDUFS3	2.65291	1.3794e-05	0.000532514
ENSSSCG00000053351	2.35958	1.38054e-05	0.000532514
ENSSSCG00000023380|ISCU	1.71349	1.38182e-05	0.000532514
ENSSSCG00000007705	-1.11764	1.37687e-05	0.000532514
ENSSSCG00000055187|CPNE1	-1.35256	1.3791e-05	0.000532514
ENSSSCG00000031967|TAOK2	-0.958152	1.3928e-05	0.000535773
ENSSSCG00000052289|ZNF605	-1.75741	1.3934e-05	0.000535773
ENSSSCG00000008200|ANKRD23	3.64744	1.40831e-05	0.000536298
ENSSSCG00000032693|MAPK12	2.78107	1.40025e-05	0.000536298
ENSSSCG00000038156|TMED7	-0.824845	1.39842e-05	0.000536298
ENSSSCG00000014339|CTNNA1	-1.18086	1.4024e-05	0.000536298
ENSSSCG00000030253|NOL9	-1.26209	1.41197e-05	0.000536298
ENSSSCG00000003682|ANKRD12	-1.26364	1.41076e-05	0.000536298
ENSSSCG00000010928|KDM5B	-1.52774	1.40714e-05	0.000536298
ENSSSCG00000027348	-1.79295	1.41024e-05	0.000536298
ENSSSCG00000003654|MACF1	-1.94099	1.40992e-05	0.000536298
ENSSSCG00000000209|NCKAP5L	-2.05846	1.40027e-05	0.000536298
ENSSSCG00000006197|SULF1	-2.69145	1.41159e-05	0.000536298
ENSSSCG00000002460|UBR7	-1.43224	1.4176e-05	0.000536655
ENSSSCG00000003905|RAD54L	-1.54493	1.41585e-05	0.000536655
ENSSSCG00000015619|CAMK1G	-2.49043	1.41694e-05	0.000536655
ENSSSCG00000014434|IL17B	-4.53549	1.42572e-05	0.000539131
ENSSSCG00000011101|ITGB1	-1.20839	1.43107e-05	0.000539371
ENSSSCG00000024132|TMEM47	-1.54316	1.43028e-05	0.000539371
ENSSSCG00000016843|CPLANE1	-1.889	1.43009e-05	0.000539371
ENSSSCG00000012523|TCEAL8	-0.930046	1.43425e-05	0.000539976
ENSSSCG00000025525|GATD3	2.51619	1.4388e-05	0.000541098
ENSSSCG00000027516|CIR1	-0.987964	1.45227e-05	0.000545554
ENSSSCG00000006345|OLFML2B	-2.04073	1.45383e-05	0.000545554
ENSSSCG00000040959|ZNF131	-1.40707	1.45682e-05	0.000546076
ENSSSCG00000032554	-0.945111	1.459e-05	0.000546295
ENSSSCG00000029002|PNKD	-2.54255	1.46145e-05	0.000546617
ENSSSCG00000001527|ILRUN	0.813632	1.46512e-05	0.000547391
ENSSSCG00000025955|SSBP4	-1.69239	1.47162e-05	0.000549223
ENSSSCG00000025689|DVL2	-1.39825	1.47793e-05	0.000549782
ENSSSCG00000004146|REPS1	-1.61338	1.47713e-05	0.000549782
ENSSSCG00000008785|FAM114A1	-1.80928	1.4754e-05	0.000549782
ENSSSCG00000062978	-2.67822	1.47999e-05	0.000549952
ENSSSCG00000011831|APOD	2.88349	1.48161e-05	0.000549961
ENSSSCG00000025349|CCDC14	-1.79134	1.4851e-05	0.00055066
ENSSSCG00000003772|ZZZ3	-1.63668	1.49305e-05	0.000553008
ENSSSCG00000032141|DUT	-1.65282	1.5081e-05	0.000557981
ENSSSCG00000025254|ZNF624	-2.35829	1.51739e-05	0.000560814
ENSSSCG00000035941|DSEL	-3.18018	1.52691e-05	0.000563722
ENSSSCG00000033190|AQP1	2.21801	1.53516e-05	0.000564514
ENSSSCG00000022774|NOP53	-1.12725	1.53563e-05	0.000564514
ENSSSCG00000015522|ANGPTL1	-1.95245	1.53317e-05	0.000564514
ENSSSCG00000015485|SUCO	-1.96811	1.53508e-05	0.000564514
ENSSSCG00000032947|SRRM1	-1.11879	1.54012e-05	0.000565558
ENSSSCG00000016916|IL6ST	-1.39342	1.5551e-05	0.000570446
ENSSSCG00000017514|KPNB1	-1.20742	1.55755e-05	0.000570737
ENSSSCG00000033303|MBD4	-1.27381	1.55966e-05	0.000570755
ENSSSCG00000008854|CPE	-2.99575	1.56093e-05	0.000570755
ENSSSCG00000011284|NKTR	-1.38225	1.57066e-05	0.000571875
ENSSSCG00000016925|PLK2	-1.45177	1.56857e-05	0.000571875
ENSSSCG00000021397|PODXL2	-2.08811	1.56811e-05	0.000571875
ENSSSCG00000009975|EMID1	-2.14139	1.57043e-05	0.000571875
ENSSSCG00000033697	1.39113	1.57743e-05	0.000573728
ENSSSCG00000000877|SCYL2	-1.15924	1.57944e-05	0.000573852
ENSSSCG00000017126|NARF	-1.73194	1.58135e-05	0.000573936
ENSSSCG00000015866|FMNL2	-2.07172	1.58892e-05	0.000576075
ENSSSCG00000031659|SEPHS1	-1.09641	1.59357e-05	0.00057715
ENSSSCG00000036564|ZNF740	-1.20914	1.60459e-05	0.000580531
ENSSSCG00000032498|IDH3A	2.31611	1.6267e-05	0.00058476
ENSSSCG00000011085|MLLT10	-1.05341	1.61892e-05	0.00058476
ENSSSCG00000006894|FNBP1L	-1.9955	1.62621e-05	0.00058476
ENSSSCG00000012521|GPRASP2	-2.53393	1.62371e-05	0.00058476
ENSSSCG00000026748|PLK1	-2.55906	1.62938e-05	0.00058476
ENSSSCG00000003715|ZNF521	-2.60637	1.62595e-05	0.00058476
ENSSSCG00000039222	-2.79286	1.62992e-05	0.00058476
ENSSSCG00000010272|ADAMTS14	-2.86282	1.62121e-05	0.00058476
ENSSSCG00000029163|BCAT1	-2.20903	1.63368e-05	0.000585497
ENSSSCG00000014946|CEP295	-1.75175	1.64416e-05	0.000588025
ENSSSCG00000005338|RECK	-2.50494	1.64339e-05	0.000588025
ENSSSCG00000004484|COL12A1	-3.63061	1.64772e-05	0.000588682
ENSSSCG00000023710|REEP1	-2.97333	1.65155e-05	0.000589437
ENSSSCG00000001964|NPAS3	-5.47229	1.66765e-05	0.000594563
ENSSSCG00000005190|NFIB	-2.03415	1.67911e-05	0.000598027
ENSSSCG00000021060|RCBTB1	-1.18761	1.68485e-05	0.00059945
ENSSSCG00000012504|NAP1L3	-1.6449	1.69565e-05	0.000602666
ENSSSCG00000017904|ENO3	4.18365	1.70178e-05	0.000603265
ENSSSCG00000012037|PAXBP1	-1.19301	1.70261e-05	0.000603265
ENSSSCG00000053955	-2.36542	1.70151e-05	0.000603265
ENSSSCG00000001658|MRPL2	1.74933	1.70827e-05	0.000604025
ENSSSCG00000061599|H1-10	-1.70123	1.70766e-05	0.000604025
ENSSSCG00000014851|SLCO2B1	-2.16	1.71225e-05	0.000604808
ENSSSCG00000038953|UBE2B	2.08286	1.71561e-05	0.00060537
ENSSSCG00000034954|C5orf24	-0.850494	1.71821e-05	0.000605666
ENSSSCG00000020686|SDHA	2.61631	1.72135e-05	0.000606149
ENSSSCG00000010765|INPP5A	1.03777	1.73598e-05	0.000610072
ENSSSCG00000009128|AP1AR	-1.72578	1.73832e-05	0.000610072
ENSSSCG00000011933|NECTIN3	-2.28267	1.73893e-05	0.000610072
ENSSSCG00000017032	-3.46274	1.73961e-05	0.000610072
ENSSSCG00000012548|PWWP3B	-1.17595	1.74284e-05	0.000610211
ENSSSCG00000011858|ZNF148	-1.62687	1.74356e-05	0.000610211
ENSSSCG00000001487|KLHL31	1.90141	1.74893e-05	0.000611457
ENSSSCG00000032672|RAB9B	-6.56507	1.75069e-05	0.000611457
ENSSSCG00000039424|MCRIP1	-1.61555	1.75435e-05	0.000611701
ENSSSCG00000031940|GAS2	-2.92255	1.75495e-05	0.000611701
ENSSSCG00000033695|KCTD15	-0.969354	1.75923e-05	0.000612541
ENSSSCG00000037595|AP3S1	-1.36955	1.76094e-05	0.000612541
ENSSSCG00000012042|ATP5PO	2.02006	1.77324e-05	0.0006151
ENSSSCG00000013849|TPM4	-1.38471	1.77095e-05	0.0006151
ENSSSCG00000004044|IGF2R	-1.92394	1.77367e-05	0.0006151
ENSSSCG00000011888|GPR156	-2.67859	1.77834e-05	0.000616098
ENSSSCG00000001974|G2E3	-2.06543	1.78205e-05	0.000616759
ENSSSCG00000013174|CTNND1	-1.15964	1.80979e-05	0.000624395
ENSSSCG00000037450|SSC5D	-2.0086	1.81094e-05	0.000624395
ENSSSCG00000015969|CHRNA1	-2.43035	1.80707e-05	0.000624395
ENSSSCG00000011717|IGSF10	-2.95216	1.8114e-05	0.000624395
ENSSSCG00000026990|FAM162A	2.28256	1.81812e-05	0.000625963
ENSSSCG00000020915|P4HA2	-1.07975	1.82105e-05	0.000625963
ENSSSCG00000015961|CDCA7	-2.2253	1.82142e-05	0.000625963
ENSSSCG00000015435|NAMPT	1.45456	1.83498e-05	0.000629992
ENSSSCG00000038162|CCL21	4.59507	1.8418e-05	0.000631126
ENSSSCG00000012841|PNPLA2	2.6443	1.84196e-05	0.000631126
ENSSSCG00000022353|RAP1GDS1	-1.43281	1.8616e-05	0.00063658
ENSSSCG00000008984	-2.35904	1.8615e-05	0.00063658
ENSSSCG00000000735|TSPAN9	-1.55936	1.87592e-05	0.000640461
ENSSSCG00000023920|P3H1	-1.64164	1.87842e-05	0.000640461
ENSSSCG00000015445|NRCAM	-2.54107	1.87855e-05	0.000640461
ENSSSCG00000013900|PIK3R2	-1.71672	1.88444e-05	0.000640559
ENSSSCG00000012426|ZDHHC15	-2.57456	1.88383e-05	0.000640559
ENSSSCG00000000062|CSDC2	-2.78412	1.8814e-05	0.000640559
ENSSSCG00000033692|B3GALNT2	-0.95051	1.89157e-05	0.000641711
ENSSSCG00000001966|ARHGAP5	-1.75482	1.89155e-05	0.000641711
ENSSSCG00000031262|TXNIP	2.8299	1.8983e-05	0.000642092
ENSSSCG00000014430|ABLIM3	-2.10214	1.89791e-05	0.000642092
ENSSSCG00000037592|SLF2	-2.16435	1.89831e-05	0.000642092
ENSSSCG00000015393|DMTF1	-1.55758	1.90103e-05	0.000642381
ENSSSCG00000012985|LTBP3	-2.45867	1.91791e-05	0.000647445
ENSSSCG00000045005|FAM133B	-1.51477	1.92033e-05	0.000647625
ENSSSCG00000013226|PTPMT1	2.50525	1.92516e-05	0.000647978
ENSSSCG00000004412|MICAL1	-1.51292	1.92418e-05	0.000647978
ENSSSCG00000024823|RCN3	-1.24597	1.92791e-05	0.000648271
ENSSSCG00000060526	-1.67405	1.95079e-05	0.000652764
ENSSSCG00000011882|GOLGB1	-1.85002	1.94721e-05	0.000652764
ENSSSCG00000013145|DTX4	-2.11197	1.94373e-05	0.000652764
ENSSSCG00000027147|CENPH	-3.0366	1.94579e-05	0.000652764
ENSSSCG00000016974|MAP1B	-3.07496	1.9494e-05	0.000652764
ENSSSCG00000012667|IGSF1	-1.96617	1.95283e-05	0.000652808
ENSSSCG00000053466|CIRBP	-1.51481	1.95919e-05	0.0006538
ENSSSCG00000000483|MDM1	-1.66398	1.96151e-05	0.0006538
ENSSSCG00000028052|OBSL1	-1.70734	1.96121e-05	0.0006538
ENSSSCG00000012253|CASK	-2.08251	1.96954e-05	0.000655839
ENSSSCG00000014088|IQGAP2	-2.83699	1.97237e-05	0.000656142
ENSSSCG00000005656	-0.97192	1.97713e-05	0.000656454
ENSSSCG00000017645|TEX14	-2.94561	1.97602e-05	0.000656454
ENSSSCG00000026719	-1.27632	1.98349e-05	0.000656658
ENSSSCG00000037260	-1.74339	1.98276e-05	0.000656658
ENSSSCG00000005970|SQLE	-1.79402	1.98157e-05	0.000656658
ENSSSCG00000027726|DLL1	-2.13055	1.98935e-05	0.000657962
ENSSSCG00000024578|PHLDB1	-0.917244	1.99595e-05	0.000659431
ENSSSCG00000014811|INPPL1	-1.65735	1.99764e-05	0.000659431
ENSSSCG00000012236|OTC	-5.08272	2.00777e-05	0.00066214
ENSSSCG00000016816|ADAMTS12	-2.22951	2.01533e-05	0.000663994
ENSSSCG00000013509|CHAF1A	-2.02706	2.02383e-05	0.000666156
ENSSSCG00000008069|NOL8	-1.38907	2.03609e-05	0.000669549
ENSSSCG00000014725|HBB	-2.40875	2.04275e-05	0.000671093
ENSSSCG00000017543|CALCOCO2	1.21607	2.04696e-05	0.000671833
ENSSSCG00000044340|EEA1	-1.16302	2.04974e-05	0.000672102
ENSSSCG00000015576|TPR	-1.38492	2.07287e-05	0.000678829
ENSSSCG00000021343	-1.88356	2.07421e-05	0.000678829
ENSSSCG00000000152|RBFOX2	-0.956188	2.07748e-05	0.000678829
ENSSSCG00000017213|JPT1	-1.74477	2.07817e-05	0.000678829
ENSSSCG00000028865|SAP18	1.47892	2.08643e-05	0.000679821
ENSSSCG00000008303|CCT7	0.950291	2.08524e-05	0.000679821
ENSSSCG00000016597|POT1	-1.48595	2.08715e-05	0.000679821
ENSSSCG00000021205|STK26	-2.21104	2.0981e-05	0.000682738
ENSSSCG00000011025|ZEB1	-1.58533	2.11014e-05	0.000686006
ENSSSCG00000009119|LARP7	-1.38285	2.11665e-05	0.000687339
ENSSSCG00000014314	-2.86426	2.11825e-05	0.000687339
ENSSSCG00000003644|FHL3	2.82843	2.12743e-05	0.000688406
ENSSSCG00000039137|SMARCE1	-1.15491	2.12663e-05	0.000688406
ENSSSCG00000007586|FSCN1	-2.23935	2.12957e-05	0.000688406
ENSSSCG00000021306|GJC1	-2.30653	2.12864e-05	0.000688406
ENSSSCG00000001582|MDGA1	-2.25984	2.13486e-05	0.000689469
ENSSSCG00000000697|CHD4	-0.793131	2.16116e-05	0.000696341
ENSSSCG00000004110|TAB2	-1.13611	2.16223e-05	0.000696341
ENSSSCG00000011833|DLG1	-1.78267	2.15914e-05	0.000696341
ENSSSCG00000011407|RASSF1	-1.0885	2.16449e-05	0.000696413
ENSSSCG00000000384|NABP2	1.80847	2.17231e-05	0.000697676
ENSSSCG00000002520	-1.76183	2.17248e-05	0.000697676
ENSSSCG00000016399|STAM2	-1.08972	2.17511e-05	0.000697868
ENSSSCG00000010184|AGT	3.12558	2.1865e-05	0.000700866
ENSSSCG00000015867|PRPF40A	-1.1067	2.18918e-05	0.000701068
ENSSSCG00000022364|CPT1B	3.25444	2.19985e-05	0.000703828
ENSSSCG00000034984|PSMB4	1.42325	2.20608e-05	0.000704507
ENSSSCG00000047247|DSCC1	-2.3965	2.20465e-05	0.000704507
ENSSSCG00000029275|PPARGC1A	1.6043	2.21521e-05	0.000706765
ENSSSCG00000038026|RAB12	1.27568	2.21839e-05	0.000706832
ENSSSCG00000009031|EDNRA	-2.09487	2.21954e-05	0.000706832
ENSSSCG00000017307|MYL4	-9.21099	2.22292e-05	0.000707253
ENSSSCG00000034239|ZNF189	-1.29602	2.23452e-05	0.000710284
ENSSSCG00000005286|CEP78	-2.11471	2.23819e-05	0.000710791
ENSSSCG00000013022|PYGM	4.09075	2.24408e-05	0.000711344
ENSSSCG00000038520|MED20	-1.52612	2.24263e-05	0.000711344
ENSSSCG00000012659|ZNF280C	-1.59958	2.24696e-05	0.000711601
ENSSSCG00000000905	2.14341	2.25237e-05	0.000712356
ENSSSCG00000007637|TRIM4	-1.44281	2.2535e-05	0.000712356
ENSSSCG00000007812|XPO6	-1.13505	2.26393e-05	0.00071368
ENSSSCG00000014581|TUB	-1.82133	2.26221e-05	0.00071368
ENSSSCG00000037539|SORCS2	-2.45329	2.26094e-05	0.00071368
ENSSSCG00000001565|CDKN1A	-1.49747	2.27795e-05	0.000717439
ENSSSCG00000040820	-3.58383	2.28156e-05	0.000717918
ENSSSCG00000030546|HSD11B1L	-1.56131	2.29131e-05	0.000720185
ENSSSCG00000038543|CENPA	-4.02799	2.29297e-05	0.000720185
ENSSSCG00000037416|CLIC5	4.62012	2.3032e-05	0.000722738
ENSSSCG00000039061|EIF2AK4	-1.47692	2.33377e-05	0.000730444
ENSSSCG00000012956|PACS1	-1.5028	2.33415e-05	0.000730444
ENSSSCG00000023128|IGF2BP1	-4.29955	2.3303e-05	0.000730444
ENSSSCG00000030798|FUS	-1.2177	2.34763e-05	0.000730664
ENSSSCG00000003196|PTOV1	-1.34798	2.34569e-05	0.000730664
ENSSSCG00000002296|RDH11	-1.48249	2.34022e-05	0.000730664
ENSSSCG00000015753|ANGPT2	-2.00882	2.33916e-05	0.000730664
ENSSSCG00000006156|TPD52	-2.09402	2.34137e-05	0.000730664
ENSSSCG00000032909|CDCA8	-3.68833	2.34367e-05	0.000730664
ENSSSCG00000023971|H3-3A	-0.749459	2.35126e-05	0.000731129
ENSSSCG00000006622|POGZ	-1.56223	2.35582e-05	0.000731884
ENSSSCG00000009925|GIT2	-1.5092	2.36711e-05	0.000734727
ENSSSCG00000026268|DLG5	-1.26773	2.37462e-05	0.000736391
ENSSSCG00000017238|TTYH2	-1.93715	2.37719e-05	0.000736522
ENSSSCG00000022891|MYMK	-3.17335	2.37987e-05	0.000736685
ENSSSCG00000008753|ADGRA3	-1.16188	2.3863e-05	0.000737835
ENSSSCG00000010904|NEK7	-1.21958	2.39349e-05	0.000737835
ENSSSCG00000016872|HMGCS1	-1.4339	2.38934e-05	0.000737835
ENSSSCG00000056538|PCNA	-1.67891	2.39223e-05	0.000737835
ENSSSCG00000034367	-2.23202	2.39434e-05	0.000737835
ENSSSCG00000016599|GPR37	-4.04442	2.40573e-05	0.00074068
ENSSSCG00000020735|MAP3K15	3.30003	2.40961e-05	0.000741209
ENSSSCG00000011395|RBM5	-1.34249	2.42386e-05	0.000744548
ENSSSCG00000015273|ATP2B4	-1.73166	2.42481e-05	0.000744548
ENSSSCG00000011287|HHATL	3.13363	2.45218e-05	0.000751606
ENSSSCG00000017592|MBTD1	-1.80299	2.4507e-05	0.000751606
ENSSSCG00000024313|NDUFA4	3.24529	2.45755e-05	0.00075258
ENSSSCG00000001958|BAZ1A	-1.36114	2.47468e-05	0.000755828
ENSSSCG00000009335|B3GLCT	-1.77329	2.47476e-05	0.000755828
ENSSSCG00000006475|IQGAP3	-2.73665	2.47202e-05	0.000755828
ENSSSCG00000017311|MAPT	3.17992	2.47859e-05	0.000756321
ENSSSCG00000008638|YWHAQ	-1.09352	2.48826e-05	0.000757925
ENSSSCG00000025270|CHRD	-2.01835	2.48641e-05	0.000757925
ENSSSCG00000032477|NRAS	-1.13334	2.49118e-05	0.00075814
ENSSSCG00000016678|NOD1	-2.31858	2.4975e-05	0.000759389
ENSSSCG00000015880|TANC1	-1.48323	2.53047e-05	0.000768735
ENSSSCG00000039480|ERLIN2	-1.54786	2.53948e-05	0.000770787
ENSSSCG00000033608|LOXL2	-1.45616	2.54882e-05	0.000772938
ENSSSCG00000009320|FLT1	1.75168	2.55188e-05	0.000773184
ENSSSCG00000052889|CTSK	-1.69729	2.55883e-05	0.000773922
ENSSSCG00000009862|RNFT2	-1.94896	2.55859e-05	0.000773922
ENSSSCG00000015102|CENATAC	-1.47598	2.5765e-05	0.000777893
ENSSSCG00000007000|FAT1	-2.301	2.5743e-05	0.000777893
ENSSSCG00000023498|HSPB6	3.16959	2.58458e-05	0.00077897
ENSSSCG00000000633|YBX3	2.49841	2.5959e-05	0.00077897
ENSSSCG00000009794|MLXIP	1.05871	2.58847e-05	0.00077897
ENSSSCG00000012149|RBBP7	-0.832732	2.59591e-05	0.00077897
ENSSSCG00000016008|CWC22	-1.34076	2.59061e-05	0.00077897
ENSSSCG00000022032|HS2ST1	-1.58655	2.59596e-05	0.00077897
ENSSSCG00000014046|ZNF346	-2.33175	2.58753e-05	0.00077897
ENSSSCG00000014406|PRELID2	-2.47538	2.59972e-05	0.000779416
ENSSSCG00000002768|CENPT	-1.60253	2.6051e-05	0.000780346
ENSSSCG00000014338|HSPA9	2.26397	2.60932e-05	0.00078093
ENSSSCG00000009699|HPGD	-1.67748	2.62564e-05	0.000785127
ENSSSCG00000004943|MAP2K1	-2.5006	2.63026e-05	0.000785825
ENSSSCG00000016553|COPG2	-1.80553	2.63482e-05	0.000786501
ENSSSCG00000036679|SORBS2	-1.72867	2.64479e-05	0.000788793
ENSSSCG00000005356|DCAF10	-1.31303	2.65464e-05	0.00079104
ENSSSCG00000062058	4.65429	2.65948e-05	0.000791255
ENSSSCG00000017529|CBX1	-0.86863	2.65997e-05	0.000791255
ENSSSCG00000033307|GNG4	-4.58069	2.67114e-05	0.00079389
ENSSSCG00000036944|TACO1	1.95798	2.67798e-05	0.000795234
ENSSSCG00000013591|TIMM44	1.65384	2.68769e-05	0.000797427
ENSSSCG00000012654	-1.28335	2.69267e-05	0.000798212
ENSSSCG00000006925|KYAT3	1.04628	2.69736e-05	0.000798911
ENSSSCG00000008428|MSH2	-1.66618	2.70283e-05	0.000799841
ENSSSCG00000029113|OBI1	-1.36471	2.72314e-05	0.000805157
ENSSSCG00000034229|MIS18A	-2.52071	2.73845e-05	0.000808987
ENSSSCG00000002965|ACTN4	-1.06554	2.75042e-05	0.000810053
ENSSSCG00000022429|KAZALD1	-1.57359	2.75312e-05	0.000810053
ENSSSCG00000013667|COL5A3	-1.59863	2.74853e-05	0.000810053
ENSSSCG00000006502|ARHGEF2	-1.65147	2.7473e-05	0.000810053
ENSSSCG00000030575|TMEM158	-2.03447	2.75574e-05	0.000810053
ENSSSCG00000000588|PLEKHA5	-2.32465	2.75623e-05	0.000810053
ENSSSCG00000006968|LONRF1	-1.70773	2.76256e-05	0.000810305
ENSSSCG00000032728|EFNB1	-1.77947	2.76417e-05	0.000810305
ENSSSCG00000002410|CEP128	-2.01864	2.76154e-05	0.000810305
ENSSSCG00000037241|RGS2	-2.63302	2.78049e-05	0.000814392
ENSSSCG00000010943	1.17917	2.78598e-05	0.000814609
ENSSSCG00000004106|LATS1	-1.31563	2.78463e-05	0.000814609
ENSSSCG00000007700|HIP1	-1.61692	2.79463e-05	0.00081644
ENSSSCG00000027098|TBC1D24	-0.964141	2.80442e-05	0.000817212
ENSSSCG00000007855|REXO5	-1.60475	2.80391e-05	0.000817212
ENSSSCG00000032601|RASSF2	-2.29103	2.80036e-05	0.000817212
ENSSSCG00000009674|ELP3	-1.12317	2.80839e-05	0.000817675
ENSSSCG00000013601|MARCHF2	2.30632	2.81255e-05	0.000818191
ENSSSCG00000008339|GFPT1	-1.27023	2.82032e-05	0.000819757
ENSSSCG00000028019|LRRC59	-1.41347	2.8297e-05	0.000819822
ENSSSCG00000015023|ALG9	-1.72702	2.82939e-05	0.000819822
ENSSSCG00000028249|SKA3	-1.90809	2.83249e-05	0.000819822
ENSSSCG00000003147|CA11	-1.99126	2.8311e-05	0.000819822
ENSSSCG00000013297|CD44	-1.99796	2.82348e-05	0.000819822
ENSSSCG00000009047|SMARCA5	-1.83071	2.83951e-05	0.000820469
ENSSSCG00000008765|PCDH7	-2.44575	2.83857e-05	0.000820469
ENSSSCG00000010863|AHCTF1	-1.61504	2.84459e-05	0.000821244
ENSSSCG00000025306|PAK3	-3.0189	2.85097e-05	0.000822394
ENSSSCG00000009482|SPRY2	-1.50343	2.8555e-05	0.000823009
ENSSSCG00000016230|EPHA4	-2.37082	2.86614e-05	0.000825382
ENSSSCG00000003351|MMP23B	-2.08774	2.87201e-05	0.000826376
ENSSSCG00000028908|DYNLT3	-1.18889	2.87816e-05	0.000826761
ENSSSCG00000011511|FRMD4B	-1.54993	2.87768e-05	0.000826761
ENSSSCG00000060354|LDOC1	-1.2477	2.88815e-05	0.000828935
ENSSSCG00000004012|THBS2	-2.68213	2.89557e-05	0.00083037
ENSSSCG00000001639|TRERF1	-1.722	2.90143e-05	0.000831356
ENSSSCG00000014984|MMP27	6.21348	2.90957e-05	0.000831556
ENSSSCG00000036832|STK40	1.09715	2.91303e-05	0.000831556
ENSSSCG00000005041|FERMT2	-0.751057	2.91425e-05	0.000831556
ENSSSCG00000007362|SRSF6	-1.06014	2.911e-05	0.000831556
ENSSSCG00000035733|PLXNB2	-1.33674	2.90598e-05	0.000831556
ENSSSCG00000010495|ALDH18A1	-1.36588	2.92426e-05	0.000833718
ENSSSCG00000024108|SLC43A2	3.56112	2.9313e-05	0.00083503
ENSSSCG00000008980|SCARB2	-0.886576	2.93879e-05	0.000835183
ENSSSCG00000010238|HNRNPH3	-0.894026	2.93485e-05	0.000835183
ENSSSCG00000016898	-3.18429	2.93914e-05	0.000835183
ENSSSCG00000024197|USP48	-1.70944	2.94914e-05	0.000837331
ENSSSCG00000016256|SPHKAP	-4.43915	2.95585e-05	0.000838543
ENSSSCG00000007161|LZTS3	-1.7312	2.95956e-05	0.000838901
ENSSSCG00000023915|SLC2A4	4.32731	2.97513e-05	0.000842618
ENSSSCG00000014979|CEP126	-2.26473	2.9794e-05	0.000843131
ENSSSCG00000004366|BVES	1.41492	2.99935e-05	0.000848076
ENSSSCG00000004997|PRPF39	-1.27097	3.02339e-05	0.00085417
ENSSSCG00000003792	-1.2343	3.03025e-05	0.000855229
ENSSSCG00000011736|SLITRK3	-6.24127	3.03212e-05	0.000855229
ENSSSCG00000002709	-3.60626	3.03585e-05	0.000855576
ENSSSCG00000035045|DOCK1	-1.34026	3.04495e-05	0.000856731
ENSSSCG00000015045|NCAM1	-1.81163	3.0425e-05	0.000856731
ENSSSCG00000035791|SIX5	-1.82177	3.05711e-05	0.000858943
ENSSSCG00000058888	-2.08591	3.05781e-05	0.000858943
ENSSSCG00000012625|PGRMC1	-1.29408	3.06371e-05	0.0008597
ENSSSCG00000034864|CHEK2	-2.20416	3.06552e-05	0.0008597
ENSSSCG00000055670|TBCEL	-1.32825	3.07157e-05	0.000859989
ENSSSCG00000008208|EIF2AK3	-1.39637	3.06952e-05	0.000859989
ENSSSCG00000008162|IL1R1	-1.55294	3.08417e-05	0.000862812
ENSSSCG00000040157|AP3D1	-0.940323	3.09069e-05	0.000863931
ENSSSCG00000016581|CALU	-0.87106	3.09638e-05	0.000864287
ENSSSCG00000005711|NUP214	-1.04486	3.097e-05	0.000864287
ENSSSCG00000026404|SERTAD4	-2.50655	3.10166e-05	0.000864884
ENSSSCG00000024990|MPI	1.91302	3.1171e-05	0.000868483
ENSSSCG00000038465|VAPA	1.44102	3.1312e-05	0.000871704
ENSSSCG00000039056|GAS7	-1.04469	3.13517e-05	0.000872102
ENSSSCG00000006386|COPA	-1.03898	3.13864e-05	0.00087236
ENSSSCG00000026722|PHF14	-1.30067	3.16124e-05	0.000877686
ENSSSCG00000012150|REPS2	-2.3369	3.16293e-05	0.000877686
ENSSSCG00000010359	2.47346	3.17408e-05	0.000879004
ENSSSCG00000015329|PPP1R9A	-1.78178	3.17536e-05	0.000879004
ENSSSCG00000016887|ITGA2	-3.00298	3.17166e-05	0.000879004
ENSSSCG00000015949|SLC25A12	2.83403	3.18021e-05	0.000879634
ENSSSCG00000012055|MORC3	-1.73881	3.19202e-05	0.000882191
ENSSSCG00000002656|ZCCHC14	-1.7384	3.19545e-05	0.000882428
ENSSSCG00000002344|RIOX1	-1.23793	3.21914e-05	0.000885406
ENSSSCG00000012767|HAUS7	-1.3551	3.21388e-05	0.000885406
ENSSSCG00000026863|FARP1	-1.44926	3.21785e-05	0.000885406
ENSSSCG00000012766|BGN	-1.8459	3.21589e-05	0.000885406
ENSSSCG00000008867|CTSO	-2.7916	3.21795e-05	0.000885406
ENSSSCG00000010477|CEP55	-2.91768	3.22602e-05	0.000886587
ENSSSCG00000012699|FHL1	2.69202	3.23662e-05	0.000888787
ENSSSCG00000001986|NFATC4	-1.35818	3.24581e-05	0.000890599
ENSSSCG00000027089|DONSON	-1.33579	3.26353e-05	0.000894744
ENSSSCG00000002378|MLH3	-1.1072	3.2725e-05	0.000896479
ENSSSCG00000044004	-1.4724	3.27508e-05	0.000896479
ENSSSCG00000063011	-1.33496	3.27967e-05	0.00089702
ENSSSCG00000031076|MAPK7	-1.52984	3.28238e-05	0.000897044
ENSSSCG00000001963|EGLN3	1.79508	3.29043e-05	0.000897345
ENSSSCG00000013314|QSER1	-1.68662	3.29133e-05	0.000897345
ENSSSCG00000037575|FKBP14	-1.98709	3.28773e-05	0.000897345
ENSSSCG00000012983|PCNX3	-1.02225	3.29957e-05	0.000898163
ENSSSCG00000010648|CCDC186	-1.51661	3.29917e-05	0.000898163
ENSSSCG00000000455|LRIG3	-2.10927	3.30723e-05	0.000899534
ENSSSCG00000016331|RAMP1	1.86399	3.32137e-05	0.00090168
ENSSSCG00000021374	1.72646	3.32071e-05	0.00090168
ENSSSCG00000010703|HTRA1	-2.07278	3.323e-05	0.00090168
ENSSSCG00000017694|ACACA	-1.35027	3.33351e-05	0.00090358
ENSSSCG00000012585|DCX	-5.87619	3.33527e-05	0.00090358
ENSSSCG00000006071|VPS13B	-1.70469	3.34072e-05	0.000903995
ENSSSCG00000057051|CHRND	-2.27197	3.34208e-05	0.000903995
ENSSSCG00000017912|PLD2	-1.38515	3.34576e-05	0.000904278
ENSSSCG00000017549|PHB1	1.23625	3.35079e-05	0.000904613
ENSSSCG00000028869|CAND1	-1.5643	3.35262e-05	0.000904613
ENSSSCG00000007720|GTF2IRD1	-1.6931	3.35491e-05	0.000904613
ENSSSCG00000063374|BIRC2	-1.21897	3.36265e-05	0.000905986
ENSSSCG00000004918|ALPK2	2.44845	3.39602e-05	0.000912827
ENSSSCG00000053658|NREP	-1.50871	3.39438e-05	0.000912827
ENSSSCG00000040139|B3GNT9	-1.62137	3.39246e-05	0.000912827
ENSSSCG00000002739|PHLPP2	-1.83742	3.42479e-05	0.00091912
ENSSSCG00000040183|CDK6	-2.90393	3.4237e-05	0.00091912
ENSSSCG00000058715	-1.92366	3.44094e-05	0.000921438
ENSSSCG00000000917|KERA	-3.0493	3.44149e-05	0.000921438
ENSSSCG00000053283|SCN3B	-4.09644	3.43937e-05	0.000921438
ENSSSCG00000005316|TPM2	2.66051	3.45472e-05	0.000923679
ENSSSCG00000007324|SOGA1	-2.39851	3.45524e-05	0.000923679
ENSSSCG00000005346|ZCCHC7	-1.34766	3.46684e-05	0.000926057
ENSSSCG00000063544	-1.46911	3.4712e-05	0.000926499
ENSSSCG00000003627|ZMYM4	-1.40002	3.47793e-05	0.000926852
ENSSSCG00000007155|DNAAF9	-1.72001	3.47686e-05	0.000926852
ENSSSCG00000017259|PRKAR1A	-0.905155	3.48952e-05	0.000929221
ENSSSCG00000001362|MDC1	-0.849145	3.49448e-05	0.000929375
ENSSSCG00000000840|WASHC4	-0.93008	3.49552e-05	0.000929375
ENSSSCG00000022797|PPP1R3B	3.5041	3.50728e-05	0.000929618
ENSSSCG00000009910|RNF10	0.893073	3.50463e-05	0.000929618
ENSSSCG00000015754|MCPH1	-1.68177	3.5062e-05	0.000929618
ENSSSCG00000028821|SASS6	-2.92228	3.50285e-05	0.000929618
ENSSSCG00000025775|TADA2A	-1.08084	3.51521e-05	0.000930393
ENSSSCG00000013627|PRKCSH	-1.35977	3.51834e-05	0.000930393
ENSSSCG00000008788|RFC1	-1.74964	3.51641e-05	0.000930393
ENSSSCG00000026784|LMNB2	-1.54489	3.52125e-05	0.000930445
ENSSSCG00000016711|CBX3	-1.39105	3.5314e-05	0.00093241
ENSSSCG00000035148|ZNF268	-1.66532	3.53735e-05	0.000933261
ENSSSCG00000011013|WAC	-1.08224	3.55183e-05	0.000936362
ENSSSCG00000025839|SUGP2	-1.15953	3.55489e-05	0.000936448
ENSSSCG00000032834|ZNF169	-1.52453	3.5586e-05	0.000936707
ENSSSCG00000009931|MVK	-1.38003	3.5618e-05	0.000936829
ENSSSCG00000023276|ZNF24	-1.01729	3.56731e-05	0.00093756
ENSSSCG00000026793|B4GALT2	-1.12174	3.58374e-05	0.000941157
ENSSSCG00000016893|NDUFS4	1.55653	3.59216e-05	0.000942646
ENSSSCG00000036423|CCDC50	-1.43149	3.59513e-05	0.000942705
ENSSSCG00000011119|ECHDC3	1.49242	3.61605e-05	0.000947465
ENSSSCG00000003555|HMGN2	-1.67504	3.62073e-05	0.000947969
ENSSSCG00000004979|MYO9A	-1.65316	3.6343e-05	0.000950794
ENSSSCG00000050487|RILP	2.24536	3.65186e-05	0.000954661
ENSSSCG00000014540	1.37853	3.65696e-05	0.000955054
ENSSSCG00000014822	-1.32066	3.65894e-05	0.000955054
ENSSSCG00000028282|SLC1A4	-2.11438	3.66282e-05	0.000955341
ENSSSCG00000026945|LRRC2	3.95161	3.66733e-05	0.000955549
ENSSSCG00000046945	-1.92269	3.66919e-05	0.000955549
ENSSSCG00000016464|CASP2	-1.28046	3.687e-05	0.00095946
ENSSSCG00000038486|DYNC2I1	-1.36331	3.69138e-05	0.000959871
ENSSSCG00000009268|CRYL1	-1.36259	3.69457e-05	0.000959974
ENSSSCG00000061347|TUBA1A	-1.70951	3.70742e-05	0.000962582
ENSSSCG00000032761|LAMA5	-1.08163	3.722e-05	0.00096509
ENSSSCG00000014223|COMMD10	-1.49326	3.72271e-05	0.00096509
ENSSSCG00000013512|PLIN4	6.18374	3.73181e-05	0.000965922
ENSSSCG00000016157|MYL1	2.30924	3.73839e-05	0.000965922
ENSSSCG00000017900|KIF1C	1.34396	3.74018e-05	0.000965922
ENSSSCG00000029723|PHRF1	-1.06845	3.7345e-05	0.000965922
ENSSSCG00000022846|SLC4A3	-1.30895	3.7436e-05	0.000965922
ENSSSCG00000000502|CNOT2	-1.35837	3.73468e-05	0.000965922
ENSSSCG00000003694|EMILIN2	-1.6852	3.74563e-05	0.000965922
ENSSSCG00000055761|CYP20A1	-1.79021	3.757e-05	0.000968126
ENSSSCG00000007358|EMILIN3	-1.96392	3.76671e-05	0.000969899
ENSSSCG00000025053|RYBP	-1.66515	3.77458e-05	0.000971197
ENSSSCG00000026294|GMFB	-1.75387	3.79372e-05	0.00097539
ENSSSCG00000006624|SELENBP1	1.79872	3.80232e-05	0.000976868
ENSSSCG00000004663|SEMA6D	-2.6173	3.80882e-05	0.000977807
ENSSSCG00000033135|VAMP5	2.5968	3.84199e-05	0.000983408
ENSSSCG00000028549|ECM2	-1.42281	3.84211e-05	0.000983408
ENSSSCG00000040850|GPR17	-2.3465	3.83625e-05	0.000983408
ENSSSCG00000009653|CDCA2	-3.32934	3.84122e-05	0.000983408
ENSSSCG00000004390|SESN1	1.40315	3.85202e-05	0.00098521
ENSSSCG00000009536|ARGLU1	-1.14837	3.86789e-05	0.000987794
ENSSSCG00000011632|NPHP3	-1.32607	3.86604e-05	0.000987794
ENSSSCG00000004092|MTHFD1L	-2.44799	3.87077e-05	0.000987794
ENSSSCG00000001770|CTSH	-1.01798	3.8913e-05	0.000991045
ENSSSCG00000033367|PLEKHA2	-1.08381	3.89517e-05	0.000991045
ENSSSCG00000031541|ARL5A	-1.11853	3.88876e-05	0.000991045
ENSSSCG00000058057|LBH	-1.88093	3.89795e-05	0.000991045
ENSSSCG00000017478|RAPGEFL1	-5.52139	3.8954e-05	0.000991045
ENSSSCG00000009319|PAN3	-1.1258	3.90722e-05	0.00099193
ENSSSCG00000003628|CLSPN	-2.62641	3.90459e-05	0.00099193
ENSSSCG00000013305|CAPRIN1	-0.852689	3.91875e-05	0.000994123
ENSSSCG00000025321|MAZ	-1.14376	3.93183e-05	0.000995233
ENSSSCG00000010247|DDX21	-1.37553	3.92892e-05	0.000995233
ENSSSCG00000029408|ZFP30	-1.7191	3.93155e-05	0.000995233
ENSSSCG00000033760|LTBP4	-1.40048	3.94327e-05	0.000997392
ENSSSCG00000030053|ARCN1	-0.88696	3.95644e-05	0.000999254
ENSSSCG00000014727	-2.11984	3.95646e-05	0.000999254
ENSSSCG00000011776|YEATS2	-1.78986	3.96074e-05	0.000999598
ENSSSCG00000022968|ARFGEF3	-3.84486	3.9669e-05	0.00100042
ENSSSCG00000012528|BEX3	-2.60756	3.97568e-05	0.0010019
ENSSSCG00000008164|MAP4K4	-1.13726	3.98057e-05	0.00100239
ENSSSCG00000014128|CKMT2	4.4602	3.98679e-05	0.00100322
ENSSSCG00000055905	1.59564	3.99355e-05	0.00100418
ENSSSCG00000013437|TCF3	-1.93017	3.99674e-05	0.00100425
ENSSSCG00000007606|TRRAP	-1.32739	4.02019e-05	0.00100867
ENSSSCG00000040922|IP6K2	-2.12201	4.02002e-05	0.00100867
ENSSSCG00000006469|MRPL24	1.87399	4.03001e-05	0.00101039
ENSSSCG00000007799|MYL11	2.8497	4.04471e-05	0.00101112
ENSSSCG00000032942|DAP	-0.874356	4.04299e-05	0.00101112
ENSSSCG00000029815|SRGAP1	-1.84328	4.04329e-05	0.00101112
ENSSSCG00000033611|ZNF793	-2.11603	4.0427e-05	0.00101112
ENSSSCG00000000190|TUBA1B	-1.0674	4.04945e-05	0.00101157
ENSSSCG00000006074|STK3	-1.44565	4.0594e-05	0.00101258
ENSSSCG00000001793|ADAMTSL3	-2.49119	4.05929e-05	0.00101258
ENSSSCG00000008633|PDIA6	-0.957142	4.06934e-05	0.00101432
ENSSSCG00000015944|TLK1	-1.66717	4.07578e-05	0.00101518
ENSSSCG00000036724|CRYAB	3.35633	4.09825e-05	0.00101727
ENSSSCG00000012591|AMOT	1.83034	4.09995e-05	0.00101727
ENSSSCG00000004103|PCMT1	1.57968	4.11199e-05	0.00101727
ENSSSCG00000026947|GMPR2	-0.995273	4.10188e-05	0.00101727
ENSSSCG00000038989|CRK	-1.05187	4.11379e-05	0.00101727
ENSSSCG00000017626|SRSF1	-1.08852	4.10141e-05	0.00101727
ENSSSCG00000033946	-1.26849	4.10907e-05	0.00101727
ENSSSCG00000033733	-1.62473	4.10092e-05	0.00101727
ENSSSCG00000026078|GLCE	-1.88431	4.10688e-05	0.00101727
ENSSSCG00000056080	-2.08175	4.10544e-05	0.00101727
ENSSSCG00000012007|HSPA13	-1.99613	4.14155e-05	0.00102339
ENSSSCG00000001946|MBIP	-1.07861	4.16613e-05	0.00102725
ENSSSCG00000023674|SON	-1.11915	4.16238e-05	0.00102725
ENSSSCG00000020853|BTBD3	-2.0386	4.16574e-05	0.00102725
ENSSSCG00000049350	3.68433	4.18395e-05	0.00102928
ENSSSCG00000037508|GSN	1.6444	4.18638e-05	0.00102928
ENSSSCG00000010180|TTC13	-1.96653	4.18372e-05	0.00102928
ENSSSCG00000007331|RBL1	-2.32387	4.1859e-05	0.00102928
ENSSSCG00000054680|MYH1	4.63562	4.19788e-05	0.00103074
ENSSSCG00000039612	1.46393	4.2013e-05	0.00103074
ENSSSCG00000004935|HACD3	-1.27229	4.20132e-05	0.00103074
ENSSSCG00000004336|EPHA7	-3.44788	4.20487e-05	0.00103087
ENSSSCG00000031125|AMPD2	-1.9999	4.21075e-05	0.00103157
ENSSSCG00000014875|CAPN5	-1.52101	4.2377e-05	0.00103743
ENSSSCG00000040985|KCTD7	-2.34323	4.24774e-05	0.00103915
ENSSSCG00000012088	-1.38599	4.25581e-05	0.00104038
ENSSSCG00000022708|ZNF638	-1.08369	4.27865e-05	0.00104331
ENSSSCG00000028004	-1.49439	4.27497e-05	0.00104331
ENSSSCG00000061754	-1.63729	4.27791e-05	0.00104331
ENSSSCG00000056685|PLCXD2	-1.85259	4.27993e-05	0.00104331
ENSSSCG00000028423	-0.912195	4.29647e-05	0.00104659
ENSSSCG00000012597|PLS3	-1.2824	4.30943e-05	0.001049
ENSSSCG00000022961|CLMP	-1.78933	4.32051e-05	0.0010503
ENSSSCG00000027410|CBFA2T2	-1.83475	4.32085e-05	0.0010503
ENSSSCG00000017748|NF1	-1.70045	4.32429e-05	0.00105039
ENSSSCG00000016395|RIF1	-1.97388	4.33499e-05	0.00105224
ENSSSCG00000011261|WDR48	-1.75776	4.34979e-05	0.00105509
ENSSSCG00000062583|SF1	-1.04393	4.36124e-05	0.00105637
ENSSSCG00000022504|CDON	-1.78647	4.3583e-05	0.00105637
ENSSSCG00000000458|MON2	-1.42023	4.36778e-05	0.00105721
ENSSSCG00000005303|PIGO	-0.735865	4.38291e-05	0.00105743
ENSSSCG00000027074|FER	-1.52643	4.38385e-05	0.00105743
ENSSSCG00000012691|ZNF449	-1.53578	4.38412e-05	0.00105743
ENSSSCG00000013756|MRI1	-2.12344	4.37563e-05	0.00105743
ENSSSCG00000035432|HDGFL3	-2.51629	4.37705e-05	0.00105743
ENSSSCG00000005233|DMRT2	-1.88108	4.38777e-05	0.00105757
ENSSSCG00000054480|SHISA4	3.09863	4.39698e-05	0.00105815
ENSSSCG00000006174|JPH1	1.76963	4.39804e-05	0.00105815
ENSSSCG00000011340|SMARCC1	-1.86776	4.39947e-05	0.00105815
ENSSSCG00000026129|ADGRL3	-3.57809	4.40935e-05	0.00105979
ENSSSCG00000033626|SREBF1	-1.30937	4.41952e-05	0.00106075
ENSSSCG00000011666|CLSTN2	-5.58542	4.41693e-05	0.00106075
ENSSSCG00000005997|COL14A1	-1.88141	4.42588e-05	0.00106153
ENSSSCG00000015988	-1.09106	4.43494e-05	0.00106222
ENSSSCG00000007473|ADNP	-1.46022	4.4323e-05	0.00106222
ENSSSCG00000012617|UPF3B	-2.00265	4.44666e-05	0.00106428
ENSSSCG00000027898|ATP2B1	-1.23744	4.46672e-05	0.00106834
ENSSSCG00000031771|TSHR	2.76971	4.4816e-05	0.00106891
ENSSSCG00000005318|CREB3	-0.807098	4.48145e-05	0.00106891
ENSSSCG00000016922|GPBP1	-1.14731	4.4786e-05	0.00106891
ENSSSCG00000010052|BCR	-1.88195	4.4785e-05	0.00106891
ENSSSCG00000015948|DYNC1I2	-0.912889	4.48478e-05	0.00106893
ENSSSCG00000003527|EPHB2	-2.3737	4.49478e-05	0.00107057
ENSSSCG00000005388|INVS	-1.39564	4.49875e-05	0.00107077
ENSSSCG00000021702|XRRA1	-2.17218	4.50621e-05	0.0010718
ENSSSCG00000010682|PRDX3	1.7036	4.54049e-05	0.00107921
ENSSSCG00000036256|MAD2L1	-2.42877	4.54685e-05	0.00107997
ENSSSCG00000029039|BRCA2	-2.66846	4.55284e-05	0.00108064
ENSSSCG00000056309|SOX4	-3.45298	4.56672e-05	0.00108319
ENSSSCG00000022317|SLC38A10	-1.13761	4.57924e-05	0.00108426
ENSSSCG00000006100|VIRMA	-1.24855	4.57445e-05	0.00108426
ENSSSCG00000016616|FAM3C	-1.32189	4.58704e-05	0.00108426
ENSSSCG00000004577|ICE2	-1.42713	4.58654e-05	0.00108426
ENSSSCG00000009818|IFT81	-1.72411	4.5813e-05	0.00108426
ENSSSCG00000061592|EPM2A	3.04577	4.60438e-05	0.00108537
ENSSSCG00000010652|FHIP2A	-1.06787	4.60068e-05	0.00108537
ENSSSCG00000001773|TMED3	-1.3653	4.60282e-05	0.00108537
ENSSSCG00000030581|VGLL4	-1.96732	4.60158e-05	0.00108537
ENSSSCG00000012595|LRCH2	-1.57477	4.61184e-05	0.00108638
ENSSSCG00000014998|AASDHPPT	-1.33899	4.62081e-05	0.00108775
ENSSSCG00000036883|FABP3	4.05119	4.64821e-05	0.0010927
ENSSSCG00000016216|TUBA4A	3.60884	4.64645e-05	0.0010927
ENSSSCG00000010435|MINPP1	-1.15819	4.66259e-05	0.00109532
ENSSSCG00000035671|USP22	-0.808399	4.66646e-05	0.00109548
ENSSSCG00000029030|SMCHD1	-1.30574	4.68231e-05	0.00109647
ENSSSCG00000010503|ZNF518A	-1.55408	4.68344e-05	0.00109647
ENSSSCG00000022081|PHLDB2	-2.23176	4.68144e-05	0.00109647
ENSSSCG00000008125|NCAPH	-2.34295	4.68188e-05	0.00109647
ENSSSCG00000013869|CPAMD8	-3.31247	4.69157e-05	0.00109762
ENSSSCG00000008227|ST3GAL5	-1.79613	4.70909e-05	0.00110097
ENSSSCG00000011444|NT5DC2	-1.41171	4.72109e-05	0.00110302
ENSSSCG00000011583|TMEM40	-5.45104	4.7343e-05	0.00110536
ENSSSCG00000046387|PSMD2	1.13405	4.74747e-05	0.00110768
ENSSSCG00000000665|RIMKLB	-1.44232	4.7663e-05	0.00111131
ENSSSCG00000032134|GSKIP	-1.02719	4.77193e-05	0.00111156
ENSSSCG00000016780|CTNND2	-3.26932	4.77383e-05	0.00111156
ENSSSCG00000003485|RCC2	-1.3222	4.79056e-05	0.00111244
ENSSSCG00000005457	-1.91642	4.78827e-05	0.00111244
ENSSSCG00000008020|IFT140	-2.04645	4.78317e-05	0.00111244
ENSSSCG00000011732|TRIM59	-2.33103	4.78658e-05	0.00111244
ENSSSCG00000029331|PALLD	-1.0386	4.7975e-05	0.00111311
ENSSSCG00000017573|XYLT2	-1.19204	4.79997e-05	0.00111311
ENSSSCG00000029441	4.0918	4.81481e-05	0.0011158
ENSSSCG00000004473|PHIP	-1.79637	4.82451e-05	0.00111729
ENSSSCG00000037039|PPP1R27	3.36475	4.83512e-05	0.00111899
ENSSSCG00000022175|MYH15	-4.81594	4.84267e-05	0.00111999
ENSSSCG00000035863|PLIN2	2.97689	4.86568e-05	0.00112007
ENSSSCG00000003156|HRC	2.74561	4.85323e-05	0.00112007
ENSSSCG00000038076|ATF2	-1.14686	4.86689e-05	0.00112007
ENSSSCG00000009729|ZNF84	-1.30684	4.86915e-05	0.00112007
ENSSSCG00000038025|NRBP2	-1.37393	4.84982e-05	0.00112007
ENSSSCG00000000849|HSP90B1	-1.37776	4.85144e-05	0.00112007
ENSSSCG00000010483|PLCE1	-2.46118	4.86429e-05	0.00112007
ENSSSCG00000004588|CCNB2	-3.49063	4.86164e-05	0.00112007
ENSSSCG00000007426|ACOT8	1.64709	4.87479e-05	0.00112061
ENSSSCG00000007356|PLCG1	-1.37132	4.88291e-05	0.00112098
ENSSSCG00000062552	-6.40055	4.88171e-05	0.00112098
ENSSSCG00000009668|CLU	2.62228	4.92844e-05	0.00113067
ENSSSCG00000015645	-1.47685	4.9319e-05	0.00113071
ENSSSCG00000033350	-1.17322	4.98914e-05	0.00114307
ENSSSCG00000006231|CHD7	-2.04469	4.99854e-05	0.00114446
ENSSSCG00000006628|PSMD4	1.57381	5.02602e-05	0.00114998
ENSSSCG00000008241	-1.64716	5.04101e-05	0.00115264
ENSSSCG00000001692|MRPS18A	1.35965	5.06179e-05	0.00115662
ENSSSCG00000017282|SCN4A	3.94146	5.07432e-05	0.00115872
ENSSSCG00000006777|RHOC	-0.821341	5.08542e-05	0.00116048
ENSSSCG00000006033|EIF3E	-1.24257	5.14854e-05	0.00117408
ENSSSCG00000001909|STRA6	-3.78824	5.15189e-05	0.00117408
ENSSSCG00000018076	2.41972	5.16305e-05	0.00117585
ENSSSCG00000005054|MAPK1IP1L	-1.48328	5.18402e-05	0.00117984
ENSSSCG00000032556|ALDOA	3.07056	5.18791e-05	0.00117994
ENSSSCG00000017525|NFE2L1	1.07166	5.19366e-05	0.00118015
ENSSSCG00000008493|CEBPZ	-1.20118	5.19572e-05	0.00118015
ENSSSCG00000011622|KBTBD12	2.51038	5.21417e-05	0.00118356
ENSSSCG00000038151	-1.68012	5.23061e-05	0.00118582
ENSSSCG00000038844|SMIM5	-4.82217	5.23106e-05	0.00118582
ENSSSCG00000009565|GAS6	-1.2815	5.27041e-05	0.00119395
ENSSSCG00000028178|FH	1.4618	5.27806e-05	0.0011949
ENSSSCG00000047090	-5.12704	5.28593e-05	0.00119589
ENSSSCG00000002385|TGFB3	-2.17098	5.32428e-05	0.00120377
ENSSSCG00000014075	-1.05637	5.34056e-05	0.00120666
ENSSSCG00000011307	-1.95405	5.3502e-05	0.00120725
ENSSSCG00000001473|COL11A2	-3.75408	5.34825e-05	0.00120725
ENSSSCG00000032657|RPL3L	5.56504	5.36367e-05	0.00120869
ENSSSCG00000009825|PPTC7	1.86435	5.36551e-05	0.00120869
ENSSSCG00000034711	-1.32262	5.36718e-05	0.00120869
ENSSSCG00000007171|EBF4	-2.43042	5.38062e-05	0.00121092
ENSSSCG00000004958|PIAS1	-1.60561	5.39547e-05	0.00121347
ENSSSCG00000006829|SYPL2	3.3177	5.40074e-05	0.00121386
ENSSSCG00000022655|PTGES2	2.51219	5.4058e-05	0.0012142
ENSSSCG00000021042|BRWD1	-0.8601	5.415e-05	0.00121547
ENSSSCG00000004306|ORC3	-1.96323	5.42579e-05	0.00121709
ENSSSCG00000031913|NDUFB4	2.08709	5.44109e-05	0.00121727
ENSSSCG00000014343|MATR3	-1.16936	5.43741e-05	0.00121727
ENSSSCG00000009348	-1.36814	5.43411e-05	0.00121727
ENSSSCG00000023169|CA10	-2.01147	5.44431e-05	0.00121727
ENSSSCG00000039990	-3.29357	5.44351e-05	0.00121727
ENSSSCG00000025561|VASN	-1.91977	5.45636e-05	0.00121917
ENSSSCG00000036280|DGCR2	-0.722169	5.4707e-05	0.00122102
ENSSSCG00000009010|ARFIP1	-1.09261	5.47176e-05	0.00122102
ENSSSCG00000031426|ZBTB34	-1.39153	5.48747e-05	0.00122143
ENSSSCG00000005425|SLC44A1	-1.52	5.48684e-05	0.00122143
ENSSSCG00000061235	-1.92836	5.48786e-05	0.00122143
ENSSSCG00000000937|MYF5	-3.75185	5.48235e-05	0.00122143
ENSSSCG00000009524|TMTC4	-1.87973	5.4975e-05	0.00122278
ENSSSCG00000003914|PRDX1	1.61387	5.51755e-05	0.001225
ENSSSCG00000014094|AGGF1	-0.991176	5.51818e-05	0.001225
ENSSSCG00000038569|ARMCX1	-2.16886	5.51594e-05	0.001225
ENSSSCG00000031450|MLYCD	4.17807	5.55023e-05	0.00122978
ENSSSCG00000035293	-1.145	5.55191e-05	0.00122978
ENSSSCG00000006524|THBS3	-1.3636	5.55404e-05	0.00122978
ENSSSCG00000000745|DDX11	-1.86835	5.54455e-05	0.00122978
ENSSSCG00000026498|R3HDM2	2.20296	5.56644e-05	0.00123173
ENSSSCG00000009924|ANKRD13A	-1.45017	5.57484e-05	0.00123279
ENSSSCG00000034937|SH3BGRL3	-1.21991	5.58481e-05	0.0012342
ENSSSCG00000010798|GGA2	-0.712876	5.64061e-05	0.00124573
ENSSSCG00000010638|TCF7L2	-1.6529	5.64575e-05	0.00124606
ENSSSCG00000004505|SMAD2	-1.56257	5.65848e-05	0.00124807
ENSSSCG00000003559|ARID1A	-1.2019	5.67662e-05	0.00125126
ENSSSCG00000028446|PCBP4	-1.82417	5.69441e-05	0.00125438
ENSSSCG00000002025|SLC22A17	-1.16491	5.70603e-05	0.00125548
ENSSSCG00000036505|GNG12	-1.61132	5.70673e-05	0.00125548
ENSSSCG00000011767|TTC14	-1.49597	5.72907e-05	0.00125959
ENSSSCG00000016306|USP40	-1.30094	5.73844e-05	0.00126084
ENSSSCG00000033842|CFDP1	-1.01228	5.76299e-05	0.00126324
ENSSSCG00000001780|FAH	-1.11162	5.75673e-05	0.00126324
ENSSSCG00000025568|TEAD2	-1.64948	5.76409e-05	0.00126324
ENSSSCG00000010746|ADAM12	-3.06513	5.75436e-05	0.00126324
ENSSSCG00000007058|PLCB4	-1.03891	5.76904e-05	0.00126352
ENSSSCG00000006062	-1.70501	5.78916e-05	0.00126711
ENSSSCG00000004529|POLI	-1.54921	5.79987e-05	0.00126865
ENSSSCG00000002037|CDH24	-1.64823	5.81221e-05	0.00126979
ENSSSCG00000018005|MYH8	-1.95736	5.81251e-05	0.00126979
ENSSSCG00000061957	2.22189	5.82718e-05	0.00127138
ENSSSCG00000003791|SRSF11	-1.15847	5.82654e-05	0.00127138
ENSSSCG00000002267|RGMA	-1.14094	5.83646e-05	0.00127242
ENSSSCG00000031173|KCNMB4	-2.46519	5.83937e-05	0.00127242
ENSSSCG00000008495|PRKD3	-1.38648	5.85605e-05	0.00127524
ENSSSCG00000027608|FAM172A	-1.37949	5.86176e-05	0.00127568
ENSSSCG00000023408|SAMD4A	-1.32733	5.86625e-05	0.00127584
ENSSSCG00000010912|KIF14	-3.77142	5.89457e-05	0.00128119
ENSSSCG00000030502|CEP170	-2.16222	5.90473e-05	0.00128259
ENSSSCG00000009359|SUPT20H	-1.13578	5.91785e-05	0.00128381
ENSSSCG00000029200|TRIM2	-2.50056	5.91501e-05	0.00128381
ENSSSCG00000029256|AKR1A1	-1.12807	5.93319e-05	0.00128587
ENSSSCG00000003736|ASXL3	-3.38309	5.93482e-05	0.00128587
ENSSSCG00000004748|NDUFAF1	1.35967	5.94737e-05	0.00128777
ENSSSCG00000026571|RAB8B	-1.2838	6.00245e-05	0.00129798
ENSSSCG00000062311	-2.03289	6.00587e-05	0.00129798
ENSSSCG00000032923|PRND	-7.42161	5.99999e-05	0.00129798
ENSSSCG00000015396|SEMA3D	-1.84656	6.024e-05	0.00130108
ENSSSCG00000002425|PTPN21	-1.22156	6.0291e-05	0.00130136
ENSSSCG00000025881|PDHB	2.01132	6.05818e-05	0.00130447
ENSSSCG00000017287|PSMC5	1.43515	6.0522e-05	0.00130447
ENSSSCG00000032741|TBC1D9	-1.618	6.05741e-05	0.00130447
ENSSSCG00000015780|STOX2	-2.12407	6.05872e-05	0.00130447
ENSSSCG00000038767|MBP	2.52949	6.10164e-05	0.00131287
ENSSSCG00000016911|MTREX	-0.901412	6.1054e-05	0.00131287
ENSSSCG00000032357|APPL1	-0.8179	6.11259e-05	0.00131359
ENSSSCG00000014149|MEF2C	-1.96453	6.15502e-05	0.00132188
ENSSSCG00000004432|HDAC2	-1.32703	6.17756e-05	0.0013259
ENSSSCG00000005062|TMEM260	-1.23195	6.1853e-05	0.0013259
ENSSSCG00000004738|MAPKBP1	-1.2785	6.18397e-05	0.0013259
ENSSSCG00000002469|OTUB2	-1.47796	6.19054e-05	0.00132619
ENSSSCG00000006740|ATP1A1	-1.09892	6.21222e-05	0.00132962
ENSSSCG00000026412|PLXNA2	-1.7733	6.21817e-05	0.00132962
ENSSSCG00000011212|RARB	-1.88549	6.215e-05	0.00132962
ENSSSCG00000034654|MYOG	-2.01993	6.22785e-05	0.00133086
ENSSSCG00000016323|COPS8	1.3528	6.23215e-05	0.00133095
ENSSSCG00000036227	4.41311	6.25897e-05	0.00133501
ENSSSCG00000057024|PPP3CC	1.26645	6.25639e-05	0.00133501
ENSSSCG00000007200|FAM110A	-2.60171	6.27994e-05	0.00133782
ENSSSCG00000006875|PLPPR4	-5.8063	6.27808e-05	0.00133782
ENSSSCG00000010185|GALNT2	-0.770121	6.34798e-05	0.00135079
ENSSSCG00000023556|SUPT5H	-0.865266	6.34868e-05	0.00135079
ENSSSCG00000016086|C2orf69	-1.8932	6.35427e-05	0.00135114
ENSSSCG00000012144|GRPR	-2.6684	6.36697e-05	0.001353
ENSSSCG00000039468|SERPINH1	-1.10643	6.37477e-05	0.00135382
ENSSSCG00000011521|PDZRN3	-2.18515	6.37988e-05	0.00135407
ENSSSCG00000014259|ADAMTS19	-1.76624	6.43262e-05	0.00136441
ENSSSCG00000013747|RAD23A	2.05407	6.44853e-05	0.00136557
ENSSSCG00000032220|CNOT10	-0.91854	6.45398e-05	0.00136557
ENSSSCG00000030423|MIER1	-1.47126	6.4515e-05	0.00136557
ENSSSCG00000038956|HEYL	-2.02072	6.44626e-05	0.00136557
ENSSSCG00000022828|PNN	-1.25698	6.50088e-05	0.00137464
ENSSSCG00000017555|LUC7L3	-1.31893	6.53319e-05	0.00138063
ENSSSCG00000022903|NAPEPLD	-1.86056	6.53802e-05	0.00138079
ENSSSCG00000011677|GK5	-2.13882	6.56832e-05	0.00138634
ENSSSCG00000035048|C1QBP	1.89076	6.5948e-05	0.00139036
ENSSSCG00000016117|CARF	-2.02106	6.59549e-05	0.00139036
ENSSSCG00000003743|GALNT1	-0.701361	6.60039e-05	0.00139054
ENSSSCG00000015650|MAPKAPK2	1.37256	6.62932e-05	0.00139578
ENSSSCG00000037170|POMP	1.73868	6.65713e-05	0.00139908
ENSSSCG00000039191|CBX5	-1.1855	6.66129e-05	0.00139908
ENSSSCG00000011121|CELF2	-1.19414	6.65411e-05	0.00139908
ENSSSCG00000024604|ATAT1	-2.34535	6.65744e-05	0.00139908
ENSSSCG00000001000|ECI2	2.06503	6.68215e-05	0.00140174
ENSSSCG00000053677|MRGBP	-1.15766	6.67936e-05	0.00140174
ENSSSCG00000015474|PPFIA4	-1.91872	6.69532e-05	0.00140364
ENSSSCG00000021610|CHPF	-1.356	6.71443e-05	0.00140609
ENSSSCG00000008698|RGS12	-2.08455	6.71518e-05	0.00140609
ENSSSCG00000011646|KY	-1.76802	6.72095e-05	0.00140644
ENSSSCG00000001379|TUBB	-1.06097	6.77582e-05	0.00141706
ENSSSCG00000001913|STOML1	-1.53248	6.80525e-05	0.00142234
ENSSSCG00000024754|BBS9	-1.90112	6.81465e-05	0.00142344
ENSSSCG00000026559|EML6	-2.81976	6.85048e-05	0.00143005
ENSSSCG00000032181|C17orf58	-2.55217	6.86868e-05	0.00143298
ENSSSCG00000027738|LRRFIP2	0.929773	6.88047e-05	0.00143393
ENSSSCG00000017665|DHX40	-1.09752	6.88204e-05	0.00143393
ENSSSCG00000021814|ZMYM2	-1.27926	6.88578e-05	0.00143393
ENSSSCG00000006135|CPNE3	-1.54416	6.93212e-05	0.00144271
ENSSSCG00000039393|SPRED1	-1.45735	6.96704e-05	0.00144909
ENSSSCG00000013066|INCENP	-2.05264	6.97147e-05	0.00144914
ENSSSCG00000002051|ABHD4	2.59705	6.98089e-05	0.00145022
ENSSSCG00000009793|CLIP1	1.05392	6.99087e-05	0.00145141
ENSSSCG00000014324|MYOT	2.03848	7.0123e-05	0.00145449
ENSSSCG00000017953|FXR2	1.43788	7.01419e-05	0.00145449
ENSSSCG00000010320|VDAC2	2.31165	7.0288e-05	0.00145664
ENSSSCG00000001512|CUTA	1.30965	7.04377e-05	0.00145798
ENSSSCG00000035392|IGFBP2	-2.46908	7.04184e-05	0.00145798
ENSSSCG00000005243|PGM5	-1.02605	7.05014e-05	0.00145842
ENSSSCG00000058108	-1.83829	7.05582e-05	0.00145871
ENSSSCG00000029944|FASN	-1.69916	7.0846e-05	0.00146378
ENSSSCG00000034722|CCL14	3.71738	7.09077e-05	0.00146417
ENSSSCG00000005173|HAUS6	-1.65676	7.1125e-05	0.00146665
ENSSSCG00000026146|GALNT5	-1.84124	7.10769e-05	0.00146665
ENSSSCG00000016782|OTULINL	-2.17423	7.1156e-05	0.00146665
ENSSSCG00000010508|TM9SF3	-0.856129	7.1446e-05	0.00147061
ENSSSCG00000017289|DDX42	-1.40041	7.14768e-05	0.00147061
ENSSSCG00000021161|CKS2	-1.96098	7.14661e-05	0.00147061
ENSSSCG00000005030|NID2	-1.46969	7.1529e-05	0.0014708
ENSSSCG00000001567|CPNE5	-3.38375	7.16149e-05	0.00147169
ENSSSCG00000011615|RAB7A	0.624836	7.18307e-05	0.00147353
ENSSSCG00000015099|BCL9L	-0.618032	7.18618e-05	0.00147353
ENSSSCG00000013421|PTBP1	-1.2098	7.18622e-05	0.00147353
ENSSSCG00000004971|TLE3	-1.88798	7.18765e-05	0.00147353
ENSSSCG00000012647|PRR32	-2.33356	7.22041e-05	0.00147936
ENSSSCG00000018075|COX1	1.90449	7.25412e-05	0.00148538
ENSSSCG00000010861|COQ8A	3.34448	7.27474e-05	0.00148872
ENSSSCG00000024385|RNASEH2B	-1.99246	7.28679e-05	0.00149029
ENSSSCG00000001723|PLA2G7	2.34807	7.29579e-05	0.00149072
ENSSSCG00000040056	-0.795149	7.29755e-05	0.00149072
ENSSSCG00000005314|ARHGEF39	-2.91233	7.31291e-05	0.00149296
ENSSSCG00000005915|MAF1	1.33444	7.3232e-05	0.00149418
ENSSSCG00000029365|MSI1	-2.6122	7.33611e-05	0.00149592
ENSSSCG00000010190|ACTA1	4.57817	7.36578e-05	0.00149748
ENSSSCG00000014305|SAR1B	1.65286	7.38241e-05	0.00149748
ENSSSCG00000030241	1.04409	7.35508e-05	0.00149748
ENSSSCG00000017136|TBCD	-1.0789	7.35083e-05	0.00149748
ENSSSCG00000013054|ATL3	-1.34183	7.3736e-05	0.00149748
ENSSSCG00000024556|ZNF445	-1.43168	7.3765e-05	0.00149748
ENSSSCG00000026705|NVL	-1.55879	7.37198e-05	0.00149748
ENSSSCG00000010589|SFXN2	-1.6292	7.38303e-05	0.00149748
ENSSSCG00000028169|NCAPG2	-2.23807	7.37238e-05	0.00149748
ENSSSCG00000015115|CBL	-0.813525	7.42559e-05	0.00150317
ENSSSCG00000012148|SYAP1	-0.878749	7.43937e-05	0.00150317
ENSSSCG00000004294|SYNCRIP	-1.12144	7.42574e-05	0.00150317
ENSSSCG00000059270	-1.93463	7.44178e-05	0.00150317
ENSSSCG00000048443|APLN	-2.73393	7.43285e-05	0.00150317
ENSSSCG00000013401|DKK3	-3.01839	7.43673e-05	0.00150317
ENSSSCG00000005938|COL22A1	-3.76825	7.4176e-05	0.00150317
ENSSSCG00000028723|CCDC102A	-1.68583	7.47167e-05	0.00150832
ENSSSCG00000034773	3.7806	7.48065e-05	0.00150839
ENSSSCG00000011325|MYL3	2.08946	7.4808e-05	0.00150839
ENSSSCG00000006066|RNF19A	-1.03793	7.48958e-05	0.00150927
ENSSSCG00000005240|DOCK8	-1.30827	7.50295e-05	0.00151107
ENSSSCG00000012480|TNMD	-4.33857	7.51202e-05	0.00151201
ENSSSCG00000011841|SENP5	-1.372	7.52407e-05	0.00151355
ENSSSCG00000007763|BCKDK	1.8605	7.53501e-05	0.00151486
ENSSSCG00000003691	1.42166	7.55153e-05	0.0015173
ENSSSCG00000056007|KCNE5	-1.63361	7.56333e-05	0.00151878
ENSSSCG00000032726|SREK1	-1.40219	7.5868e-05	0.0015226
ENSSSCG00000035762	1.83133	7.59413e-05	0.00152318
ENSSSCG00000031538|RNASE4	1.0502	7.60712e-05	0.00152434
ENSSSCG00000002266|CHD2	-1.3329	7.6088e-05	0.00152434
ENSSSCG00000011167|ZNF782	-1.80174	7.61599e-05	0.00152489
ENSSSCG00000031903|TNNT3	3.01314	7.62603e-05	0.00152512
ENSSSCG00000040264|CLASRP	-1.24963	7.6244e-05	0.00152512
ENSSSCG00000029521|CD82	-1.62525	7.65902e-05	0.00153082
ENSSSCG00000035937|DPT	-1.71092	7.67216e-05	0.00153256
ENSSSCG00000011306|ZNF502	-2.09073	7.72697e-05	0.00154261
ENSSSCG00000035690|SFPQ	-1.09255	7.80155e-05	0.00155659
ENSSSCG00000039812|RAP2A	-1.51307	7.80778e-05	0.00155693
ENSSSCG00000031118|PREX1	-2.37819	7.85155e-05	0.00156474
ENSSSCG00000002938	-1.94063	7.87107e-05	0.00156681
ENSSSCG00000025826|BOC	-2.30329	7.86806e-05	0.00156681
ENSSSCG00000035101|KLF5	-1.38831	7.90391e-05	0.00157244
ENSSSCG00000000469|LEMD3	-1.70377	7.92385e-05	0.00157532
ENSSSCG00000008892	-2.19125	7.92759e-05	0.00157532
ENSSSCG00000023660|PARP1	-0.936358	7.94952e-05	0.00157785
ENSSSCG00000011461|LRTM1	-4.72412	7.94941e-05	0.00157785
ENSSSCG00000033457	2.89276	7.96409e-05	0.00157892
ENSSSCG00000013938|GATAD2A	-1.22389	7.9629e-05	0.00157892
ENSSSCG00000022048|REEP5	-0.87149	7.98567e-05	0.00158228
ENSSSCG00000006631|TMOD4	4.21442	8.02434e-05	0.00158659
ENSSSCG00000007947	2.4065	8.03011e-05	0.00158659
ENSSSCG00000013538|KHSRP	-0.982284	8.02176e-05	0.00158659
ENSSSCG00000027063|DPY19L1	-1.51113	8.01926e-05	0.00158659
ENSSSCG00000016613|AASS	-1.61752	8.03054e-05	0.00158659
ENSSSCG00000021440|GPSM2	-2.27474	8.03585e-05	0.00158672
ENSSSCG00000025085|NEGR1	-3.74518	8.04152e-05	0.00158693
ENSSSCG00000023263|MRPL45	1.50157	8.06614e-05	0.00159087
ENSSSCG00000012318|MAGED1	-2.19182	8.07186e-05	0.00159108
ENSSSCG00000033456|GPR157	2.94746	8.09601e-05	0.00159493
ENSSSCG00000000791|PDZRN4	-2.78213	8.10949e-05	0.00159667
ENSSSCG00000032377|RALGAPA1	-1.40622	8.12189e-05	0.00159676
ENSSSCG00000031652|RPGRIP1L	-1.79044	8.11937e-05	0.00159676
ENSSSCG00000011048|SUV39H2	-1.99654	8.12394e-05	0.00159676
ENSSSCG00000016882|PARP8	-2.50737	8.1318e-05	0.00159739
ENSSSCG00000036438|GPX3	3.80469	8.1405e-05	0.00159818
ENSSSCG00000013534|MLLT1	-1.38409	8.1483e-05	0.0015988
ENSSSCG00000036132|CKM	3.80774	8.15707e-05	0.00159915
ENSSSCG00000000293|ITGA5	-1.12129	8.15941e-05	0.00159915
ENSSSCG00000032684|BOK	-1.30954	8.16571e-05	0.00159947
ENSSSCG00000013181|SERPING1	1.38564	8.20968e-05	0.00160717
ENSSSCG00000004639|USP8	-1.33535	8.23005e-05	0.00161023
ENSSSCG00000023814|FAIM	-1.52263	8.2486e-05	0.00161294
ENSSSCG00000003859|TUT4	-1.51217	8.26139e-05	0.00161453
ENSSSCG00000036804|TCEA2	-1.653	8.27597e-05	0.00161645
ENSSSCG00000012275|ARAF	1.13101	8.28495e-05	0.00161729
ENSSSCG00000016781|TRIO	-2.22224	8.30167e-05	0.00161963
ENSSSCG00000030155|PHF10	-1.39555	8.30721e-05	0.00161979
ENSSSCG00000001421|ZBTB12	-1.93525	8.31388e-05	0.00162017
ENSSSCG00000004452|PRSS35	-5.76091	8.33093e-05	0.00162257
ENSSSCG00000005587|NEK6	-1.38333	8.3442e-05	0.00162423
ENSSSCG00000037977|ALMS1	-2.03531	8.37146e-05	0.00162861
ENSSSCG00000000022|RTL6	-1.37171	8.38734e-05	0.00163078
ENSSSCG00000009956|GRK3	-1.41527	8.39458e-05	0.00163126
ENSSSCG00000003722|CDH2	-2.69699	8.4358e-05	0.00163834
ENSSSCG00000049970	-2.16735	8.48307e-05	0.00164659
ENSSSCG00000029393|CENPJ	-1.87419	8.49616e-05	0.0016482
ENSSSCG00000001795|SH3GL3	-3.59597	8.51724e-05	0.00165135
ENSSSCG00000002260	-2.26723	8.5225e-05	0.00165144
ENSSSCG00000042162|KCNJ11	3.36629	8.54448e-05	0.00165476
ENSSSCG00000028944	-2.51894	8.57133e-05	0.00165903
ENSSSCG00000033735	3.79577	8.61882e-05	0.00166728
ENSSSCG00000007307|NFS1	1.39295	8.65232e-05	0.00167187
ENSSSCG00000013650|RAVER1	-1.41467	8.64763e-05	0.00167187
ENSSSCG00000016794|MYO10	-1.12211	8.66488e-05	0.00167336
ENSSSCG00000000393|PAN2	-0.771756	8.68827e-05	0.00167693
ENSSSCG00000013648|TYK2	-1.4018	8.69861e-05	0.00167798
ENSSSCG00000011894|POPDC2	4.41311	8.73973e-05	0.00168496
ENSSSCG00000034821|ARMCX4	-1.24278	8.75214e-05	0.00168546
ENSSSCG00000058363	-1.91633	8.75133e-05	0.00168546
ENSSSCG00000035539|ST8SIA4	-1.87748	8.75716e-05	0.00168548
ENSSSCG00000015009|POGLUT3	-1.51377	8.79746e-05	0.00169229
ENSSSCG00000037732|SINHCAF	-2.03305	8.81245e-05	0.00169422
ENSSSCG00000003773|AK5	-2.82301	8.81985e-05	0.0016947
ENSSSCG00000013554|TRIP10	1.42176	8.83825e-05	0.00169711
ENSSSCG00000008389|PAPOLG	-1.59423	8.84232e-05	0.00169711
ENSSSCG00000012686|MOSPD1	-1.18903	8.89773e-05	0.00170679
ENSSSCG00000016213|GLB1L	-1.58751	8.91024e-05	0.00170824
ENSSSCG00000010650|AFAP1L2	-2.10501	8.93809e-05	0.00171262
ENSSSCG00000003353|SLC35E2B	-1.57721	8.94759e-05	0.00171348
ENSSSCG00000032176|SMURF2	-1.73635	8.9695e-05	0.00171672
ENSSSCG00000008621|NBAS	-1.06823	8.97654e-05	0.00171711
ENSSSCG00000010723|ACADSB	1.03883	8.99767e-05	0.00172019
ENSSSCG00000008097	-1.28156	9.01339e-05	0.00172224
ENSSSCG00000037209|TLNRD1	-0.84459	9.03305e-05	0.00172477
ENSSSCG00000014081|CERT1	-1.26613	9.03669e-05	0.00172477
ENSSSCG00000037204|ZNF248	-1.30521	9.04444e-05	0.00172528
ENSSSCG00000061991|COX8H	3.0819	9.0542e-05	0.00172619
ENSSSCG00000010984|KIF24	-2.83482	9.07134e-05	0.00172849
ENSSSCG00000020945|SMDT1	1.72407	9.10465e-05	0.00173217
ENSSSCG00000027812|IQSEC1	-0.982393	9.1058e-05	0.00173217
ENSSSCG00000015311|CYP51A1	-1.25183	9.10045e-05	0.00173217
ENSSSCG00000008988|CCNG2	-2.52741	9.11807e-05	0.00173355
ENSSSCG00000025020|PCSK9	-2.55263	9.12492e-05	0.00173389
ENSSSCG00000000712|VWF	1.62837	9.20854e-05	0.00174881
ENSSSCG00000010313|VCL	-0.607756	9.21833e-05	0.0017497
ENSSSCG00000051533	-4.20123	9.23675e-05	0.00175222
ENSSSCG00000030681|MYBPH	2.45419	9.28479e-05	0.00176036
ENSSSCG00000004999|MIS18BP1	-2.047	9.29217e-05	0.00176079
ENSSSCG00000007493	-2.08826	9.37067e-05	0.00177468
ENSSSCG00000032531|SMG1	-1.19175	9.46539e-05	0.00179157
ENSSSCG00000058735|SERP1	-1.37719	9.47026e-05	0.00179157
ENSSSCG00000015034|SDHD	1.91023	9.47587e-05	0.00179164
ENSSSCG00000029478|CUL4B	-1.77363	9.48406e-05	0.0017922
ENSSSCG00000009244|SEC31A	-0.996229	9.4951e-05	0.00179231
ENSSSCG00000011194|ANKRD28	-1.18343	9.49277e-05	0.00179231
ENSSSCG00000022312|RHPN2	-2.37238	9.50959e-05	0.00179406
ENSSSCG00000031547|ICE1	-1.24354	9.52635e-05	0.00179623
ENSSSCG00000017745|UTP6	-1.24879	9.54905e-05	0.00179952
ENSSSCG00000029570|PXDN	-1.21501	9.55924e-05	0.00180046
ENSSSCG00000005191|MPDZ	-1.4699	9.58837e-05	0.00180495
ENSSSCG00000000500|RAB3IP	-1.5147	9.59727e-05	0.00180563
ENSSSCG00000015268|FMO1	4.38092	9.6522e-05	0.00181497
ENSSSCG00000054516|PSMA6	1.3429	9.66048e-05	0.00181516
ENSSSCG00000016233|SERPINE2	-2.25237	9.66377e-05	0.00181516
ENSSSCG00000009479|RBM26	-1.21047	9.67112e-05	0.00181555
ENSSSCG00000022099|TP53INP2	2.84887	9.75509e-05	0.00183031
ENSSSCG00000002506|VRK1	-1.59013	9.77896e-05	0.00183378
ENSSSCG00000009192|PDLIM5	1.97258	9.79879e-05	0.00183383
ENSSSCG00000022942|PHF6	-1.51016	9.79612e-05	0.00183383
ENSSSCG00000023728|TECTA	-2.94637	9.78629e-05	0.00183383
ENSSSCG00000010865|EXO1	-3.30541	9.80062e-05	0.00183383
ENSSSCG00000009944|CORO1C	-1.29125	9.81698e-05	0.00183589
ENSSSCG00000029960|LRRC4B	-3.44933	9.83485e-05	0.00183823
ENSSSCG00000009570|MPHOSPH8	-0.911952	9.84582e-05	0.00183928
ENSSSCG00000011522|CNTN3	-2.08273	9.8557e-05	0.00184012
ENSSSCG00000011332|SETD2	-1.40074	9.90369e-05	0.00184808
ENSSSCG00000025751|MDH1	2.86181	9.91676e-05	0.00184929
ENSSSCG00000000657	2.17863	9.92094e-05	0.00184929
ENSSSCG00000011589|IFT122	-1.96178	9.9463e-05	0.001852
ENSSSCG00000010879|KIF26B	-3.55406	9.94595e-05	0.001852
ENSSSCG00000040461|CDKN1C	-2.21668	9.97677e-05	0.00185667
ENSSSCG00000039609|ANKRD33B	2.57475	9.98975e-05	0.00185807
ENSSSCG00000022101|BRCA1	-1.84922	9.99526e-05	0.00185809
ENSSSCG00000007529|SYCP2	-1.44776	0.000100302	0.00186358
ENSSSCG00000007736|TMEM248	-0.69367	0.000100651	0.00186803
ENSSSCG00000008105|ANAPC1	-1.09994	0.000100614	0.00186803
ENSSSCG00000029855|LHFPL6	-1.3913	0.000100741	0.00186869
ENSSSCG00000001910|ISLR	-1.3553	0.000100981	0.00187112
ENSSSCG00000017012|SLIT3	-2.12436	0.000100937	0.00187112
ENSSSCG00000009714|NEK1	-1.72254	0.000101251	0.00187511
ENSSSCG00000009369|COG6	-1.21688	0.000101566	0.00187993
ENSSSCG00000055672	-1.25285	0.000102104	0.00188887
ENSSSCG00000032083|MRPL37	1.09007	0.000102225	0.00189008
ENSSSCG00000003136|CYTH2	-1.27218	0.000102313	0.0018907
ENSSSCG00000011310|ZNF660	-2.32478	0.00010287	0.00189996
ENSSSCG00000030597|HAPLN3	-2.68914	0.000103347	0.00190774
ENSSSCG00000052857	-1.16009	0.000103838	0.00191578
ENSSSCG00000060056	3.09195	0.000104237	0.00192211
ENSSSCG00000059095|MLF1	2.44517	0.000104416	0.00192438
ENSSSCG00000038254|PRKRA	-1.32823	0.000104479	0.00192451
ENSSSCG00000013837|AKAP8	-0.835259	0.000104621	0.00192505
ENSSSCG00000011681|TRPC1	-1.34898	0.000104569	0.00192505
ENSSSCG00000010823|IARS2	0.684765	0.000104789	0.00192608
ENSSSCG00000023619|SLC12A9	-1.02151	0.000104749	0.00192608
ENSSSCG00000023630|CPM	-1.62185	0.00010485	0.00192615
ENSSSCG00000040412	2.89269	0.000105051	0.00192837
ENSSSCG00000023829|CCP110	-1.71597	0.000105083	0.00192837
ENSSSCG00000004453|SNAP91	-4.75709	0.000105315	0.00193159
ENSSSCG00000011710|EIF2A	-0.778261	0.000105662	0.00193693
ENSSSCG00000028877|RAD51B	-1.80154	0.000106062	0.00194322
ENSSSCG00000006312|GPA33	4.38762	0.000106301	0.00194649
ENSSSCG00000014063|SFXN1	-1.53294	0.000106385	0.00194649
ENSSSCG00000009222|SPARCL1	-2.00853	0.000106411	0.00194649
ENSSSCG00000025323|SF3B3	-0.808377	0.00010655	0.00194801
ENSSSCG00000009888|ERP29	-0.76305	0.000106759	0.00194964
ENSSSCG00000032475|CEP44	-1.52059	0.000106867	0.00194964
ENSSSCG00000012452	-1.85697	0.00010683	0.00194964
ENSSSCG00000014599|SYT9	-2.04263	0.000106746	0.00194964
ENSSSCG00000010522|ANKRD2	4.34202	0.000107151	0.0019517
ENSSSCG00000024399|EVC2	-1.71825	0.000107108	0.0019517
ENSSSCG00000024024|CX3CR1	-2.36029	0.000107055	0.0019517
ENSSSCG00000016017|DNAJC10	-0.960304	0.0001079	0.0019643
ENSSSCG00000023378|ZNF316	-1.65151	0.000108272	0.00197004
ENSSSCG00000015423|DNAJC2	-1.24074	0.000108876	0.00197788
ENSSSCG00000004241|GJA1	-1.43943	0.000108856	0.00197788
ENSSSCG00000010644|DCLRE1A	-1.67388	0.000108788	0.00197788
ENSSSCG00000009791|RSRC2	-1.23039	0.000109053	0.00197921
ENSSSCG00000014221|LVRN	-1.71868	0.000109065	0.00197921
ENSSSCG00000006982|ZDHHC2	-1.69881	0.000109235	0.00198124
ENSSSCG00000001869|PEAK1	-0.979694	0.000109532	0.00198559
ENSSSCG00000010816|TGFB2	-3.06042	0.00010963	0.00198632
ENSSSCG00000011463|IL17RD	-2.46779	0.000109813	0.00198858
ENSSSCG00000052280|ATP5MG	2.76941	0.000110174	0.00199343
ENSSSCG00000050793|ssc-mir-10390	1.58198	0.000110197	0.00199343
ENSSSCG00000001201|ZKSCAN8	-1.42022	0.000110868	0.00200391
ENSSSCG00000016237|DOCK10	-2.52779	0.000110894	0.00200391
ENSSSCG00000031154|ACKR2	2.30885	0.000111019	0.00200512
ENSSSCG00000020846|SCARA3	-0.889863	0.000111119	0.00200588
ENSSSCG00000013411|WEE1	-2.41412	0.000111182	0.00200596
ENSSSCG00000038968|TMEM263	-1.28507	0.000111472	0.00201013
ENSSSCG00000011538|LMCD1	1.75453	0.000111647	0.00201223
ENSSSCG00000008756|DHX15	-0.987009	0.000112061	0.00201864
ENSSSCG00000008382|USP34	-1.07076	0.000112229	0.00201953
ENSSSCG00000000288|HNRNPA1	-1.52827	0.000112205	0.00201953
ENSSSCG00000009216|SPP1	-6.6805	0.00011233	0.0020203
ENSSSCG00000015326|COL1A2	-1.9885	0.000112399	0.00202047
ENSSSCG00000007572|LFNG	-1.71075	0.000112698	0.00202391
ENSSSCG00000013350|DBX1	-2.75479	0.000112708	0.00202391
ENSSSCG00000010078|TOP3B	-1.25057	0.000113019	0.00202843
ENSSSCG00000012054|DOP1B	-1.26993	0.000113275	0.00203196
ENSSSCG00000033586|DBNDD2	2.81737	0.000113712	0.00203382
ENSSSCG00000040317|SOD2	2.78629	0.000113599	0.00203382
ENSSSCG00000033700	1.99824	0.000113832	0.00203382
ENSSSCG00000011215|OXSM	1.24238	0.000113958	0.00203382
ENSSSCG00000030616|RESF1	-0.860053	0.000114007	0.00203382
ENSSSCG00000007077|ESF1	-1.2165	0.000113924	0.00203382
ENSSSCG00000009400|RCBTB2	-1.23818	0.00011415	0.00203382
ENSSSCG00000004893|VPS4B	-1.42567	0.000113665	0.00203382
ENSSSCG00000007675|EPHB4	-1.55237	0.000113741	0.00203382
ENSSSCG00000027443|MRAS	-1.58416	0.000114084	0.00203382
ENSSSCG00000000545|KLHL42	-1.70089	0.000114103	0.00203382
ENSSSCG00000011752|FNDC3B	-1.74849	0.000113931	0.00203382
ENSSSCG00000015589|VASH2	-2.28898	0.000113743	0.00203382
ENSSSCG00000010795|NDUFAB1	2.80482	0.000115266	0.00205217
ENSSSCG00000062032	-0.781729	0.000115344	0.00205217
ENSSSCG00000024180|ACBD3	-1.09459	0.000115359	0.00205217
ENSSSCG00000011652|STAG1	-1.43246	0.000115688	0.00205696
ENSSSCG00000004441|DSE	-1.68124	0.000115849	0.00205874
ENSSSCG00000020954|PCGF6	-2.47643	0.000116138	0.00206282
ENSSSCG00000017278|TEX2	0.907174	0.000116269	0.00206408
ENSSSCG00000057749|HSBP1	0.894973	0.000116591	0.00206873
ENSSSCG00000001917	-1.18953	0.000116761	0.0020696
ENSSSCG00000040617|TNFAIP8	-2.58485	0.000116728	0.0020696
ENSSSCG00000000292|ZNF385A	1.93224	0.00011727	0.00207755
ENSSSCG00000002235|LPCAT4	-0.737792	0.000117504	0.00208061
ENSSSCG00000023267|SCN1B	4.22131	0.000117641	0.00208179
ENSSSCG00000026781|ANKLE2	-0.741632	0.000117692	0.00208179
ENSSSCG00000006155|ZBTB10	-2.1542	0.000118803	0.00210036
ENSSSCG00000016275|NCL	-1.11414	0.000118936	0.00210164
ENSSSCG00000004510|ACAA2	2.17176	0.000119382	0.00210733
ENSSSCG00000029380|ZFP2	-1.59148	0.000119342	0.00210733
ENSSSCG00000025788|ENPP4	2.16894	0.00011959	0.00210992
ENSSSCG00000005078|DAAM1	-1.51591	0.000119826	0.002113
ENSSSCG00000018061	2.3312	0.000119969	0.00211444
ENSSSCG00000009776|SBNO1	-1.20153	0.000120555	0.00212367
ENSSSCG00000000916|LUM	-1.34824	0.00012081	0.00212707
ENSSSCG00000011764|NDUFB5	2.56767	0.000121237	0.00213031
ENSSSCG00000005590|PSMB7	1.29707	0.000121304	0.00213031
ENSSSCG00000005399|RNF20	-1.30648	0.000121233	0.00213031
ENSSSCG00000024043|ADAMTS2	-1.34836	0.000121281	0.00213031
ENSSSCG00000014039|RGS14	-2.7446	0.000121232	0.00213031
ENSSSCG00000060615|TUBA8	3.33129	0.000121654	0.00213427
ENSSSCG00000009197|GRID2	-4.85745	0.000121602	0.00213427
ENSSSCG00000021911|NDRG4	-2.14257	0.000122112	0.0021412
ENSSSCG00000002375|RPS6KL1	-2.14779	0.000122433	0.00214573
ENSSSCG00000016943|ADAMTS6	-1.48578	0.000122579	0.00214719
ENSSSCG00000024722|PIBF1	-1.53645	0.00012337	0.00215995
ENSSSCG00000002461|BTBD7	-1.30364	0.000123523	0.00216086
ENSSSCG00000001629|USP49	-2.51835	0.000123548	0.00216086
ENSSSCG00000025295|NDFIP1	-0.801027	0.000123758	0.00216343
ENSSSCG00000016044|ORMDL1	-1.98376	0.000124137	0.00216894
ENSSSCG00000030049|HNRNPUL1	-0.68313	0.000124229	0.00216925
ENSSSCG00000011028|EPC1	-1.36342	0.00012428	0.00216925
ENSSSCG00000011363|PRKAR2A	1.02269	0.000124486	0.00217174
ENSSSCG00000004578|ANXA2	-0.915557	0.000124714	0.0021746
ENSSSCG00000008581|NCOA1	-1.55395	0.000124806	0.0021751
ENSSSCG00000001832|ACAN	-5.96107	0.000124913	0.00217587
ENSSSCG00000004290|TBX18	-2.08219	0.000125105	0.0021781
ENSSSCG00000001872|LINGO1	-1.58517	0.000125563	0.00218497
ENSSSCG00000007246|TM9SF4	-0.572078	0.000125931	0.00219026
ENSSSCG00000014418|STK32A	-5.39667	0.000126084	0.00219181
ENSSSCG00000001720|SLC25A27	-1.35661	0.000127203	0.00221014
ENSSSCG00000005908	-1.17023	0.000127449	0.00221329
ENSSSCG00000015117|RNF26	-0.879797	0.000127803	0.00221831
ENSSSCG00000029352|CCNL1	-0.835713	0.000128152	0.002221
ENSSSCG00000032144|ZNF140	-1.12711	0.00012803	0.002221
ENSSSCG00000010142|RYR2	-3.85107	0.000128094	0.002221
ENSSSCG00000050687	-0.712913	0.000128334	0.00222191
ENSSSCG00000024027|PAFAH1B2	-1.23925	0.000128314	0.00222191
ENSSSCG00000021991	0.732699	0.000128503	0.0022237
ENSSSCG00000001485|MLIP	3.56461	0.000128658	0.00222415
ENSSSCG00000016732|TBRG4	1.6038	0.000128594	0.00222415
ENSSSCG00000033745	3.73931	0.000128786	0.00222423
ENSSSCG00000061091	-2.8687	0.000128792	0.00222423
ENSSSCG00000016074|ANKRD44	-1.97417	0.000129277	0.00223148
ENSSSCG00000007139|ADRA1D	-2.47694	0.000129403	0.00223252
ENSSSCG00000034630|ABI2	-1.832	0.000129929	0.00224048
ENSSSCG00000005455|SVEP1	-2.93995	0.000130138	0.00224296
ENSSSCG00000013568|ARHGEF18	-1.20998	0.000130211	0.00224308
ENSSSCG00000037360|CST3	-1.16369	0.000130348	0.0022432
ENSSSCG00000021439|CCDC66	-1.32564	0.00013034	0.0022432
ENSSSCG00000017421|ACLY	-1.33214	0.000130493	0.00224456
ENSSSCG00000015938|SSB	-0.948799	0.000130929	0.00224868
ENSSSCG00000008245|TMSB10	-1.42914	0.000130877	0.00224868
ENSSSCG00000010181|C1orf198	-1.57387	0.000130899	0.00224868
ENSSSCG00000062089|PLN	2.76833	0.000131262	0.00225103
[truncated: 32,300 more rows]

## Sheet: STP E75 vs. E55
Differential expression profile of all genes between the E75 and E55 in STP group
gene	log2FoldChange	P-Value	FDR
ENSSSCG00000016742|MYO1G	4.62969	4.45298e-09	0.000152728
ENSSSCG00000010686|BAG3	2.48518	3.05271e-08	0.000487675
ENSSSCG00000036544|NKAIN4	-2.58185	4.26563e-08	0.000487675
ENSSSCG00000005699|HMCN2	9.13863	3.88637e-07	0.000963765
ENSSSCG00000015249|ADAMTS8	7.77851	1.90855e-07	0.000963765
ENSSSCG00000027030|BDKRB2	7.27264	3.70321e-07	0.000963765
ENSSSCG00000017282|SCN4A	6.96573	5.86367e-07	0.000963765
ENSSSCG00000002464|PRIMA1	3.05583	4.79218e-07	0.000963765
ENSSSCG00000011299|CLEC3B	2.80864	5.89409e-07	0.000963765
ENSSSCG00000029230|ECM1	2.79384	3.72238e-07	0.000963765
ENSSSCG00000038055|CORO1A	2.52632	5.90095e-07	0.000963765
ENSSSCG00000014441|CSF1R	2.50994	5.32865e-07	0.000963765
ENSSSCG00000013237|SPI1	2.14666	5.59346e-07	0.000963765
ENSSSCG00000011355	2.11372	3.09629e-07	0.000963765
ENSSSCG00000023028|JAM2	1.21087	4.9207e-07	0.000963765
ENSSSCG00000040663|HERPUD1	1.1971	1.37328e-07	0.000963765
ENSSSCG00000011795|IGF2BP2	-1.08036	4.06613e-07	0.000963765
ENSSSCG00000014326|KIF20A	-1.27317	4.50631e-07	0.000963765
ENSSSCG00000010471|KIF11	-1.29516	3.6548e-07	0.000963765
ENSSSCG00000009670	-1.50024	4.7644e-07	0.000963765
ENSSSCG00000023128|IGF2BP1	-3.06024	2.18842e-07	0.000963765
ENSSSCG00000016658|ANLN	-1.26708	6.39511e-07	0.000996998
ENSSSCG00000010199|RET	4.14121	7.35807e-07	0.00102865
ENSSSCG00000006800|CD53	3.67169	7.49787e-07	0.00102865
ENSSSCG00000054189	2.96663	7.47448e-07	0.00102865
ENSSSCG00000011972|FILIP1L	1.48005	8.92749e-07	0.00107867
ENSSSCG00000032141|DUT	-1.03373	8.37347e-07	0.00107867
ENSSSCG00000017562|CACNA1G	-1.32747	8.74176e-07	0.00107867
ENSSSCG00000009565|GAS6	-1.71272	9.12049e-07	0.00107867
ENSSSCG00000038062|SAMSN1	4.34071	1.00313e-06	0.00114685
ENSSSCG00000017473|TOP2A	-1.34179	1.10314e-06	0.00118236
ENSSSCG00000000265|ESPL1	-1.37156	1.09042e-06	0.00118236
ENSSSCG00000023374|SRGN	3.93242	1.20888e-06	0.00124599
ENSSSCG00000005601|HSPA5	1.41073	1.2715e-06	0.00124599
ENSSSCG00000013248|LRP4	-1.86928	1.25612e-06	0.00124599
ENSSSCG00000023362|RHBDF2	3.42592	1.34941e-06	0.00128561
ENSSSCG00000020915|P4HA2	1.22946	1.41483e-06	0.00131151
ENSSSCG00000001379|TUBB	-0.963339	1.46739e-06	0.00132443
ENSSSCG00000026784|LMNB2	-0.85307	1.59761e-06	0.00137758
ENSSSCG00000000693|NCAPD2	-0.957317	1.60661e-06	0.00137758
ENSSSCG00000035299|SFRP4	1.96916	1.65611e-06	0.00138539
ENSSSCG00000001570|PI16	7.13849	1.73874e-06	0.00138687
ENSSSCG00000021576|CD83	2.57748	1.69959e-06	0.00138687
ENSSSCG00000015320|CALCR	2.54939	1.79954e-06	0.00139463
ENSSSCG00000013889	-0.73503	1.99245e-06	0.00139463
ENSSSCG00000013517|UHRF1	-1.19891	1.90339e-06	0.00139463
ENSSSCG00000039546|KNTC1	-1.22199	1.90536e-06	0.00139463
ENSSSCG00000023296|CENPE	-1.48883	1.91242e-06	0.00139463
ENSSSCG00000006717|PHGDH	-1.99563	1.97552e-06	0.00139463
ENSSSCG00000016322|ACKR3	4.38366	2.15554e-06	0.00147862
ENSSSCG00000016401|KIF1A	-2.07452	2.25136e-06	0.00151406
ENSSSCG00000006172|PI15	3.08755	2.34273e-06	0.00154521
ENSSSCG00000060936	4.88017	2.49692e-06	0.00155452
ENSSSCG00000002412|STON2	3.4991	2.53814e-06	0.00155452
ENSSSCG00000001510|KIFC1	-1.28192	2.51243e-06	0.00155452
ENSSSCG00000015125|NECTIN1	-1.65104	2.53409e-06	0.00155452
ENSSSCG00000007423|UBE2C	-1.47813	2.60789e-06	0.00156922
ENSSSCG00000039460|RPL28	-0.786831	2.80522e-06	0.00165617
ENSSSCG00000001004|SLC22A23	-1.28648	2.84896e-06	0.00165617
ENSSSCG00000025698|SERPINE1	2.81344	2.97546e-06	0.00167299
ENSSSCG00000027454|QPRT	-3.73682	2.92818e-06	0.00167299
ENSSSCG00000008510|LTBP1	1.43558	3.2802e-06	0.00173083
ENSSSCG00000001914|LOXL1	1.29915	3.24912e-06	0.00173083
ENSSSCG00000036256|MAD2L1	-1.08493	3.18692e-06	0.00173083
ENSSSCG00000015581|CENPF	-1.55535	3.19696e-06	0.00173083
ENSSSCG00000011848|TFRC	-0.893179	3.44964e-06	0.00179266
ENSSSCG00000039946|CD34	1.40595	3.51611e-06	0.00179993
ENSSSCG00000009378|CKAP2	-1.46892	3.7464e-06	0.00188962
ENSSSCG00000000896|NTN4	1.84822	3.8072e-06	0.0018901
ENSSSCG00000002666|KIAA0513	-0.888597	3.85757e-06	0.0018901
ENSSSCG00000039191|CBX5	-0.719519	4.30402e-06	0.00207915
ENSSSCG00000006729|TENT5C	2.31074	4.77093e-06	0.00213105
ENSSSCG00000023105|NET1	0.937525	4.84339e-06	0.00213105
ENSSSCG00000037360|CST3	0.884628	4.72608e-06	0.00213105
ENSSSCG00000024974	-0.717996	4.60752e-06	0.00213105
ENSSSCG00000035059|MCM10	-1.31127	4.5794e-06	0.00213105
ENSSSCG00000011309|KIF15	-1.43629	4.7555e-06	0.00213105
ENSSSCG00000016780|CTNND2	-1.53279	4.84639e-06	0.00213105
ENSSSCG00000033909	4.7672	5.97949e-06	0.00217179
ENSSSCG00000000257|ITGB7	4.71219	5.64386e-06	0.00217179
ENSSSCG00000037646|DNAJA4	2.15103	6.04856e-06	0.00217179
ENSSSCG00000004165|PDE7B	2.14261	5.77649e-06	0.00217179
ENSSSCG00000001621|TFEB	1.97185	5.64348e-06	0.00217179
ENSSSCG00000023784|SEMA3C	1.4697	5.00572e-06	0.00217179
ENSSSCG00000009370|FOXO1	1.14874	5.84518e-06	0.00217179
ENSSSCG00000005593|OLFML2A	1.06786	5.6086e-06	0.00217179
ENSSSCG00000008309|SPR	-0.631327	5.371e-06	0.00217179
ENSSSCG00000028850|RPL26	-0.684111	5.46589e-06	0.00217179
ENSSSCG00000032180|MCM7	-0.689833	6.07619e-06	0.00217179
ENSSSCG00000022774|NOP53	-0.756169	5.24443e-06	0.00217179
ENSSSCG00000026257|STMN1	-1.00095	5.3854e-06	0.00217179
ENSSSCG00000013411|WEE1	-1.01283	5.43528e-06	0.00217179
ENSSSCG00000000010|FBLN1	-1.42145	6.07884e-06	0.00217179
ENSSSCG00000016092|SGO2	-1.52176	5.34916e-06	0.00217179
ENSSSCG00000004518|SKA1	-1.87247	5.58803e-06	0.00217179
ENSSSCG00000014935	-1.91808	5.96482e-06	0.00217179
ENSSSCG00000017749|EVI2A	3.59881	6.32515e-06	0.00223649
ENSSSCG00000008397|EFEMP1	2.78203	6.43474e-06	0.00225203
ENSSSCG00000023611|TNXB	1.15348	6.56371e-06	0.00227396
ENSSSCG00000017894|WSCD1	-1.04243	6.71777e-06	0.00228125
ENSSSCG00000006243|PENK	-1.7506	6.67234e-06	0.00228125
ENSSSCG00000011609|FBLN2	1.66956	7.61446e-06	0.00253421
ENSSSCG00000023727|TRIM37	-0.62121	7.68435e-06	0.00253421
ENSSSCG00000039130|RPL6	-0.639405	7.58082e-06	0.00253421
ENSSSCG00000009327	-0.775017	7.84727e-06	0.00256226
ENSSSCG00000055606|PLK4	-1.33566	7.91882e-06	0.00256226
ENSSSCG00000057637|C4orf54	1.00095	8.16592e-06	0.00261567
ENSSSCG00000007336	-1.32763	8.2364e-06	0.00261567
ENSSSCG00000033093|RGS6	2.14826	8.75617e-06	0.00266862
ENSSSCG00000006737|IGSF3	0.829465	8.8167e-06	0.00266862
ENSSSCG00000013381|RPS13	-0.62278	8.89915e-06	0.00266862
ENSSSCG00000006899|RPL5	-0.643315	8.653e-06	0.00266862
ENSSSCG00000003165|RPS11	-0.645766	8.73709e-06	0.00266862
ENSSSCG00000039544	-0.679658	8.94779e-06	0.00266862
ENSSSCG00000033051|POLE	-1.0918	8.6991e-06	0.00266862
ENSSSCG00000015973|ATP5MC3	-0.645956	9.19909e-06	0.00271992
ENSSSCG00000040470|RPS20	-0.672574	9.53346e-06	0.00277101
ENSSSCG00000000739|FOXM1	-1.34648	9.49879e-06	0.00277101
ENSSSCG00000033500|SNRPD2	-0.669966	9.65075e-06	0.00278153
ENSSSCG00000005380|COL15A1	2.37925	1.07508e-05	0.00279104
ENSSSCG00000012027|ADAMTS5	1.98149	1.07127e-05	0.00279104
ENSSSCG00000006345|OLFML2B	1.73925	1.01792e-05	0.00279104
ENSSSCG00000036237|ITGA7	0.886004	1.09858e-05	0.00279104
ENSSSCG00000029830	-0.580621	1.02815e-05	0.00279104
ENSSSCG00000054578|RPS14	-0.676044	1.04633e-05	0.00279104
ENSSSCG00000025321|MAZ	-0.757233	1.07276e-05	0.00279104
ENSSSCG00000004544|SPG21	-0.780314	1.01654e-05	0.00279104
ENSSSCG00000011731|SMC4	-0.889358	9.868e-06	0.00279104
ENSSSCG00000057418|PPP1R3E	-0.928369	1.01727e-05	0.00279104
ENSSSCG00000009501|DZIP1	-0.93986	9.90244e-06	0.00279104
ENSSSCG00000035392|IGFBP2	-1.12733	1.04672e-05	0.00279104
ENSSSCG00000026302	-1.38086	1.06171e-05	0.00279104
ENSSSCG00000010214|CDK1	-1.38814	1.09468e-05	0.00279104
ENSSSCG00000008560|DPYSL5	-1.42467	1.07183e-05	0.00279104
ENSSSCG00000026153|ACAT1	-1.56634	1.09381e-05	0.00279104
ENSSSCG00000028338|PAMR1	2.28571	1.10916e-05	0.0027972
ENSSSCG00000003709|LAMA3	3.19406	1.15216e-05	0.00288443
ENSSSCG00000014248|LMNB1	-0.91714	1.17284e-05	0.00291492
ENSSSCG00000037307|PRC1	-1.21957	1.18348e-05	0.00292021
ENSSSCG00000001816|BLM	-0.744817	1.22238e-05	0.00299465
ENSSSCG00000036724|CRYAB	1.07048	1.23148e-05	0.00299556
ENSSSCG00000004945|RPL4	-0.65881	1.25421e-05	0.00302936
ENSSSCG00000016337|ERFE	12.2781	1.26932e-05	0.00304442
ENSSSCG00000033262|CD74	2.85011	1.36699e-05	0.00307241
ENSSSCG00000017306|ITGB3	1.97489	1.37229e-05	0.00307241
ENSSSCG00000022230|CD9	1.95135	1.36916e-05	0.00307241
ENSSSCG00000005785|PCSK6	1.72085	1.34896e-05	0.00307241
ENSSSCG00000013661|EIF3G	-0.526326	1.37953e-05	0.00307241
ENSSSCG00000022398|NUCKS1	-0.614669	1.33382e-05	0.00307241
ENSSSCG00000004177|RPS12	-0.63343	1.35674e-05	0.00307241
ENSSSCG00000047985|ZCCHC3	-0.681422	1.34297e-05	0.00307241
ENSSSCG00000006703|PRKAB2	-0.768627	1.31658e-05	0.00307241
ENSSSCG00000016998	-0.790192	1.34337e-05	0.00307241
ENSSSCG00000001660|PTK7	-0.804703	1.29875e-05	0.00307241
ENSSSCG00000040355|TICRR	-1.58999	1.39741e-05	0.00309216
ENSSSCG00000034227|RPL35	-0.596161	1.4187e-05	0.00311914
ENSSSCG00000028056|ZFP36	1.37879	1.45217e-05	0.0031722
ENSSSCG00000035746|ECT2	-0.971624	1.46133e-05	0.0031722
ENSSSCG00000029326|CCNB1	-1.22716	1.4711e-05	0.00317332
ENSSSCG00000015140|HSPA8	0.793732	1.4975e-05	0.00321009
ENSSSCG00000005169|RPS6	-0.649088	1.53428e-05	0.00326849
ENSSSCG00000060493|RPS10	-0.548893	1.59115e-05	0.00336873
ENSSSCG00000009331|MEDAG	1.23506	1.63932e-05	0.00337316
ENSSSCG00000012996|CDC42EP2	1.03425	1.64242e-05	0.00337316
ENSSSCG00000014316|TGFBI	0.874944	1.6247e-05	0.00337316
ENSSSCG00000008677	-1.22579	1.60984e-05	0.00337316
ENSSSCG00000040989|GPRC5C	-1.30385	1.62e-05	0.00337316
ENSSSCG00000011443|STAB1	2.37693	1.67171e-05	0.00341288
ENSSSCG00000014569|RPL27A	-0.561641	1.69015e-05	0.00343011
ENSSSCG00000009334|HSPH1	3.63018	1.76103e-05	0.00343482
ENSSSCG00000010655|GFRA1	3.40891	1.76258e-05	0.00343482
ENSSSCG00000028549|ECM2	1.72619	1.73995e-05	0.00343482
ENSSSCG00000004207	1.17382	1.74306e-05	0.00343482
ENSSSCG00000058618|ZNF512B	-0.673119	1.73598e-05	0.00343482
ENSSSCG00000007705	-0.98753	1.72578e-05	0.00343482
ENSSSCG00000003861|ORC1	-1.18468	1.70853e-05	0.00343482
ENSSSCG00000036537|NFIC	0.530894	1.80208e-05	0.00349197
ENSSSCG00000017333|FMNL1	2.57691	1.82082e-05	0.00350416
ENSSSCG00000031970|RASSF5	-1.41454	1.82881e-05	0.00350416
ENSSSCG00000038768|GPR37L1	2.3964	1.85777e-05	0.00353988
ENSSSCG00000037190|TAGLN3	1.41795	1.91342e-05	0.00362578
ENSSSCG00000040524|ISYNA1	-0.725452	1.92746e-05	0.0036323
ENSSSCG00000029291	2.41726	1.95477e-05	0.00366364
ENSSSCG00000031321|NR4A1	1.80421	2.0717e-05	0.00384615
ENSSSCG00000033169|RPS15	-0.576088	2.08579e-05	0.00384615
ENSSSCG00000000288|HNRNPA1	-0.654514	2.08002e-05	0.00384615
ENSSSCG00000035768|RPS15A	-0.518938	2.10715e-05	0.00386476
ENSSSCG00000003975|KCNQ4	5.68945	2.17513e-05	0.00392646
ENSSSCG00000011129|ITIH5	0.936461	2.15841e-05	0.00392646
ENSSSCG00000036948	-3.66003	2.16647e-05	0.00392646
ENSSSCG00000061504|CFAP69	2.70593	2.24554e-05	0.00396683
ENSSSCG00000044572	-0.606204	2.23439e-05	0.00396683
ENSSSCG00000037015|SESN3	-0.607622	2.24607e-05	0.00396683
ENSSSCG00000031701|GXYLT1	-0.74253	2.25532e-05	0.00396683
ENSSSCG00000009671|PBK	-0.996738	2.23966e-05	0.00396683
ENSSSCG00000031088	-0.536717	2.28248e-05	0.00399411
ENSSSCG00000002444|FBLN5	1.24333	2.2981e-05	0.00400103
ENSSSCG00000009019|RPS3A	-0.623538	2.32408e-05	0.00402582
ENSSSCG00000006082|MATN2	0.958223	2.48434e-05	0.00425501
ENSSSCG00000035811|RPL32	-0.532858	2.49817e-05	0.00425501
ENSSSCG00000003555|HMGN2	-0.706746	2.49466e-05	0.00425501
ENSSSCG00000013756|MRI1	-1.15202	2.50601e-05	0.00425501
ENSSSCG00000027812|IQSEC1	0.57493	2.58003e-05	0.00435911
ENSSSCG00000036014|RPLP0	-0.625144	2.60346e-05	0.00437713
ENSSSCG00000033733	-0.620537	2.66385e-05	0.00444866
ENSSSCG00000025928	-0.649196	2.67195e-05	0.00444866
ENSSSCG00000014921|PRSS23	1.25432	2.70037e-05	0.00447427
ENSSSCG00000038911|KLF2	1.14035	2.74226e-05	0.00450019
ENSSSCG00000029573|NASP	-0.691052	2.7411e-05	0.00450019
ENSSSCG00000012377|KIF4A	-1.52575	2.78075e-05	0.00454162
ENSSSCG00000031616|FOSB	1.19977	2.79986e-05	0.00455116
ENSSSCG00000014071	-0.56757	2.84022e-05	0.00459196
ENSSSCG00000044472|COL19A1	-1.52725	2.85173e-05	0.00459196
ENSSSCG00000036494|ERG28	-0.644353	2.86785e-05	0.00459633
ENSSSCG00000007391|MATN4	7.16651	2.90109e-05	0.00460656
ENSSSCG00000030502|CEP170	-0.786453	2.89962e-05	0.00460656
ENSSSCG00000001974|G2E3	-0.926673	2.92893e-05	0.00462932
ENSSSCG00000009303	-0.587718	2.95156e-05	0.0046437
ENSSSCG00000054537	0.954695	3.11602e-05	0.00488005
ENSSSCG00000034617	-0.48874	3.20172e-05	0.00499149
ENSSSCG00000001453|HLA-DRA	3.38874	3.24185e-05	0.00503117
ENSSSCG00000015862|LIMS2	-1.107	3.26676e-05	0.005047
ENSSSCG00000036296|RPS25	-0.53606	3.28951e-05	0.00505935
ENSSSCG00000011426|POC1A	-1.15955	3.32074e-05	0.00508459
ENSSSCG00000008266|LOXL3	2.30768	3.3386e-05	0.00508921
ENSSSCG00000003930|RPS8	-0.501602	3.36073e-05	0.00510028
ENSSSCG00000009434|RGCC	1.96915	3.38166e-05	0.00510943
ENSSSCG00000040010|BCL2A1	7.3855	3.44146e-05	0.00511109
ENSSSCG00000011076|OTUD1	2.33921	3.41389e-05	0.00511109
ENSSSCG00000025488|MCM3	-1.08864	3.44236e-05	0.00511109
ENSSSCG00000002768|CENPT	-1.26238	3.42903e-05	0.00511109
ENSSSCG00000031712|MFAP5	1.31126	3.54369e-05	0.00521637
ENSSSCG00000006474|NES	-0.541821	3.53341e-05	0.00521637
ENSSSCG00000015595|ATF3	1.70265	3.62891e-05	0.00531861
ENSSSCG00000037430|COL6A6	1.63421	3.67517e-05	0.00531861
ENSSSCG00000038089|COL18A1	-0.889105	3.66905e-05	0.00531861
ENSSSCG00000036452|LRRC17	-1.14525	3.6471e-05	0.00531861
ENSSSCG00000022446|SEL1L3	2.73763	3.70074e-05	0.00532526
ENSSSCG00000005314|ARHGEF39	-1.84922	3.71082e-05	0.00532526
ENSSSCG00000031912|JUN	0.745224	3.81467e-05	0.0054069
ENSSSCG00000011272	-0.532829	3.81498e-05	0.0054069
ENSSSCG00000033854|LGALS1	-0.586192	3.82928e-05	0.0054069
ENSSSCG00000026326|CCNF	-1.02443	3.83077e-05	0.0054069
ENSSSCG00000027984|ZWINT	-1.93682	3.87502e-05	0.00544694
ENSSSCG00000033958|RYR3	3.03807	3.91036e-05	0.00546773
ENSSSCG00000017938|YBX2	-5.76077	3.92169e-05	0.00546773
ENSSSCG00000021205|STK26	-1.00521	3.94288e-05	0.00547502
ENSSSCG00000016917|ANKRD55	6.72818	3.9947e-05	0.0055246
ENSSSCG00000039412|DOC2B	2.53901	4.0476e-05	0.00555298
ENSSSCG00000039468|SERPINH1	0.527132	4.03521e-05	0.00555298
ENSSSCG00000006333|NUF2	-1.10602	4.15404e-05	0.0056763
ENSSSCG00000008406|CCDC88A	-0.589103	4.22394e-05	0.00574892
ENSSSCG00000060144|CCNA2	-0.954341	4.25284e-05	0.00576537
ENSSSCG00000007145|ADAM33	2.00503	4.27922e-05	0.0057783
ENSSSCG00000011207|SGO1	-1.4269	4.32243e-05	0.00581375
ENSSSCG00000003042|RPS19	-0.564013	4.40218e-05	0.00588002
ENSSSCG00000009704|HMGB2	-0.994819	4.40599e-05	0.00588002
ENSSSCG00000016646|IFRD1	0.75994	4.5378e-05	0.00603245
ENSSSCG00000015523|RALGPS2	-0.798776	4.58462e-05	0.00607116
ENSSSCG00000008873|GASK1B	1.16528	4.62907e-05	0.00610646
ENSSSCG00000017511|PLXDC1	2.20763	4.73489e-05	0.0061282
ENSSSCG00000004205|ARHGAP18	1.14601	4.68597e-05	0.0061282
ENSSSCG00000036418|SLC8A1	1.06757	4.72053e-05	0.0061282
ENSSSCG00000011859|HEG1	0.874472	4.68485e-05	0.0061282
ENSSSCG00000001762|CIB2	-0.989372	4.72965e-05	0.0061282
ENSSSCG00000003143|MAMSTR	-1.66099	4.79569e-05	0.00618356
ENSSSCG00000026852|NPPC	2.91784	4.88735e-05	0.00622623
ENSSSCG00000012545|IL1RAPL2	2.38279	4.84932e-05	0.00622623
ENSSSCG00000024917	1.71924	4.9014e-05	0.00622623
ENSSSCG00000001773|TMED3	1.24211	4.89397e-05	0.00622623
ENSSSCG00000002452|LGMN	0.617331	4.92005e-05	0.00622685
ENSSSCG00000038958|DNM3	-1.51239	5.02485e-05	0.00633611
ENSSSCG00000013553|VAV1	2.24019	5.06447e-05	0.00634864
ENSSSCG00000012699|FHL1	0.617261	5.09032e-05	0.00634864
ENSSSCG00000010757|EBF3	-0.679573	5.07389e-05	0.00634864
ENSSSCG00000009114|PRSS12	2.20361	5.14721e-05	0.00637326
ENSSSCG00000021397|PODXL2	-1.00523	5.13377e-05	0.00637326
ENSSSCG00000017296|ACE	1.94589	5.25975e-05	0.00645846
ENSSSCG00000043781|RHOB	1.07258	5.27252e-05	0.00645846
ENSSSCG00000007268|E2F1	-1.01151	5.23709e-05	0.00645846
ENSSSCG00000001716|RCAN2	1.88516	5.32944e-05	0.00645898
ENSSSCG00000039904|SNORD14	1.35767	5.32509e-05	0.00645898
ENSSSCG00000033697	-0.594243	5.32324e-05	0.00645898
ENSSSCG00000016857|DAB2	0.953151	5.46964e-05	0.006566
ENSSSCG00000035904	-0.475276	5.47518e-05	0.006566
ENSSSCG00000005403|SMC2	-0.705897	5.44599e-05	0.006566
ENSSSCG00000035997|RPL10	-0.524497	5.55211e-05	0.00656754
ENSSSCG00000016340|ASB1	-0.549346	5.54308e-05	0.00656754
ENSSSCG00000039198|PCGF2	-0.68518	5.52627e-05	0.00656754
ENSSSCG00000026547|SLC45A3	-3.61105	5.55305e-05	0.00656754
ENSSSCG00000013064	-0.485513	5.63461e-05	0.00664109
ENSSSCG00000007235|TPX2	-1.1242	5.66923e-05	0.00665902
ENSSSCG00000015253|NTM	-4.67831	5.71878e-05	0.00669429
ENSSSCG00000022925	1.1638	5.75299e-05	0.00671143
ENSSSCG00000009956|GRK3	-0.759301	5.93185e-05	0.00689663
ENSSSCG00000027573|RPL29	-0.528602	6.05248e-05	0.00696604
ENSSSCG00000012405|RPS4X	-0.529407	6.03637e-05	0.00696604
ENSSSCG00000004970|RPLP1	-0.574085	6.03728e-05	0.00696604
ENSSSCG00000037898|CXXC5	0.831235	6.11377e-05	0.00696706
ENSSSCG00000025514|RUFY3	0.717211	6.1143e-05	0.00696706
ENSSSCG00000026710|CARHSP1	-0.898578	6.11028e-05	0.00696706
ENSSSCG00000062892|ANP32B	-0.61195	6.13469e-05	0.00696713
ENSSSCG00000029160	5.60906	6.24382e-05	0.00703337
ENSSSCG00000056538|PCNA	-0.675428	6.25452e-05	0.00703337
ENSSSCG00000004782|BUB1B	-1.32177	6.2196e-05	0.00703337
ENSSSCG00000006954|EEF1D	-0.530167	6.3205e-05	0.00708433
ENSSSCG00000012173|SAT1	1.24771	6.45045e-05	0.00720643
ENSSSCG00000062252	0.943684	6.53649e-05	0.00726616
ENSSSCG00000052671	-0.50183	6.54628e-05	0.00726616
ENSSSCG00000030996|XBP1	0.533298	6.56869e-05	0.00726751
ENSSSCG00000009889|ALDH2	0.866343	6.59981e-05	0.00727847
ENSSSCG00000002704|KARS1	-0.454287	6.64271e-05	0.0073023
ENSSSCG00000031337|SNX18	0.96581	6.77111e-05	0.00741967
ENSSSCG00000005437|KLF4	1.01171	6.79452e-05	0.00742161
ENSSSCG00000013638|ILF3	-0.498492	6.844e-05	0.00745192
ENSSSCG00000016275|NCL	-0.538415	6.9248e-05	0.00751604
ENSSSCG00000032111|RPL7	-0.576584	6.95042e-05	0.00752005
ENSSSCG00000032241|GPNMB	3.98059	7.12237e-05	0.00768185
ENSSSCG00000033326|RPL37	-0.519495	7.16445e-05	0.00770301
ENSSSCG00000060482	-0.872165	7.28752e-05	0.00781085
ENSSSCG00000024692|RRBP1	-0.41047	7.31727e-05	0.0078183
ENSSSCG00000040494|RPL3	-0.608107	7.35558e-05	0.00783483
ENSSSCG00000001543|RPL10A	-0.469671	7.43249e-05	0.00789224
ENSSSCG00000039488|SPON2	1.46834	7.48853e-05	0.00792721
ENSSSCG00000002014|JPH4	-1.45256	7.54511e-05	0.00796253
ENSSSCG00000014133|RPS23	-0.646948	7.58941e-05	0.00798472
ENSSSCG00000014632|FHIP1B	0.585773	7.69092e-05	0.00806676
ENSSSCG00000011952|RPL24	-0.549983	7.77287e-05	0.00810836
ENSSSCG00000004270|ADGRB3	-2.28154	7.77786e-05	0.00810836
ENSSSCG00000031538|RNASE4	0.879496	7.8618e-05	0.00817103
ENSSSCG00000035209|ANP32E	-0.766739	7.92155e-05	0.00820825
ENSSSCG00000001723|PLA2G7	2.41888	8.05383e-05	0.0082952
ENSSSCG00000009146	-0.592413	8.0476e-05	0.0082952
ENSSSCG00000029201|AJUBA	0.698493	8.09703e-05	0.00831473
ENSSSCG00000016064|TMEFF2	1.74281	8.2949e-05	0.00847516
ENSSSCG00000003766|DNAJB4	0.822002	8.30268e-05	0.00847516
ENSSSCG00000053292|UBA52	-0.483686	8.39828e-05	0.0085473
ENSSSCG00000036114	-0.679472	8.71499e-05	0.0088434
ENSSSCG00000007151|CDC25B	-0.736077	8.85201e-05	0.00895594
ENSSSCG00000014876|MYO7A	2.84426	9.18455e-05	0.00921086
ENSSSCG00000011373|IMPDH2	-0.442075	9.17875e-05	0.00921086
ENSSSCG00000030095|ZBTB16	-2.2952	9.17775e-05	0.00921086
ENSSSCG00000040087|SPRTN	-0.685234	9.37617e-05	0.00937562
ENSSSCG00000039161|MEIS1	-1.15628	9.50957e-05	0.00948137
ENSSSCG00000000848|GLT8D2	0.982884	9.60963e-05	0.00955337
ENSSSCG00000035007	-0.575685	9.65547e-05	0.00957119
ENSSSCG00000000152|RBFOX2	-0.403828	9.86392e-05	0.00961116
ENSSSCG00000014855|RPS3	-0.488373	9.80497e-05	0.00961116
ENSSSCG00000003660|PABPC4	-0.489763	9.8594e-05	0.00961116
ENSSSCG00000008557|EMILIN1	-0.604972	9.80961e-05	0.00961116
ENSSSCG00000010627|PDCD4	-0.616323	9.72696e-05	0.00961116
ENSSSCG00000013249|CKAP5	-0.656926	9.77277e-05	0.00961116
ENSSSCG00000004547|PLEKHO2	1.25171	9.96457e-05	0.00968172
ENSSSCG00000038948|ETS2	1.29798	0.000101419	0.00982622
ENSSSCG00000029724|RACK1	-0.528061	0.000102627	0.00988737
ENSSSCG00000055702|CENPO	-1.45498	0.000102448	0.00988737
ENSSSCG00000029949|CD248	0.961164	0.000103555	0.00989341
ENSSSCG00000033894	0.933308	0.000103046	0.00989341
ENSSSCG00000003798|SERBP1	-0.498542	0.000103498	0.00989341
ENSSSCG00000025049|CYBRD1	0.599944	0.000104174	0.00992484
ENSSSCG00000033655|TUBB2B	-0.851207	0.000105115	0.00997922
ENSSSCG00000017758|SPAG5	-1.30014	0.000105326	0.00997922
ENSSSCG00000012325|SMC1A	-0.450364	0.000106053	0.0100204
ENSSSCG00000002013|DHRS4	-0.53833	0.000107691	0.0101472
ENSSSCG00000016574|KCP	1.73752	0.000109732	0.0103112
ENSSSCG00000017164	0.843444	0.000110089	0.0103165
ENSSSCG00000039996|FAM168A	-0.483407	0.000110774	0.0103524
ENSSSCG00000010224|EGR2	-1.00358	0.000111789	0.0104189
ENSSSCG00000035080	-0.455303	0.000112594	0.0104655
ENSSSCG00000027988	-0.59504	0.000113161	0.0104897
ENSSSCG00000037541	3.90978	0.00011461	0.0105954
ENSSSCG00000001572|FGD2	3.92472	0.000115646	0.0106625
ENSSSCG00000027646|TIPARP	0.761145	0.000116196	0.0106844
ENSSSCG00000032151|CPZ	4.89713	0.000117414	0.0107676
ENSSSCG00000035995|ITPA	-0.669881	0.000117883	0.0107817
ENSSSCG00000037236|RPSA	-0.608772	0.000119641	0.0109135
ENSSSCG00000003949|CDC20	-1.35931	0.000120035	0.0109203
ENSSSCG00000002368|LTBP2	1.36423	0.000121578	0.0110024
ENSSSCG00000001549|FKBP5	-2.36768	0.00012127	0.0110024
ENSSSCG00000033350	1.0622	0.000123884	0.0111522
ENSSSCG00000001502|RPS18	-0.486029	0.000123725	0.0111522
ENSSSCG00000002045	-0.556503	0.000124802	0.0112054
ENSSSCG00000006063|PABPC1	-0.475854	0.000125431	0.0112134
ENSSSCG00000017349|ADAM11	-3.19434	0.000125545	0.0112134
ENSSSCG00000016737	-0.536085	0.000128132	0.0114147
ENSSSCG00000009509|IPO5	-0.418053	0.000129161	0.0114664
ENSSSCG00000014047|FGFR4	-0.806614	0.000129381	0.0114664
ENSSSCG00000024071|SCARF1	1.43054	0.000130441	0.0115306
ENSSSCG00000032996|SLC7A5	-1.28156	0.000130859	0.0115378
ENSSSCG00000007088	-0.65477	0.000131235	0.0115413
ENSSSCG00000008737|C1QTNF7	2.20354	0.000131793	0.0115508
ENSSSCG00000016620|TSPAN12	-1.14413	0.000132017	0.0115508
ENSSSCG00000025721|TMPRSS7	4.86586	0.00013283	0.0115629
ENSSSCG00000000368|MMP19	1.35715	0.000132499	0.0115629
ENSSSCG00000036136|BHLHE40	2.56035	0.000135986	0.0118078
ENSSSCG00000001427|C4A	5.41025	0.000138421	0.0119586
ENSSSCG00000021401|GFRA4	3.08423	0.000138234	0.0119586
ENSSSCG00000012771|SLC6A8	-0.556339	0.000139787	0.011986
ENSSSCG00000022081|PHLDB2	-0.602965	0.000139586	0.011986
ENSSSCG00000002143|PARP2	-0.958025	0.000139199	0.011986
ENSSSCG00000011776|YEATS2	-0.603065	0.000141734	0.0121227
ENSSSCG00000004658|FBN1	0.977597	0.000144975	0.0122974
ENSSSCG00000057242	-0.432935	0.000144741	0.0122974
ENSSSCG00000018051|COPS3	-0.529028	0.00014434	0.0122974
ENSSSCG00000000735|TSPAN9	-0.673849	0.000145211	0.0122974
ENSSSCG00000022126|EGFR	1.38573	0.000147262	0.0124098
ENSSSCG00000016378|PASK	-1.61297	0.00014715	0.0124098
ENSSSCG00000017754	3.48441	0.000148195	0.0124273
ENSSSCG00000015785|CENPU	-0.862021	0.000147965	0.0124273
ENSSSCG00000034973|CXCL12	0.986355	0.000149569	0.0124997
ENSSSCG00000004489	-0.55672	0.000149787	0.0124997
ENSSSCG00000002309|PLEKHD1	1.44447	0.000150213	0.0125049
ENSSSCG00000001841|RHCG	1.87772	0.000151466	0.0125786
ENSSSCG00000011641|SLCO2A1	1.28175	0.000152978	0.0126735
ENSSSCG00000015085|IL10RA	1.90935	0.00015647	0.0128695
ENSSSCG00000024377|RPS6KA5	0.567374	0.000156182	0.0128695
ENSSSCG00000040208|PAG1	-0.949095	0.000156328	0.0128695
ENSSSCG00000015988	-0.540408	0.00015805	0.0129684
ENSSSCG00000016116|WDR12	-0.436717	0.000159552	0.0130543
ENSSSCG00000038025|NRBP2	-1.06282	0.000159858	0.0130543
ENSSSCG00000002036	-0.593881	0.000161008	0.013117
ENSSSCG00000001499|DST	0.534439	0.00016141	0.0131186
ENSSSCG00000011000|DNAJA1	0.846929	0.000161889	0.0131264
ENSSSCG00000015584|PROX1	1.69775	0.000162412	0.0131377
ENSSSCG00000032749|PCDH18	-0.838711	0.000164364	0.0132643
ENSSSCG00000053807|RPS26	-0.437348	0.000164832	0.0132709
ENSSSCG00000001456	2.88415	0.000166581	0.0133803
ENSSSCG00000017046|EBF1	0.641224	0.000169171	0.0135566
ENSSSCG00000004570|TPM1	0.816973	0.000170009	0.013592
ENSSSCG00000032193|NKAIN1	-0.867772	0.000171163	0.0136524
ENSSSCG00000000886|SLC25A3	-0.416198	0.000172106	0.0136958
ENSSSCG00000002963	-0.371243	0.000172748	0.0137151
ENSSSCG00000037030	-0.43108	0.000174133	0.0137931
ENSSSCG00000031771|TSHR	7.06123	0.000175675	0.0137972
ENSSSCG00000005267|ANXA1	1.82287	0.000175882	0.0137972
ENSSSCG00000031640	1.48034	0.000177001	0.0137972
ENSSSCG00000001695|VEGFA	0.930478	0.000174719	0.0137972
ENSSSCG00000035895|JDP2	0.502377	0.000176942	0.0137972
ENSSSCG00000033291|PIP4K2B	-0.438412	0.000176854	0.0137972
ENSSSCG00000028249|SKA3	-1.03239	0.00017579	0.0137972
ENSSSCG00000012234|SRPX	1.17765	0.00017859	0.0138268
ENSSSCG00000017514|KPNB1	-0.468604	0.000178188	0.0138268
ENSSSCG00000040922|IP6K2	-0.601341	0.000178099	0.0138268
ENSSSCG00000014843|CHRDL2	7.60562	0.000180274	0.0139257
ENSSSCG00000007493	-1.26098	0.000181962	0.0140246
ENSSSCG00000027946|MVP	0.956694	0.000182497	0.0140343
ENSSSCG00000008698|RGS12	-0.540792	0.000182916	0.014035
ENSSSCG00000004921|ATP8B1	1.39625	0.000183995	0.0140863
ENSSSCG00000010626|RBM20	-0.822267	0.000192125	0.014676
ENSSSCG00000033019	-0.40863	0.000196363	0.0149664
ENSSSCG00000035940|SPSB1	1.35822	0.000197272	0.0150023
ENSSSCG00000013181|SERPING1	1.23552	0.000197921	0.0150183
ENSSSCG00000010332|PLAC9	-0.977585	0.00020381	0.0153971
ENSSSCG00000010974|CNTFR	-1.62481	0.000203363	0.0153971
ENSSSCG00000015215|CHEK1	-1.06348	0.000205668	0.0155033
ENSSSCG00000004473|PHIP	-0.423379	0.000207807	0.0156302
ENSSSCG00000011755|NCEH1	0.984196	0.000210578	0.0156911
ENSSSCG00000005984|ZHX1	0.906269	0.000210905	0.0156911
ENSSSCG00000018033|UBB	0.64741	0.000209641	0.0156911
ENSSSCG00000008170	-0.415554	0.00021012	0.0156911
ENSSSCG00000007252|DNMT3B	-0.687316	0.000210239	0.0156911
ENSSSCG00000008682|NSD2	-0.612192	0.000211971	0.0157363
ENSSSCG00000032416|RGS1	5.3407	0.000213924	0.0158259
ENSSSCG00000005106|NTRK3	-3.36183	0.0002141	0.0158259
ENSSSCG00000011033|VIM	-0.445269	0.000216531	0.0159649
ENSSSCG00000017548|NGFR	-1.86348	0.000216912	0.0159649
ENSSSCG00000011444|NT5DC2	-0.404372	0.00021902	0.0160855
ENSSSCG00000005385|NR4A3	5.79931	0.000219989	0.0160878
ENSSSCG00000053658|NREP	0.433343	0.000219542	0.0160878
ENSSSCG00000017893|PIMREG	-1.72354	0.000221017	0.0161286
ENSSSCG00000033178|HAUS4	-1.10006	0.000221635	0.0161394
ENSSSCG00000021873|CRABP1	-1.36997	0.000223726	0.0162571
ENSSSCG00000025260|CARD10	1.24453	0.000228443	0.0165284
ENSSSCG00000011103|PARD3	-0.427615	0.000228363	0.0165284
ENSSSCG00000029005|KPNA2	-0.709287	0.000228905	0.0165284
ENSSSCG00000047932|HSPA6	3.40111	0.000231251	0.0166168
ENSSSCG00000008340|ANTXR1	0.890984	0.00023082	0.0166168
ENSSSCG00000002460|UBR7	-0.490223	0.000231583	0.0166168
ENSSSCG00000033692|B3GALNT2	-0.754627	0.00023401	0.0167559
ENSSSCG00000037832|PMP22	0.409353	0.000235985	0.0168271
ENSSSCG00000008613|GEN1	-1.58051	0.000235607	0.0168271
ENSSSCG00000004928|CILP	1.27272	0.000239597	0.0169558
ENSSSCG00000010746|ADAM12	0.875419	0.000239222	0.0169558
ENSSSCG00000009298|CDK8	0.472383	0.000239058	0.0169558
ENSSSCG00000038880|RPL23	-0.437794	0.000239768	0.0169558
ENSSSCG00000021515|HS3ST1	4.07669	0.000241163	0.0170194
ENSSSCG00000002506|VRK1	-0.816106	0.000244435	0.0172148
ENSSSCG00000054789|YPEL1	-0.621449	0.000246357	0.0173147
ENSSSCG00000001787|IL16	2.3721	0.000249748	0.0175171
ENSSSCG00000007816|IL21R	3.25331	0.000252839	0.0176977
ENSSSCG00000031456|ARL5B	0.615086	0.000253606	0.0177152
ENSSSCG00000002520	-0.628007	0.000259792	0.0181105
ENSSSCG00000038806|AXL	0.72655	0.000264783	0.0184209
ENSSSCG00000005203|IL33	2.67929	0.0002658	0.0184543
ENSSSCG00000010190|ACTA1	1.2881	0.000271105	0.0187845
ENSSSCG00000024009|CAMK2N1	2.03914	0.000276796	0.0191402
ENSSSCG00000013735|JUNB	0.566745	0.000278033	0.0191871
ENSSSCG00000017196|MRPL38	-0.470811	0.000279099	0.0191964
ENSSSCG00000003761|ADGRL2	-0.59686	0.000279287	0.0191964
ENSSSCG00000020830	-0.449108	0.000284762	0.0194945
ENSSSCG00000002849|SHCBP1	-1.37951	0.000284483	0.0194945
ENSSSCG00000037449|CSF1	1.19862	0.000287257	0.0195997
ENSSSCG00000013627|PRKCSH	-0.440531	0.000288006	0.0195997
ENSSSCG00000000853|NT5DC3	-1.04472	0.000288012	0.0195997
ENSSSCG00000006651|ADAMTSL4	1.37925	0.000290579	0.0197352
ENSSSCG00000013784|DNAJB1	1.3428	0.000292562	0.0198306
ENSSSCG00000038956|HEYL	0.935883	0.000294098	0.0198563
ENSSSCG00000016711|CBX3	-0.396176	0.000293732	0.0198563
ENSSSCG00000017500|TCAP	1.49526	0.000295514	0.0198736
ENSSSCG00000030696	-0.615096	0.000295391	0.0198736
ENSSSCG00000003465|FBLIM1	0.930982	0.000297222	0.0199318
ENSSSCG00000025826|BOC	-0.85264	0.000298972	0.0199318
ENSSSCG00000013260|MDK	-0.88126	0.000299285	0.0199318
ENSSSCG00000005533|PTGS1	-1.68425	0.000298962	0.0199318
ENSSSCG00000033443|DEPDC1	-1.68861	0.000299102	0.0199318
ENSSSCG00000021146|GPR65	6.07264	0.000311522	0.0207066
ENSSSCG00000028228|XPO1	-0.682971	0.000312805	0.0207516
ENSSSCG00000002998|SNRPA	-1.07904	0.000316719	0.0209707
ENSSSCG00000061743|LIME1	3.705	0.000319947	0.0210167
ENSSSCG00000010280	1.29692	0.000318994	0.0210167
ENSSSCG00000037670|TMEM164	-0.50655	0.000318415	0.0210167
ENSSSCG00000056302|GINS2	-0.96195	0.000320455	0.0210167
ENSSSCG00000000937|MYF5	-1.13867	0.000320477	0.0210167
ENSSSCG00000037260	1.12967	0.000321634	0.0210523
ENSSSCG00000030174|AP3S2	-0.452306	0.000328463	0.0214583
ENSSSCG00000010122|CDC45	-0.913673	0.0003309	0.0215764
ENSSSCG00000053123|CHRNG	-1.44632	0.000336299	0.0218869
ENSSSCG00000017367|MPP2	1.29434	0.000337071	0.0218956
ENSSSCG00000023026|CLCN5	-0.590084	0.000337925	0.0219096
ENSSSCG00000040578|CASKIN2	0.990839	0.000340134	0.0220005
ENSSSCG00000009999|TBC1D10A	0.579454	0.000340611	0.0220005
ENSSSCG00000001457|SLA-DQB1	2.49074	0.000341762	0.0220334
ENSSSCG00000024671|WNT9A	2.15151	0.000343235	0.0220868
ENSSSCG00000009742|ULK1	0.539229	0.000347494	0.0222773
ENSSSCG00000042487	-1.62091	0.0003473	0.0222773
ENSSSCG00000026947|GMPR2	-0.735281	0.000348373	0.0222919
ENSSSCG00000009120|ZGRF1	-1.13305	0.00035126	0.0224349
ENSSSCG00000017256|ABCA6	4.38634	0.000353571	0.0225126
ENSSSCG00000015604|NEK2	-1.39393	0.000353789	0.0225126
ENSSSCG00000007458|NCOA3	0.564664	0.000357132	0.0226832
ENSSSCG00000017089|ANXA6	-0.532415	0.000361978	0.0229484
ENSSSCG00000040820	-1.93793	0.000363775	0.0230199
ENSSSCG00000003017|TGFB1	1.55991	0.000364538	0.0230256
ENSSSCG00000058254|FAM171A2	-1.21908	0.000372592	0.0234911
ENSSSCG00000023245|NONO	-0.401513	0.000373631	0.0235134
ENSSSCG00000038904|FRAT2	-1.0471	0.000377896	0.0237382
ENSSSCG00000031938|NEDD8	-0.33092	0.000379677	0.0237684
ENSSSCG00000022900|SUPT16H	-0.458145	0.000379763	0.0237684
ENSSSCG00000037284|CCDC85C	1.07004	0.000386807	0.0241213
ENSSSCG00000002007|FITM1	-0.607722	0.000386588	0.0241213
ENSSSCG00000032787|ALAD	0.776342	0.000388942	0.0242104
ENSSSCG00000027358|RPS17	-0.48066	0.000393573	0.0244543
ENSSSCG00000028609|SLC12A4	0.640135	0.000398914	0.0246967
ENSSSCG00000014540	-0.437293	0.000398205	0.0246967
ENSSSCG00000031302|CTBP1	-0.420212	0.000399724	0.0247022
ENSSSCG00000022390|RGN	2.03968	0.000407283	0.0251241
ENSSSCG00000011415|MAPKAPK3	0.533949	0.000408387	0.025147
ENSSSCG00000006033|EIF3E	-0.502419	0.00040913	0.0251476
ENSSSCG00000017200|UNC13D	1.79966	0.000410697	0.0251987
ENSSSCG00000011198|RFTN1	2.13518	0.000411543	0.0252056
ENSSSCG00000012651|XPNPEP2	3.04117	0.000416869	0.0252611
ENSSSCG00000014934|CHORDC1	0.8182	0.000413999	0.0252611
ENSSSCG00000013554|TRIP10	0.789303	0.000414732	0.0252611
ENSSSCG00000005455|SVEP1	0.787321	0.000416756	0.0252611
ENSSSCG00000001862|ETFA	-0.327558	0.000416683	0.0252611
ENSSSCG00000034449|RSRP1	-1.03412	0.000416812	0.0252611
ENSSSCG00000009403|ITM2B	0.538668	0.000419252	0.0253607
ENSSSCG00000001658|MRPL2	-0.575002	0.000420104	0.0253675
ENSSSCG00000055915	-2.44756	0.000427944	0.0257955
ENSSSCG00000001620|MDFI	-0.798351	0.000435262	0.0261906
ENSSSCG00000010116|SLC25A1	-0.527901	0.000436408	0.0262135
ENSSSCG00000033721	6.08865	0.000441046	0.0264458
ENSSSCG00000015322|TFPI2	0.954297	0.000447558	0.0267428
ENSSSCG00000015474|PPFIA4	-0.967718	0.000447399	0.0267428
ENSSSCG00000014136|VCAN	-0.597383	0.000454193	0.027092
ENSSSCG00000016078|HSPE1	-0.461552	0.000457209	0.0272246
ENSSSCG00000008913|IGFBP7	0.943919	0.000466104	0.0277061
ENSSSCG00000000874|GAS2L3	-1.36931	0.000473884	0.0281198
ENSSSCG00000002008|DCAF11	-0.412393	0.000474735	0.0281217
ENSSSCG00000016572|TNPO3	-0.370227	0.000476434	0.0281737
ENSSSCG00000028178|FH	-0.542316	0.000480311	0.0283541
ENSSSCG00000004776|DISP2	4.67208	0.000483186	0.028454
ENSSSCG00000001963|EGLN3	-0.59522	0.000483664	0.028454
ENSSSCG00000002451|RIN3	0.566438	0.000493556	0.0289863
ENSSSCG00000006468|HDGF	-0.535403	0.000495087	0.0290265
ENSSSCG00000009268|CRYL1	-0.877048	0.000496157	0.0290396
ENSSSCG00000023169|CA10	-1.26143	0.000497817	0.0290871
ENSSSCG00000052432	1.98129	0.000500019	0.0291363
ENSSSCG00000034070|ZNF592	0.41806	0.000500357	0.0291363
ENSSSCG00000025096|FBXO24	3.9373	0.000501269	0.0291399
ENSSSCG00000002383|FOS	0.707483	0.000506166	0.0293251
ENSSSCG00000013772|ASF1B	-1.46278	0.000505541	0.0293251
ENSSSCG00000028019|LRRC59	0.519248	0.00051012	0.0295044
ENSSSCG00000011624|MCM2	-0.918583	0.000511002	0.0295056
ENSSSCG00000017555|LUC7L3	-0.694451	0.000513454	0.0295974
ENSSSCG00000015117|RNF26	-0.685222	0.000517457	0.0297282
ENSSSCG00000027465|NLGN3	-1.08767	0.000516633	0.0297282
ENSSSCG00000008745|PROM1	1.00131	0.00051868	0.0297487
ENSSSCG00000011601|LSM3	-0.601782	0.000520896	0.0298259
ENSSSCG00000002316|COX16	-0.795183	0.000522458	0.0298654
ENSSSCG00000016703|HOXA5	-1.11717	0.000524996	0.0299606
ENSSSCG00000038162|CCL21	3.41548	0.000529977	0.0301946
ENSSSCG00000010370	1.51034	0.000532012	0.0302603
ENSSSCG00000029249|NAV3	-1.13392	0.00053505	0.0303827
ENSSSCG00000025675|EEF2	-0.353508	0.000537071	0.0304471
ENSSSCG00000022004|SH3BP2	0.399605	0.000542132	0.0305321
ENSSSCG00000032531|SMG1	-0.335751	0.00054007	0.0305321
ENSSSCG00000040678|TYMS	-1.14839	0.000541729	0.0305321
ENSSSCG00000001863|TMEM266	-1.3719	0.000540391	0.0305321
ENSSSCG00000008125|NCAPH	-1.29624	0.000549104	0.030874
ENSSSCG00000029771	1.21447	0.000553386	0.0310639
ENSSSCG00000016346|MAD2L1BP	-0.630907	0.000554617	0.0310821
ENSSSCG00000051290	-0.612013	0.000562871	0.0314933
ENSSSCG00000009839|CIT	-1.53752	0.000564314	0.0315225
ENSSSCG00000021210|HIKESHI	-0.337658	0.000565857	0.0315573
ENSSSCG00000007366|MYBL2	-1.21138	0.000572104	0.0318089
ENSSSCG00000000791|PDZRN4	-1.77265	0.000572223	0.0318089
ENSSSCG00000002258|KLHL25	0.869418	0.000576559	0.0319981
ENSSSCG00000004002|RPS5	-0.63989	0.000578428	0.03205
ENSSSCG00000009820|GPN3	-0.670908	0.000580428	0.0321089
ENSSSCG00000035212|KLF6	1.06292	0.000582069	0.032112
ENSSSCG00000016076|COQ10B	0.749931	0.000582356	0.032112
ENSSSCG00000055678|C1QTNF6	1.1618	0.000584136	0.0321584
ENSSSCG00000031478|OSTN	-2.76914	0.000585952	0.0322067
ENSSSCG00000031657	0.445606	0.000598735	0.0328567
ENSSSCG00000005530|LHX6	2.07812	0.000605	0.0331474
ENSSSCG00000002501|BDKRB1	3.62266	0.000610261	0.0333823
ENSSSCG00000006009|EXT1	0.824961	0.000612532	0.0334532
ENSSSCG00000007501|BMP7	2.25882	0.00061449	0.0335068
ENSSSCG00000034927	-0.356515	0.000616888	0.0335629
ENSSSCG00000009197|GRID2	-1.86816	0.000617476	0.0335629
ENSSSCG00000002025|SLC22A17	0.561803	0.000621091	0.033706
ENSSSCG00000016661|SEPTIN7	-0.4213	0.000624206	0.0338215
ENSSSCG00000000849|HSP90B1	0.414338	0.000625461	0.0338361
ENSSSCG00000001885|C15orf39	0.540878	0.000628726	0.0339591
ENSSSCG00000024260|RPL11	-0.471448	0.000632656	0.0341177
ENSSSCG00000032028|EIF4B	-0.4087	0.000634709	0.0341746
ENSSSCG00000053466|CIRBP	-0.631872	0.000636261	0.0342045
ENSSSCG00000011736|SLITRK3	-1.21737	0.000640485	0.0343777
ENSSSCG00000017141|AATK	3.46419	0.000642511	0.0344326
ENSSSCG00000023045|BAHCC1	-0.913136	0.000645163	0.0345208
ENSSSCG00000025470|TSSK4	-0.595723	0.000647438	0.0345885
ENSSSCG00000011241|DCLK3	5.93761	0.000651918	0.0347737
ENSSSCG00000015894|DPP4	1.47028	0.00065467	0.0348663
ENSSSCG00000009672	1.42417	0.000656968	0.0349344
ENSSSCG00000016869	4.16712	0.000660177	0.0350256
ENSSSCG00000009132|ENPEP	-2.12183	0.000660725	0.0350256
ENSSSCG00000007672|POP7	-0.805808	0.000664103	0.0351503
ENSSSCG00000010105|SMPD4	-0.364861	0.000669785	0.035342
ENSSSCG00000014878|PAK1	-0.975159	0.000669653	0.035342
ENSSSCG00000015116|MCAM	0.530685	0.000674636	0.035528
ENSSSCG00000005970|SQLE	-1.17635	0.000675382	0.035528
ENSSSCG00000001918|NPTN	0.342776	0.00067847	0.0356358
ENSSSCG00000037245|HNRNPDL	-0.444493	0.000680015	0.0356623
ENSSSCG00000017255|ABCA5	0.709646	0.000687549	0.0360024
ENSSSCG00000049161	-1.16432	0.000689537	0.0360515
ENSSSCG00000016156|ACADL	-1.15201	0.000690993	0.0360726
ENSSSCG00000054957	-1.61719	0.000693271	0.0361365
ENSSSCG00000037267|MAX	0.321108	0.000704068	0.0366436
ENSSSCG00000025133|ITGB2	3.02853	0.000705198	0.0366468
ENSSSCG00000009123|CAMK2D	-0.384148	0.000708901	0.0366545
ENSSSCG00000002357|ALDH6A1	-0.466768	0.000709387	0.0366545
ENSSSCG00000010486|HELLS	-0.913217	0.000709622	0.0366545
ENSSSCG00000004452|PRSS35	-1.36186	0.000706575	0.0366545
ENSSSCG00000022091|SLITRK4	1.1853	0.000713428	0.0367405
ENSSSCG00000011485|PTPRG	-0.593733	0.000712624	0.0367405
ENSSSCG00000017509	-0.45951	0.000718448	0.0369435
ENSSSCG00000005423|ABCA1	1.00501	0.00071986	0.0369607
ENSSSCG00000027667|EML1	0.476815	0.000726203	0.0372307
ENSSSCG00000013297|CD44	1.03033	0.000735795	0.03761
ENSSSCG00000002051|ABHD4	0.417581	0.00073526	0.03761
ENSSSCG00000033123|TMEM97	-0.645194	0.000738294	0.0376816
ENSSSCG00000008753|ADGRA3	-0.418179	0.000744353	0.0379343
ENSSSCG00000008602|LAPTM4A	0.49237	0.000755403	0.0384404
ENSSSCG00000009349|RFC3	-0.958046	0.000756597	0.0384441
ENSSSCG00000010133|ARVCF	0.724723	0.000760919	0.0386065
ENSSSCG00000053804	-2.01923	0.000763063	0.0386581
ENSSSCG00000010189|NUP133	-0.392781	0.000766269	0.0387633
ENSSSCG00000022343|ENO1	-0.427383	0.000768235	0.0387986
ENSSSCG00000022545|CALM3	-0.645912	0.00076923	0.0387986
ENSSSCG00000011239|TRANK1	1.29057	0.00077295	0.038929
ENSSSCG00000038708|MTHFS	-0.488581	0.000779365	0.0391945
ENSSSCG00000011951|NFKBIZ	1.71894	0.000781833	0.0392407
ENSSSCG00000039056|GAS7	0.648223	0.00078298	0.0392407
ENSSSCG00000002307|ERH	-0.39753	0.00078486	0.0392407
ENSSSCG00000033593|CIP2A	-0.967413	0.000784283	0.0392407
ENSSSCG00000016614|PTPRZ1	0.94034	0.000788574	0.039369
ENSSSCG00000007713|BUD23	-0.436131	0.00079238	0.0394736
ENSSSCG00000000672|CLSTN3	-1.14786	0.00079297	0.0394736
ENSSSCG00000017082|SPARC	0.689341	0.000794504	0.0394926
ENSSSCG00000002006|PSME1	-0.417096	0.000798631	0.039583
ENSSSCG00000058656|P2RY1	-1.95051	0.000798555	0.039583
ENSSSCG00000024134|MGLL	1.25532	0.000807146	0.0398898
ENSSSCG00000034716|CCDC137	-0.523798	0.000806314	0.0398898
ENSSSCG00000053910|MYMX	-0.679371	0.000818913	0.0404131
ENSSSCG00000026084|SLC49A3	0.714523	0.000834908	0.0411432
ENSSSCG00000011928|CCDC80	1.39379	0.000837467	0.0412101
ENSSSCG00000002269|MTHFD1	-0.346857	0.000839477	0.0412498
ENSSSCG00000001025|DSP	3.56007	0.000849595	0.041614
ENSSSCG00000014899|PRCP	1.41352	0.000851529	0.041614
ENSSSCG00000023498|HSPB6	0.562146	0.000851741	0.041614
ENSSSCG00000017571|EME1	-1.058	0.000850799	0.041614
ENSSSCG00000035074|FOXO6	2.83108	0.000854582	0.0416342
ENSSSCG00000017904|ENO3	0.919632	0.00085381	0.0416342
ENSSSCG00000002015|AP1G2	-0.501814	0.000858095	0.041746
ENSSSCG00000028052|OBSL1	-0.632733	0.000874939	0.0425052
ENSSSCG00000008966|PARM1	-0.950369	0.00087694	0.0425422
ENSSSCG00000016672|ADCYAP1R1	1.09386	0.000882219	0.0427378
ENSSSCG00000006105|GEM	1.02373	0.00088405	0.0427661
ENSSSCG00000022247|PROSER2	1.04189	0.000894037	0.0431883
ENSSSCG00000046588	0.699027	0.00089583	0.043214
ENSSSCG00000057381|DEPDC1B	-1.64664	0.000898336	0.0432741
ENSSSCG00000033260|TNNI2	0.910414	0.000900195	0.0433028
ENSSSCG00000012002|ROBO2	-0.555256	0.000914135	0.0439118
ENSSSCG00000006073|OSR2	0.83959	0.000929147	0.0445705
ENSSSCG00000016157|MYL1	0.743003	0.000933988	0.0447083
ENSSSCG00000001881|MAN2C1	-0.981589	0.000934628	0.0447083
ENSSSCG00000001979	3.1804	0.00093714	0.0447661
ENSSSCG00000012679|GPC4	-0.515564	0.000940792	0.044878
ENSSSCG00000028485	-0.352243	0.000944057	0.0449712
ENSSSCG00000015808|ADAM9	0.441209	0.000948003	0.0450965
ENSSSCG00000013667|COL5A3	0.406523	0.000951832	0.045216
ENSSSCG00000008842|KIT	-0.795686	0.000962446	0.0456569
ENSSSCG00000029066|IDI1	-1.21259	0.000966009	0.0457627
ENSSSCG00000036074|AP1S2	-0.988691	0.000970342	0.0459045
ENSSSCG00000011710|EIF2A	-0.449507	0.000974229	0.0460249
ENSSSCG00000006352|MPZ	1.27811	0.000986817	0.0465555
ENSSSCG00000023264|IDH1	0.544265	0.000989482	0.0465868
ENSSSCG00000012114|MSL3	-0.520218	0.000990196	0.0465868
ENSSSCG00000028423	-0.38786	0.000993166	0.0466625
ENSSSCG00000016856|C9	1.46838	0.00100065	0.0468858
ENSSSCG00000031738|COL24A1	-1.33153	0.000999676	0.0468858
ENSSSCG00000023366|OARD1	-0.728701	0.00101039	0.0472774
ENSSSCG00000037608|LRRC70	1.31632	0.00101276	0.0473239
ENSSSCG00000039990	-1.41911	0.00101639	0.0474286
ENSSSCG00000002386|IFT43	-0.413437	0.00102578	0.0478021
ENSSSCG00000035037|SIK1	1.52958	0.00103004	0.0478702
ENSSSCG00000016050|INPP1	0.627921	0.00102919	0.0478702
ENSSSCG00000036011|ISLR2	1.3021	0.0010399	0.0482633
ENSSSCG00000009222|SPARCL1	0.473906	0.00104491	0.0484303
ENSSSCG00000011369|WDR6	-0.54334	0.00105146	0.0486178
ENSSSCG00000010512|SLIT1	-4.72935	0.00105179	0.0486178
ENSSSCG00000001701|HSP90AB1	-0.45433	0.00105573	0.0487343
ENSSSCG00000037582|F2RL2	1.7234	0.00106489	0.049025
ENSSSCG00000001710|RUNX2	1.71478	0.00106447	0.049025
ENSSSCG00000021161|CKS2	-0.748905	0.00106646	0.0490314
ENSSSCG00000002434|NRDE2	-0.392834	0.00107477	0.0493475
ENSSSCG00000002429|FOXN3	0.46082	0.00108296	0.0496569
ENSSSCG00000001810|PDE8A	0.532695	0.00109326	0.0500623
ENSSSCG00000006857|COL11A1	-0.889247	0.00109634	0.0500698
ENSSSCG00000015756|XKR5	-1.13594	0.001096	0.0500698
ENSSSCG00000022828|PNN	-0.417563	0.00110109	0.0502198
ENSSSCG00000011330|NBEAL2	0.994946	0.00110322	0.0502487
ENSSSCG00000009249|HNRNPD	-0.372637	0.00110466	0.0502487
ENSSSCG00000013408|ADM	1.64401	0.00111223	0.0505264
ENSSSCG00000061755	1.89851	0.00111713	0.0506146
ENSSSCG00000002281|FNTB	-0.567719	0.00111605	0.0506146
ENSSSCG00000015555|LAMC1	0.706576	0.0011213	0.05073
ENSSSCG00000036445	-8.54537	0.00112263	0.05073
ENSSSCG00000011666|CLSTN2	-2.96429	0.00112695	0.0508581
ENSSSCG00000017624|CUEDC1	-0.378742	0.00113171	0.0510058
ENSSSCG00000022951|NFASC	7.00652	0.00113704	0.0511116
ENSSSCG00000010962|FRMD3	0.775963	0.00113558	0.0511116
ENSSSCG00000009925|GIT2	-0.35459	0.00114105	0.0512246
ENSSSCG00000016618|CPED1	1.23555	0.0011494	0.0515323
ENSSSCG00000002467|ASB2	1.19683	0.00116287	0.052068
ENSSSCG00000025523|COL2A1	-1.90465	0.00116444	0.0520705
ENSSSCG00000032527|FOSL2	0.935056	0.00116629	0.0520853
ENSSSCG00000012480|TNMD	-2.09944	0.00117087	0.0522216
ENSSSCG00000017168|SEPTIN9	-0.678944	0.00118019	0.0525692
ENSSSCG00000033634|ERI1	-0.623329	0.00118386	0.0526643
ENSSSCG00000000261|IGFBP6	0.93694	0.001201	0.0533575
ENSSSCG00000054055|CPA5	1.02234	0.00121176	0.0536963
ENSSSCG00000016170|BARD1	-0.757669	0.00121071	0.0536963
ENSSSCG00000007727|AUTS2	-0.615968	0.0012169	0.0538545
ENSSSCG00000001595|DAAM2	0.735733	0.00122144	0.0538697
ENSSSCG00000016044|ORMDL1	-0.359456	0.00122059	0.0538697
ENSSSCG00000027147|CENPH	-0.916692	0.00122196	0.0538697
ENSSSCG00000024300|TMEM254	-0.769851	0.00122575	0.0539677
ENSSSCG00000007554|ZFAND2A	1.32913	0.00122911	0.0539861
ENSSSCG00000015697|CCNT2	-0.367105	0.00122932	0.0539861
ENSSSCG00000021646|KLF9	4.57217	0.00123814	0.0543041
ENSSSCG00000001709|SUPT3H	-0.614363	0.0012456	0.0545614
ENSSSCG00000005715|PRRC2B	-0.416094	0.00124817	0.0546042
ENSSSCG00000000708|TNFRSF1A	0.430801	0.00125394	0.0547869
ENSSSCG00000017389|RAMP2	0.849401	0.00126236	0.0550846
ENSSSCG00000061243|RPL9	-0.445835	0.00126993	0.0552743
ENSSSCG00000009031|EDNRA	-0.803246	0.00126884	0.0552743
ENSSSCG00000028304|ZFP36L1	0.472653	0.00128023	0.0556519
ENSSSCG00000013066|INCENP	-1.21184	0.00130357	0.0565948
ENSSSCG00000055817	-1.78975	0.00130797	0.056714
ENSSSCG00000012050|RCAN1	0.985005	0.00132878	0.0575434
ENSSSCG00000034510|ORAI1	0.821885	0.00133359	0.0576791
ENSSSCG00000017346|EFTUD2	-0.297407	0.00134374	0.058045
ENSSSCG00000001679|XPO5	-0.339278	0.00135019	0.05825
ENSSSCG00000017896|SCIMP	2.86413	0.00135405	0.0583431
ENSSSCG00000039259	-0.352619	0.00135707	0.0583999
ENSSSCG00000016128|EEF1B2	-0.444068	0.00136235	0.0585538
ENSSSCG00000001947|BRMS1L	-0.517352	0.00136579	0.0586283
ENSSSCG00000015987|NFE2L2	0.478179	0.00136767	0.0586355
ENSSSCG00000006169|ZFHX4	-0.599548	0.00137132	0.0586453
ENSSSCG00000000745|DDX11	-0.890041	0.00137114	0.0586453
ENSSSCG00000000734|TSPAN11	0.923651	0.0013794	0.0589175
ENSSSCG00000029608|SEC62	0.521038	0.00138306	0.0590004
ENSSSCG00000017750|EVI2B	2.21587	0.00138761	0.0591209
ENSSSCG00000015135|SORL1	2.34639	0.00139312	0.0592821
ENSSSCG00000028512|LDLR	-0.80929	0.00139639	0.0593476
ENSSSCG00000038500|TRIB1	1.1937	0.00140797	0.0596178
ENSSSCG00000017643	-0.63756	0.00140557	0.0596178
ENSSSCG00000002688|PLCG2	-1.10531	0.00140665	0.0596178
ENSSSCG00000003797|DIRAS3	2.74675	0.00141397	0.0597983
ENSSSCG00000025092|CDK4	-0.542057	0.00142948	0.0603797
ENSSSCG00000012149|RBBP7	-0.328854	0.00143433	0.06051
ENSSSCG00000002722|DDX19B	-0.468249	0.00145756	0.0614146
ENSSSCG00000016898	-0.604553	0.00146113	0.0614895
ENSSSCG00000026041|MAP3K5	0.957915	0.00146832	0.0617161
ENSSSCG00000032115|OSGIN1	2.60686	0.001473	0.0617616
ENSSSCG00000024027|PAFAH1B2	-0.371715	0.00147143	0.0617616
ENSSSCG00000004484|COL12A1	-0.902594	0.00147704	0.0618553
ENSSSCG00000016047|MSTN	-0.951684	0.0014855	0.0621337
ENSSSCG00000040435|STAT6	0.617626	0.00149235	0.0623443
ENSSSCG00000025788|ENPP4	1.01163	0.00149436	0.0623522
ENSSSCG00000017494|IKZF3	4.36254	0.00149796	0.0624266
ENSSSCG00000040815|DUSP5	1.33555	0.00150472	0.062632
ENSSSCG00000011620|RUVBL1	-0.381011	0.00150952	0.062756
ENSSSCG00000012659|ZNF280C	-0.518015	0.00151205	0.0627849
ENSSSCG00000036926|MVB12B	-0.570903	0.00151994	0.063036
ENSSSCG00000011849|TNK2	0.704008	0.00152223	0.0630548
ENSSSCG00000038765|FAM89A	-1.33947	0.0015403	0.0637264
ENSSSCG00000033190|AQP1	1.40272	0.00155185	0.0640729
ENSSSCG00000009786|HIP1R	0.56894	0.00155241	0.0640729
ENSSSCG00000013270|CRY2	0.821728	0.00156293	0.0643523
ENSSSCG00000016763|GLI3	-0.95805	0.00156193	0.0643523
ENSSSCG00000016721|DBNL	-0.365587	0.00156814	0.0644122
ENSSSCG00000034989|LRRTM2	-1.89271	0.00156715	0.0644122
ENSSSCG00000016290|EFHD1	1.07758	0.00157364	0.0644835
ENSSSCG00000032877|MEGF10	-0.335626	0.00157312	0.0644835
ENSSSCG00000014223|COMMD10	-0.586971	0.00158457	0.0648006
ENSSSCG00000058622	-2.05602	0.00158516	0.0648006
ENSSSCG00000055086	-0.721778	0.00158994	0.0649187
ENSSSCG00000046461	-0.669407	0.0015967	0.0651172
ENSSSCG00000026748|PLK1	-1.17154	0.00160348	0.0653159
ENSSSCG00000027407|MYH14	1.02997	0.00160966	0.0654175
ENSSSCG00000017752|WSB1	-0.342097	0.00160978	0.0654175
ENSSSCG00000002311|SUSD6	0.452806	0.00161952	0.0656576
ENSSSCG00000006496|LMNA	0.440683	0.00161781	0.0656576
ENSSSCG00000016453|TCAF1	-0.460042	0.00162347	0.06574
ENSSSCG00000010968|IL11RA	-0.713375	0.00163418	0.0659402
ENSSSCG00000047048	-0.971957	0.00163412	0.0659402
ENSSSCG00000035544|NUSAP1	-1.03768	0.00163131	0.0659402
ENSSSCG00000021793|SMIM14	0.857727	0.00164164	0.0660856
ENSSSCG00000028878|BCAR1	0.512337	0.00164088	0.0660856
ENSSSCG00000014884	-0.247347	0.00164571	0.0661718
ENSSSCG00000014176|RGMB	-0.690882	0.00165347	0.066406
ENSSSCG00000059476	2.57531	0.00166064	0.0665382
ENSSSCG00000017160|CBX4	-0.372865	0.00166042	0.0665382
ENSSSCG00000054160|ATXN7L3B	-0.317721	0.00167491	0.0670314
ENSSSCG00000059342|KCTD12	0.492111	0.00168511	0.0673613
ENSSSCG00000002138|OSGEP	-0.44679	0.00169161	0.0675425
ENSSSCG00000009903|COQ5	-0.512817	0.00169778	0.0676311
ENSSSCG00000010599|PDCD11	-0.542148	0.00169752	0.0676311
ENSSSCG00000010331|ANXA11	0.464716	0.00170046	0.0676592
ENSSSCG00000033327|PDGFB	1.16537	0.00170388	0.0677168
ENSSSCG00000016976|ZNF366	1.12903	0.00171159	0.0677517
ENSSSCG00000002259	-0.304198	0.00171273	0.0677517
ENSSSCG00000000071|ST13	-0.376059	0.00171035	0.0677517
ENSSSCG00000008241	-0.872416	0.00171463	0.0677517
ENSSSCG00000008689|ZFYVE28	-0.963678	0.00171258	0.0677517
ENSSSCG00000038401|TRAM2	0.483456	0.00172491	0.0680502
ENSSSCG00000010316|KAT6B	-0.53503	0.00172618	0.0680502
ENSSSCG00000033624|SRGAP3	-0.755304	0.00172921	0.0680502
ENSSSCG00000004969|KIF23	-1.0843	0.00173012	0.0680502
ENSSSCG00000003514|HSPG2	0.484598	0.00174808	0.0686777
ENSSSCG00000058756	4.04901	0.00175558	0.0688148
ENSSSCG00000003155|PPP1R15A	0.410188	0.00175473	0.0688148
ENSSSCG00000020817|RPS16	-0.517003	0.00176576	0.0691346
ENSSSCG00000000920|POC1B	-0.780382	0.00178195	0.0696892
ENSSSCG00000031154|ACKR2	2.02756	0.00179397	0.0700794
ENSSSCG00000003199|AP2A1	-0.343305	0.00179633	0.0700917
ENSSSCG00000031903|TNNT3	0.487826	0.00180028	0.0701657
ENSSSCG00000006418	1.77533	0.00180412	0.0702357
ENSSSCG00000016581|CALU	0.394903	0.00181262	0.0703456
ENSSSCG00000036549|DPYSL3	-0.330163	0.00181066	0.0703456
ENSSSCG00000016018|FRZB	-1.84892	0.0018131	0.0703456
ENSSSCG00000007521|NELFCD	-0.330921	0.00182635	0.07078
ENSSSCG00000038969|DMPK	-0.476866	0.00183588	0.0710689
ENSSSCG00000023423|UBALD2	-0.482046	0.00183915	0.071115
ENSSSCG00000052036	0.454418	0.0018512	0.0715004
ENSSSCG00000001703|NFKBIE	0.492434	0.00186826	0.0720783
ENSSSCG00000036049|PEG10	-0.362914	0.00187679	0.0722929
ENSSSCG00000009851	-0.45764	0.00187804	0.0722929
ENSSSCG00000000119|EIF3L	-0.461199	0.00188088	0.0723211
ENSSSCG00000001792|EFL1	-0.23882	0.00188763	0.0724993
ENSSSCG00000027882|C1orf115	1.35132	0.00189575	0.0725243
ENSSSCG00000011764|NDUFB5	-0.681994	0.00189449	0.0725243
ENSSSCG00000006273|MCM4	-0.90485	0.0018927	0.0725243
ENSSSCG00000005512|C5	-2.17443	0.00189674	0.0725243
ENSSSCG00000023604|LAP3	-0.324538	0.00190439	0.0725962
ENSSSCG00000011833|DLG1	-0.365583	0.00190271	0.0725962
ENSSSCG00000025085|NEGR1	-1.89896	0.00190497	0.0725962
ENSSSCG00000010772|ADAM8	2.41609	0.00191636	0.0728685
ENSSSCG00000004309|CNR1	-2.31671	0.00191615	0.0728685
ENSSSCG00000008853|TLL1	-2.68299	0.0019369	0.0735679
ENSSSCG00000005122|TEK	1.41695	0.00194723	0.0738785
ENSSSCG00000039962|HSPB1	0.573596	0.00195694	0.074083
ENSSSCG00000011540|SETD5	-0.286492	0.00195685	0.074083
ENSSSCG00000010915|NAV1	-0.484303	0.00197365	0.0746333
ENSSSCG00000026254|PRRG3	-1.02061	0.00198948	0.075149
ENSSSCG00000002795|CDH11	-0.721674	0.00199292	0.0751961
ENSSSCG00000008722|SH3TC1	1.35007	0.00199531	0.0752035
ENSSSCG00000031077|KPNA4	0.37012	0.00199976	0.0752886
ENSSSCG00000015871|NR4A2	1.47063	0.00200681	0.0753059
ENSSSCG00000062314	1.20388	0.00200623	0.0753059
ENSSSCG00000001875|SNX33	0.392409	0.00200407	0.0753059
ENSSSCG00000055314|LIN52	-0.450957	0.00201486	0.0755059
ENSSSCG00000014791|RRM1	-0.460013	0.00201654	0.0755059
ENSSSCG00000024396|NOVA1	0.444164	0.00203407	0.0760791
ENSSSCG00000015399|SEMA3E	-1.07162	0.0020419	0.0762886
ENSSSCG00000014255|SLC12A2	-0.830339	0.00204456	0.0763052
ENSSSCG00000061599|H1-10	-0.72626	0.00205139	0.0764768
ENSSSCG00000012766|BGN	-0.827873	0.00205651	0.0765843
ENSSSCG00000039224|CSPG5	1.05394	0.00205945	0.0766107
ENSSSCG00000011752|FNDC3B	0.4208	0.00206328	0.0766698
ENSSSCG00000013259|DGKZ	-0.655018	0.00206865	0.0767033
ENSSSCG00000024310|F13A1	-2.70965	0.00206765	0.0767033
ENSSSCG00000037697|MGP	1.57845	0.00209305	0.0768292
ENSSSCG00000000263|TNS2	0.356788	0.00209014	0.0768292
ENSSSCG00000025966|EIF4H	-0.276222	0.00208699	0.0768292
ENSSSCG00000033310	-0.323342	0.00209138	0.0768292
ENSSSCG00000010541|COX15	-0.343144	0.00209669	0.0768292
ENSSSCG00000031170	-0.391986	0.00207991	0.0768292
ENSSSCG00000015754|MCPH1	-0.565386	0.00209491	0.0768292
ENSSSCG00000012784|SSR4	-0.717343	0.00208559	0.0768292
ENSSSCG00000001964|NPAS3	-0.807148	0.00209402	0.0768292
ENSSSCG00000014041|MXD3	-1.12891	0.0020861	0.0768292
ENSSSCG00000002847|GPT2	-2.06339	0.00207512	0.0768292
ENSSSCG00000023371|EHD2	0.597396	0.00210513	0.0770564
ENSSSCG00000034491|PRICKLE1	-0.671226	0.00211346	0.0772788
ENSSSCG00000052301|NRG4	-0.767193	0.00211881	0.077392
ENSSSCG00000002257|MCTP2	1.15384	0.00214474	0.0782555
ENSSSCG00000012022|APP	0.449226	0.00215888	0.0786042
ENSSSCG00000013736|PRDX2	-0.283867	0.00215863	0.0786042
ENSSSCG00000006610|S100A11	-0.681674	0.00216408	0.0787102
ENSSSCG00000061173	-0.436388	0.0021805	0.0792234
ENSSSCG00000017873|CAMKK1	1.05337	0.00219554	0.0796854
ENSSSCG00000016872|HMGCS1	-0.907108	0.00221064	0.0801485
ENSSSCG00000010509|PIK3AP1	0.827874	0.00221696	0.0801832
ENSSSCG00000055187|CPNE1	-0.370892	0.00221861	0.0801832
ENSSSCG00000039670|EPN1	-0.380139	0.00221768	0.0801832
ENSSSCG00000013599|ANGPTL4	3.25985	0.00223357	0.0806389
ENSSSCG00000057079|SHAS2	-0.930186	0.00223627	0.0806516
ENSSSCG00000026943|MRAP2	2.45761	0.00224864	0.0809275
ENSSSCG00000002268|AKAP5	1.0655	0.00224829	0.0809275
ENSSSCG00000021557|SULT1A3	2.39089	0.00226083	0.0812808
ENSSSCG00000049361	-1.57208	0.00226355	0.0812934
ENSSSCG00000056790	1.01936	0.00227502	0.0815347
ENSSSCG00000015311|CYP51A1	-0.686708	0.00227386	0.0815347
ENSSSCG00000037910|DUSP6	0.828148	0.00228103	0.0816646
ENSSSCG00000033126|FAM168B	-0.366029	0.00228497	0.0817204
ENSSSCG00000015445|NRCAM	0.65127	0.00229316	0.0817577
ENSSSCG00000000549|PPFIBP1	-0.417848	0.00229288	0.0817577
ENSSSCG00000014277|IRF1	-1.25018	0.00229143	0.0817577
ENSSSCG00000031487|LSP1	1.04256	0.00231527	0.0823747
ENSSSCG00000040581|CISH	-0.855825	0.00231432	0.0823747
ENSSSCG00000012042|ATP5PO	-0.288681	0.00232546	0.0826513
ENSSSCG00000042233	3.79479	0.0023311	0.0827663
ENSSSCG00000017428|JUP	0.740173	0.00235327	0.083431
ENSSSCG00000022705|SALL2	-0.464242	0.00235469	0.083431
ENSSSCG00000004499|ATP5F1A	-0.516428	0.00236044	0.0835484
ENSSSCG00000022846|SLC4A3	-0.55907	0.0023697	0.0837896
ENSSSCG00000001706|AARS2	-0.498053	0.00238256	0.0841576
ENSSSCG00000026568|DNPH1	-1.02357	0.00239563	0.0845322
ENSSSCG00000031249|PTTG1IP	0.468823	0.00240298	0.0846213
ENSSSCG00000039046	-0.690871	0.00240556	0.0846213
ENSSSCG00000000194	-1.25235	0.00240361	0.0846213
ENSSSCG00000021956|LY75	3.6786	0.00242027	0.0850517
ENSSSCG00000004588|CCNB2	-1.32845	0.00242729	0.085211
ENSSSCG00000011770|DNAJC19	-0.398804	0.00243642	0.0853569
ENSSSCG00000028821|SASS6	-1.50901	0.00243629	0.0853569
ENSSSCG00000017489|PSMD3	-0.262631	0.00244211	0.085469
ENSSSCG00000001076|RNF144B	1.67186	0.00244718	0.085489
ENSSSCG00000031725|SNORD14	1.12271	0.00245016	0.085489
ENSSSCG00000010222|ZNF365	0.712554	0.00244823	0.085489
ENSSSCG00000014119|SERINC5	0.593946	0.00246429	0.0858947
ENSSSCG00000017230|TMEM104	0.617339	0.00246792	0.0859339
ENSSSCG00000016174|FN1	0.93322	0.00247174	0.0859796
ENSSSCG00000036472|HIC2	-0.608885	0.00247718	0.0860813
ENSSSCG00000001795|SH3GL3	-0.816568	0.0024902	0.0864462
ENSSSCG00000001837|FANCI	-0.341962	0.00250603	0.0869078
ENSSSCG00000055957|SLBP	-0.3389	0.0025168	0.0871931
ENSSSCG00000017366|HDAC5	-0.53496	0.00252782	0.0874866
ENSSSCG00000000917|KERA	-0.944567	0.00257278	0.0889529
ENSSSCG00000005608|ANGPTL2	0.882744	0.00257647	0.0889908
ENSSSCG00000024913|HYLS1	-0.76025	0.00260125	0.0897563
ENSSSCG00000023593|AFF1	0.374035	0.00261525	0.0900582
ENSSSCG00000010949|DAPK1	-0.402398	0.00261404	0.0900582
ENSSSCG00000014410|SH3RF2	-1.25103	0.00262522	0.0903107
ENSSSCG00000040060|APEX1	-0.406027	0.00264014	0.0907329
ENSSSCG00000021944|RAC2	3.46327	0.0026467	0.0908675
ENSSSCG00000012335|FGD1	-0.342572	0.00265038	0.0909026
ENSSSCG00000016090|SPATS2L	-0.282549	0.00266715	0.0913867
ENSSSCG00000027718|POLN	-0.444358	0.00268205	0.0918054
ENSSSCG00000004600|TCF12	-0.531105	0.00268736	0.0918954
ENSSSCG00000037209|TLNRD1	0.332006	0.00271236	0.0926578
ENSSSCG00000017793|ANKRD13B	-0.503074	0.00273777	0.09334
ENSSSCG00000049830	-3.92493	0.00273735	0.09334
ENSSSCG00000009216|SPP1	0.408074	0.0027522	0.0936901
ENSSSCG00000034521|NUDT21	-0.375621	0.0027535	0.0936901
ENSSSCG00000034697	-0.949451	0.00278601	0.0947024
ENSSSCG00000010823|IARS2	-0.325277	0.00279089	0.0947359
ENSSSCG00000003371|GPR153	-1.39806	0.00279253	0.0947359
ENSSSCG00000025775|TADA2A	-0.358632	0.00280358	0.0950168
ENSSSCG00000029944|FASN	-0.327503	0.00281593	0.0953412
ENSSSCG00000014170|CAST	0.573606	0.00282251	0.0953759
ENSSSCG00000056196	-0.424633	0.00282199	0.0953759
ENSSSCG00000007032|PLAT	0.794457	0.00282896	0.0954058
ENSSSCG00000025568|TEAD2	-0.675835	0.00282833	0.0954058
ENSSSCG00000014894|TENM4	-0.704059	0.00287395	0.096733
ENSSSCG00000028995|TLE2	-1.14365	0.00287328	0.096733
ENSSSCG00000038094|GPX7	-0.580903	0.002881	0.096875
ENSSSCG00000010877|HNRNPU	-0.263832	0.00288876	0.0969458
ENSSSCG00000033591|CHD9	-0.389818	0.0028882	0.0969458
ENSSSCG00000011065|MASTL	-1.24066	0.00290293	0.0973262
ENSSSCG00000034465|LRP10	0.366806	0.00290929	0.0974443
ENSSSCG00000017478|RAPGEFL1	-1.1925	0.00291472	0.0975309
ENSSSCG00000001718|CYP39A1	0.711929	0.00292332	0.0976594
ENSSSCG00000030546|HSD11B1L	-0.710247	0.00292426	0.0976594
ENSSSCG00000013602|HNRNPM	-0.365888	0.00293885	0.0980511
ENSSSCG00000002142|TEP1	0.433396	0.00294465	0.0981493
ENSSSCG00000010303|SYNPO2L	-0.507733	0.00294773	0.0981565
ENSSSCG00000001500|COL21A1	0.34148	0.00296106	0.0985047
ENSSSCG00000002404|SPTLC2	0.434616	0.00297771	0.098945
ENSSSCG00000025892|PRR3	-0.522424	0.00298006	0.098945
ENSSSCG00000015362|TSPAN13	1.52828	0.0029846	0.0989997
ENSSSCG00000026618|CAVIN2	1.71272	0.00302139	0.0999446
ENSSSCG00000003128|LIG1	-0.650034	0.00302275	0.0999446
ENSSSCG00000034262|FIGN	-0.779743	0.00302474	0.0999446
ENSSSCG00000016073|PGAP1	-1.00109	0.00301855	0.0999446
ENSSSCG00000002620|EFHC1	0.477677	0.00303877	0.100312
ENSSSCG00000032343|CCL4	3.68813	0.00304221	0.100328
ENSSSCG00000025116|TONSL	-0.6414	0.00305329	0.100597
ENSSSCG00000040546|PXN	0.540111	0.00306168	0.100773
ENSSSCG00000030045|PRMT5	-0.472234	0.00306451	0.100773
ENSSSCG00000011102|NRP1	0.552938	0.00307183	0.100917
ENSSSCG00000042208|H2AX	-0.763035	0.00308896	0.101383
ENSSSCG00000035941|DSEL	-0.614398	0.00309366	0.10144
ENSSSCG00000025349|CCDC14	-0.557441	0.003126	0.102402
ENSSSCG00000056277|KCNA5	1.33963	0.00314503	0.102732
ENSSSCG00000021966|TOPBP1	-0.522767	0.00314046	0.102732
ENSSSCG00000011215|OXSM	-0.8449	0.00314412	0.102732
ENSSSCG00000009705|GALNT7	-0.540717	0.0031544	0.10294
ENSSSCG00000007577|AP5Z1	-0.85711	0.003159	0.102992
ENSSSCG00000018053|MED9	-0.394069	0.00317665	0.103273
ENSSSCG00000000690|MLF2	-0.512804	0.00317508	0.103273
ENSSSCG00000028695	-0.908829	0.00317596	0.103273
ENSSSCG00000038856|TRIM8	0.559298	0.00318477	0.103439
ENSSSCG00000015535|QSOX1	0.608017	0.00320261	0.103821
ENSSSCG00000053080|RABIF	-0.343115	0.00320212	0.103821
ENSSSCG00000016557|CPA1	1.08952	0.00321354	0.104006
ENSSSCG00000040503|LRRC45	-0.52172	0.00321436	0.104006
ENSSSCG00000010682|PRDX3	-0.537823	0.00323915	0.104709
ENSSSCG00000040139|B3GNT9	0.740476	0.00324346	0.10475
ENSSSCG00000034178|AIF1L	1.10712	0.00326363	0.105302
ENSSSCG00000002283|FUT8	0.402832	0.0032941	0.106185
ENSSSCG00000006588	2.99013	0.00331401	0.106507
ENSSSCG00000017626|SRSF1	-0.517969	0.00330872	0.106507
ENSSSCG00000042522	-0.92775	0.00331605	0.106507
ENSSSCG00000016444|TMEM176B	-2.01313	0.00331649	0.106507
ENSSSCG00000023660|PARP1	-0.467068	0.00332299	0.106615
ENSSSCG00000004192|CCN2	1.58359	0.00332801	0.106677
ENSSSCG00000041322|ALPK3	0.338041	0.00334509	0.107124
ENSSSCG00000038543|CENPA	-1.29687	0.00335866	0.107458
ENSSSCG00000014343|MATR3	-0.349595	0.00338928	0.108236
ENSSSCG00000008581|NCOA1	-0.355368	0.00338634	0.108236
ENSSSCG00000002411|GTF2A1	-0.276624	0.00340991	0.108793
ENSSSCG00000001727|TNFRSF21	0.771635	0.0034791	0.110898
ENSSSCG00000012026|ADAMTS1	0.772585	0.00348324	0.110927
ENSSSCG00000013598|KANK3	1.4848	0.00349591	0.111227
ENSSSCG00000016827|BRIX1	-0.35263	0.00352276	0.111977
ENSSSCG00000017591|NME2	-0.57659	0.00353902	0.11239
ENSSSCG00000022649|SLC7A11	-1.18836	0.00354281	0.112406
ENSSSCG00000033298	-0.627708	0.00354787	0.112463
ENSSSCG00000051026	-2.40092	0.00357408	0.113189
ENSSSCG00000035230|PIEZO1	0.761582	0.00358397	0.113343
ENSSSCG00000014012|GFPT2	0.687066	0.00358553	0.113343
ENSSSCG00000062561|ATP5MC2	-0.395067	0.00362227	0.114398
ENSSSCG00000035419|RARRES2	1.32312	0.00364533	0.114988
ENSSSCG00000015600|DTL	-1.21366	0.00364764	0.114988
ENSSSCG00000032398|VGLL3	-1.1055	0.00365336	0.115062
ENSSSCG00000007168|PCED1A	-0.312957	0.00367186	0.115433
ENSSSCG00000001567|CPNE5	-1.20777	0.00366917	0.115433
ENSSSCG00000000915|DCN	0.710758	0.0037011	0.116226
ENSSSCG00000036132|CKM	0.385081	0.00370385	0.116226
ENSSSCG00000021591|RBM3	-0.354119	0.00371344	0.11642
ENSSSCG00000011670|PXYLP1	0.64805	0.00372448	0.11666
ENSSSCG00000030467|PHC3	0.296054	0.00375224	0.117418
ENSSSCG00000004498|HAUS1	-0.655076	0.00375554	0.117418
ENSSSCG00000053805	2.36248	0.0037634	0.11745
ENSSSCG00000001925|ADPGK	0.310379	0.003762	0.11745
ENSSSCG00000014599|SYT9	-1.29389	0.0037671	0.117458
ENSSSCG00000007485|BCAS1	-1.83074	0.00377226	0.117512
ENSSSCG00000060530|C1R	1.0716	0.00378377	0.117764
ENSSSCG00000004822|ALDH1A3	0.664016	0.0037947	0.117969
ENSSSCG00000015914|SCN7A	-1.03661	0.00379725	0.117969
ENSSSCG00000027190|PEX26	-0.583992	0.00380472	0.118094
ENSSSCG00000026529	-0.840285	0.00380882	0.118115
ENSSSCG00000003697|NDC80	-1.17068	0.00381914	0.118328
ENSSSCG00000033337|ARHGDIB	1.2167	0.00383292	0.118572
ENSSSCG00000002863|LRP3	0.633793	0.00383393	0.118572
ENSSSCG00000032761|LAMA5	-0.610344	0.00384399	0.118776
ENSSSCG00000004725|ZNF106	-0.25532	0.00385145	0.118899
ENSSSCG00000000190|TUBA1B	-0.430109	0.00387673	0.119572
ENSSSCG00000000950|E2F7	-1.47069	0.00389745	0.120103
ENSSSCG00000039265|COX6A1	-0.27042	0.00390818	0.120326
ENSSSCG00000008348|PLEK	2.91868	0.0039847	0.122462
ENSSSCG00000015619|CAMK1G	-2.39583	0.00398315	0.122462
ENSSSCG00000011769|FXR1	-0.246329	0.00400843	0.122959
ENSSSCG00000016372|STK25	-0.446265	0.00401165	0.122959
ENSSSCG00000032360|PANX1	-0.591789	0.00401163	0.122959
ENSSSCG00000004053|TAGAP	3.94472	0.00403181	0.123467
ENSSSCG00000001616	3.0444	0.00406022	0.124226
ENSSSCG00000039094|PLEC	-0.412571	0.00407733	0.124638
ENSSSCG00000009377|THSD1	1.42405	0.00410374	0.125144
ENSSSCG00000001917	0.330727	0.00410404	0.125144
ENSSSCG00000032710|E2F2	-1.92639	0.00410481	0.125144
ENSSSCG00000013405|EIF4G2	0.261283	0.00412838	0.125704
ENSSSCG00000005946|CCN4	-2.32323	0.0041305	0.125704
ENSSSCG00000024678|MEGF6	-2.03689	0.00415826	0.126436
ENSSSCG00000007475|MOCS3	-0.383382	0.00416734	0.1266
ENSSSCG00000016714|CYCS	1.24121	0.00417337	0.126671
ENSSSCG00000010517|PGAM1	-0.469044	0.00420408	0.12749
ENSSSCG00000060319	4.07772	0.00422917	0.128138
ENSSSCG00000015802	0.912917	0.00423681	0.128248
ENSSSCG00000002515|SLC25A47	-1.85225	0.0042403	0.128248
ENSSSCG00000012739|TMEM185A	0.318642	0.00424992	0.128426
ENSSSCG00000002285|GPHN	-0.335478	0.00426068	0.128638
ENSSSCG00000002671|ATP2C2	-4.82135	0.00426458	0.128643
ENSSSCG00000011538|LMCD1	5.43152	0.00427881	0.128958
ENSSSCG00000016522|PTN	-0.722411	0.00429717	0.129398
ENSSSCG00000026473|ABCA8	1.01817	0.0043249	0.130119
ENSSSCG00000009746	-0.513161	0.00433452	0.130294
ENSSSCG00000001400|DDX39B	-0.265364	0.00436007	0.130947
ENSSSCG00000022128|MXI1	0.468708	0.00437688	0.131281
ENSSSCG00000011253	-0.302211	0.00437884	0.131281
ENSSSCG00000004139|ADGRG6	1.02142	0.00439752	0.131726
ENSSSCG00000016851|OSMR	1.15345	0.00440679	0.131888
ENSSSCG00000001752|CHRNA3	1.19383	0.00441264	0.131948
ENSSSCG00000013901|IFI30	1.49773	0.00442108	0.132086
ENSSSCG00000040273|RPL35A	-0.388186	0.00444089	0.132447
ENSSSCG00000009931|MVK	-0.84029	0.00443798	0.132447
ENSSSCG00000001825|SLC41A3	-0.512029	0.00445023	0.13261
ENSSSCG00000015343|MIOS	-0.404911	0.00445676	0.132689
ENSSSCG00000053283|SCN3B	-0.676993	0.00447362	0.133076
ENSSSCG00000001905|ARID3B	0.442422	0.00450308	0.13372
ENSSSCG00000028466|UTP3	-0.447261	0.00449958	0.13372
ENSSSCG00000015671|ARHGAP15	2.6703	0.00453382	0.13409
ENSSSCG00000003950|TIE1	1.50338	0.0045286	0.13409
ENSSSCG00000015880|TANC1	0.920485	0.00453508	0.13409
ENSSSCG00000015522|ANGPTL1	0.883306	0.00453123	0.13409
ENSSSCG00000037766|NR3C2	0.654285	0.00452063	0.13409
ENSSSCG00000005041|FERMT2	0.232082	0.00455635	0.134487
ENSSSCG00000034860|HSCB	-0.454238	0.0045533	0.134487
ENSSSCG00000007275|RALY	-0.527775	0.00456617	0.134661
ENSSSCG00000007978	-0.340265	0.00458179	0.13489
ENSSSCG00000007171|EBF4	-0.453967	0.00458007	0.13489
ENSSSCG00000009944|CORO1C	-0.378984	0.00461225	0.13567
ENSSSCG00000002032|SLC7A8	1.04098	0.00462045	0.135723
ENSSSCG00000024261|CBX2	-0.651345	0.00462199	0.135723
ENSSSCG00000010896|ASPM	-1.10069	0.00463692	0.136045
ENSSSCG00000025984|TTLL5	-0.337258	0.00464917	0.136288
ENSSSCG00000012655|BCORL1	0.379376	0.00466262	0.136566
ENSSSCG00000016034|COL3A1	0.865062	0.00467756	0.136886
ENSSSCG00000007058|PLCB4	0.574039	0.00472328	0.138106
ENSSSCG00000004596|LIPC	3.38333	0.00473023	0.138192
ENSSSCG00000006940|CCN1	0.58806	0.00474844	0.138488
ENSSSCG00000053526	-0.40784	0.00474531	0.138488
ENSSSCG00000007855|REXO5	-0.725405	0.00476308	0.138797
ENSSSCG00000012144|GRPR	-1.51774	0.00478633	0.139356
ENSSSCG00000011110|CCDC3	0.559894	0.00480189	0.139691
ENSSSCG00000010477|CEP55	-1.20426	0.00481738	0.140022
ENSSSCG00000010532|LOXL4	1.99038	0.00486684	0.14134
ENSSSCG00000008645|ID2	1.1613	0.00490618	0.142355
ENSSSCG00000002829|MMP2	0.727725	0.00491009	0.142355
ENSSSCG00000027017|NR1D2	1.21721	0.00492584	0.142691
ENSSSCG00000002002|IRF9	0.348837	0.0049509	0.143296
ENSSSCG00000010247|DDX21	-0.39946	0.0049908	0.144329
ENSSSCG00000023297|SCRN3	2.07867	0.00499618	0.144363
ENSSSCG00000032808	2.98944	0.00500821	0.144589
ENSSSCG00000015961|CDCA7	-1.10807	0.00501691	0.144718
ENSSSCG00000013538|KHSRP	-0.388763	0.0050351	0.145121
ENSSSCG00000008687|MXD4	0.304829	0.00505099	0.145457
ENSSSCG00000055566|MTERF4	-0.462286	0.00507093	0.145908
ENSSSCG00000014285|SEPTIN8	-0.306984	0.00510446	0.14675
ENSSSCG00000039202|FCF1	-0.344135	0.00510969	0.146777
ENSSSCG00000036723|EMP1	0.50472	0.00514596	0.147572
ENSSSCG00000011646|KY	-0.544171	0.0051439	0.147572
ENSSSCG00000014725|HBB	-0.252799	0.00515139	0.147604
ENSSSCG00000021997|ALS2CL	1.57026	0.00516057	0.147744
ENSSSCG00000023165|SEMA7A	1.13278	0.00517092	0.147917
ENSSSCG00000035564|MCM6	-0.682273	0.00518508	0.148198
ENSSSCG00000002509|CCNK	-0.23738	0.00520302	0.148286
ENSSSCG00000015938|SSB	-0.328868	0.00520543	0.148286
ENSSSCG00000011446|NEK4	-0.36371	0.00520285	0.148286
ENSSSCG00000056471	-0.624505	0.0051929	0.148286
ENSSSCG00000008208|EIF2AK3	0.493797	0.00522195	0.148633
ENSSSCG00000013029|TRMT112	-0.637468	0.00524977	0.149301
ENSSSCG00000009358|EXOSC8	-0.418121	0.00530299	0.150689
ENSSSCG00000008965|BTC	3.23205	0.00534108	0.151572
ENSSSCG00000029352|CCNL1	0.491015	0.00534288	0.151572
ENSSSCG00000032684|BOK	0.709286	0.00534968	0.151639
ENSSSCG00000005749|BRD3	-0.263423	0.00537292	0.152104
ENSSSCG00000034229|MIS18A	-1.43157	0.00537494	0.152104
ENSSSCG00000015867|PRPF40A	-0.270644	0.00539355	0.152392
ENSSSCG00000007812|XPO6	-0.615181	0.00539401	0.152392
ENSSSCG00000057268|CD52	2.18011	0.00541346	0.152599
ENSSSCG00000044700|COL4A1	0.554183	0.00540877	0.152599
ENSSSCG00000012363|HEPH	-1.62662	0.00541468	0.152599
ENSSSCG00000051892|GON7	-0.416913	0.00547988	0.154309
ENSSSCG00000026472|RPL7L1	-0.28416	0.00548989	0.154338
ENSSSCG00000009938|UNG	-0.912721	0.00548902	0.154338
ENSSSCG00000034937|SH3BGRL3	-0.602803	0.00550299	0.15458
ENSSSCG00000001518|ITPR3	1.30556	0.00551577	0.154685
ENSSSCG00000007309|RBM39	-0.22895	0.00551189	0.154685
ENSSSCG00000047157	-0.987764	0.00552348	0.154775
ENSSSCG00000034858|RAP1GAP2	2.32733	0.00552829	0.154783
ENSSSCG00000009432|DGKD	-0.430676	0.00554992	0.155262
ENSSSCG00000007668|GIGYF1	-0.253322	0.00560843	0.156771
ENSSSCG00000001455	2.68391	0.00562439	0.157084
ENSSSCG00000015237|FLI1	1.07851	0.00562878	0.157084
ENSSSCG00000024388|BNIP3	-0.425294	0.0056469	0.157333
ENSSSCG00000016781|TRIO	-0.480286	0.00564624	0.157333
ENSSSCG00000012795|IRAK1	-0.404808	0.00565777	0.157508
ENSSSCG00000045502|WDFY4	2.43434	0.00568407	0.158107
ENSSSCG00000025708|GABRA3	-2.18195	0.0056885	0.158107
ENSSSCG00000002432|KCNK13	4.74976	0.00570382	0.158405
[truncated: 33,063 more rows]

## Sheet: STP D0 vs. E75
Differential expression profile of all genes between the D0 and E75 in STP group
[truncated: 34,299 more rows]

[truncated: 1 more sheets: STP D0 vs. E55]
