# Supplementary material for: Analysis of the differential transcriptome expression profiles during prenatal muscle tissue development in Diqing Tibetan pigs
Source: Front Vet Sci. 2025 Oct 31;12:1584236. doi: 10.3389/fvets.2025.1584236 (PMC12616866; doi:10.3389/fvets.2025.1584236)
Supplement: Supplementary file 3 [file Table_3.XLSX]

## Sheet: Sheet1
Module name	Gene number
black	518
darkgrey	63
grey60	300
midnightblue	311
salmon	336
blue	651
darkred	961
lightcyan	310
orange	55
tan	354
brown	595
darkturquoise	73
Module name	Gene number
lightgreen	272
pink	410
yellow	582
cyan	331
green	581
lightyellow	233
purple	390
darkgreen	313
greenyellow	354
magenta	400
red	565
