# Supplementary material for: Analysis of the differential transcriptome expression profiles during prenatal muscle tissue development in Diqing Tibetan pigs
Source: Front Vet Sci. 2025 Oct 31;12:1584236. doi: 10.3389/fvets.2025.1584236 (PMC12616866; doi:10.3389/fvets.2025.1584236)
Supplement: Supplementary file 4 [file Table_4.XLSX]

## Sheet: red
gene	kME_MM.red
ENSSSCG00000054991	0.993645
ENSSSCG00000053361	0.845662
ENSSSCG00000061447	0.885039
ENSSSCG00000052043	0.993645
ENSSSCG00000056811	0.854302
ENSSSCG00000048649	0.890367
ENSSSCG00000018230|U6	0.932906
ENSSSCG00000033472	0.815043
ENSSSCG00000043529	0.942477
ENSSSCG00000057907	0.993645
ENSSSCG00000038171	0.993645
ENSSSCG00000013092|PGA5	0.907682
ENSSSCG00000028702|U6	0.993645
ENSSSCG00000034285|RAG2	0.875007
ENSSSCG00000060910	0.993645
ENSSSCG00000013340|MUC15	0.935773
ENSSSCG00000051737	0.993645
ENSSSCG00000059175	0.993645
ENSSSCG00000059912	0.993645
ENSSSCG00000007596	0.993645
ENSSSCG00000006050	0.993645
ENSSSCG00000044075	0.993645
ENSSSCG00000025772|GPR45	0.811184
ENSSSCG00000053740	0.873201
ENSSSCG00000042407	0.955329
ENSSSCG00000048042	0.884674
ENSSSCG00000006545|CHRNB2	0.816108
ENSSSCG00000054239	0.839753
ENSSSCG00000000103|DMC1	0.881736
ENSSSCG00000000591|PIK3C2G	0.835159
ENSSSCG00000058466	0.882913
ENSSSCG00000039880	0.835324
ENSSSCG00000000858|PMCH	0.812753
ENSSSCG00000030698	0.993645
ENSSSCG00000024387|Metazoa_SRP	0.800105
ENSSSCG00000062148	0.973059
ENSSSCG00000061676	0.854089
ENSSSCG00000057310	0.993645
ENSSSCG00000047457	0.993645
ENSSSCG00000062608	0.899081
ENSSSCG00000003954|CFAP144	0.993645
ENSSSCG00000062067	0.877476
ENSSSCG00000055820	0.950085
ENSSSCG00000001483|FAM83B	0.888469
ENSSSCG00000061928	0.860803
ENSSSCG00000058517	0.829367
ENSSSCG00000008868|TDO2	0.911412
ENSSSCG00000041112	0.993645
ENSSSCG00000059573	0.86218
ENSSSCG00000060200	0.993645
ENSSSCG00000043100	0.896233
ENSSSCG00000019408	0.993645
ENSSSCG00000045657	0.803938
ENSSSCG00000055935	0.831985
ENSSSCG00000026941	0.82584
ENSSSCG00000061391	0.851845
ENSSSCG00000044333	0.943253
ENSSSCG00000042357	0.993645
ENSSSCG00000056153	0.993645
ENSSSCG00000058185	0.81647
ENSSSCG00000054441	0.805025
ENSSSCG00000053889	0.91419
ENSSSCG00000018920|MIR454	0.825062
ENSSSCG00000018822|U6	0.993645
ENSSSCG00000017751|OMG	0.817819
ENSSSCG00000054805	0.852549
ENSSSCG00000063421	0.993645
ENSSSCG00000011726|VEPH1	0.859175
ENSSSCG00000019223|U1	0.993645
ENSSSCG00000025362|U1	0.840056
ENSSSCG00000009619|SFTPC	0.900496
ENSSSCG00000045143	0.928093
ENSSSCG00000035929	0.875496
ENSSSCG00000049214	0.993645
ENSSSCG00000010074|C22orf15	0.928093
ENSSSCG00000062278	0.843121
ENSSSCG00000010480|PDE6C	0.81587
ENSSSCG00000059716|CYP2C49	0.993645
ENSSSCG00000019862|SNORD11B	0.801748
ENSSSCG00000016247|TM4SF20	0.993645
ENSSSCG00000060024|U6	0.993645
ENSSSCG00000032074|IRX2	0.83605
ENSSSCG00000063408	0.993645
ENSSSCG00000063332	0.803628
ENSSSCG00000050854	0.892556
ENSSSCG00000063168	0.802939
ENSSSCG00000021225|CDX4	0.806913
ENSSSCG00000012565	0.975225
ENSSSCG00000020431|ssc-mir-2483	0.874419
ENSSSCG00000056358	0.909907
ENSSSCG00000062711	0.932906
ENSSSCG00000052646	0.873159
ENSSSCG00000047924	0.993645
ENSSSCG00000004269	0.884987
ENSSSCG00000049406	0.916445
ENSSSCG00000061127	0.993645
ENSSSCG00000045749	0.915514
ENSSSCG00000057608	0.993645
ENSSSCG00000058650	0.834771
ENSSSCG00000041749	0.993645
ENSSSCG00000004621|MYO5C	0.828834
ENSSSCG00000060582	0.922781
ENSSSCG00000004770	0.866885
ENSSSCG00000055321	0.899255
ENSSSCG00000004894|SERPINB5	0.993645
ENSSSCG00000052729	0.993645
ENSSSCG00000057688	0.993645
ENSSSCG00000055676	0.880923
ENSSSCG00000054862	0.993645
ENSSSCG00000034726|KCNH5	0.837855
ENSSSCG00000061976	0.804698
ENSSSCG00000057962	0.845058
ENSSSCG00000053578	0.993645
ENSSSCG00000005398	0.911412
ENSSSCG00000061470	0.993645
ENSSSCG00000057298	0.993645
ENSSSCG00000053631	0.908722
ENSSSCG00000005591|ADGRD2	0.993645
ENSSSCG00000005588|NR5A1	0.822308
ENSSSCG00000058609	0.993645
ENSSSCG00000061952	0.993645
ENSSSCG00000060888	0.993645
ENSSSCG00000058661	0.993645
ENSSSCG00000063482	0.886538
ENSSSCG00000052158	0.961034
ENSSSCG00000011657|CLDN18	0.993645
ENSSSCG00000011735|SI	0.845874
ENSSSCG00000059041	0.993645
ENSSSCG00000055954	0.993645
ENSSSCG00000056064	0.966447
ENSSSCG00000062332	0.993645
ENSSSCG00000025436|ILDR1	0.80228
ENSSSCG00000054304	0.835314
ENSSSCG00000057355	0.993645
ENSSSCG00000049678	0.993645
ENSSSCG00000061061	0.806531
ENSSSCG00000048469	0.993645
ENSSSCG00000053714	0.868359
ENSSSCG00000059043	0.88835
ENSSSCG00000052593	0.993645
ENSSSCG00000059691	0.849884
ENSSSCG00000058746	0.984587
ENSSSCG00000053574	0.97692
ENSSSCG00000044795	0.993645
ENSSSCG00000062462	0.881619
ENSSSCG00000045528	0.993645
ENSSSCG00000053628	0.993645
ENSSSCG00000054405	0.845482
ENSSSCG00000033405	0.954307
ENSSSCG00000058240	0.859483
ENSSSCG00000049374	0.993645
ENSSSCG00000055208	0.993645
ENSSSCG00000020764|CABP2	0.993645
ENSSSCG00000013097	0.993645
ENSSSCG00000055081	0.890292
ENSSSCG00000062519	0.993645
ENSSSCG00000054140	0.822995
ENSSSCG00000033438	0.82584
ENSSSCG00000061333	0.843146
ENSSSCG00000013902	0.859804
ENSSSCG00000013617|ELAVL3	0.976043
ENSSSCG00000013536|ACSBG2	0.993645
ENSSSCG00000061746	0.804599
ENSSSCG00000014219	0.834705
ENSSSCG00000057981	0.993645
ENSSSCG00000054235	0.929059
ENSSSCG00000056375	0.993645
ENSSSCG00000043001	0.892582
ENSSSCG00000055110	0.993645
ENSSSCG00000059008	0.993645
ENSSSCG00000010113|TSSK2	0.993645
ENSSSCG00000061214|DYDC1	0.955062
ENSSSCG00000046973	0.993645
ENSSSCG00000044916	0.993645
ENSSSCG00000050653	0.826126
ENSSSCG00000053081	0.991045
ENSSSCG00000056810	0.993645
ENSSSCG00000002977|SPMI	0.885958
ENSSSCG00000010727|GPR26	0.993645
ENSSSCG00000051912	0.993645
ENSSSCG00000054817	0.959475
ENSSSCG00000057256	0.993645
ENSSSCG00000057906	0.993645
ENSSSCG00000061329	0.870299
ENSSSCG00000059168	0.993645
ENSSSCG00000059311	0.993645
ENSSSCG00000061145	0.900812
ENSSSCG00000062496	0.993645
ENSSSCG00000059140	0.818277
ENSSSCG00000055968	0.852696
ENSSSCG00000036172|SP9	0.993645
ENSSSCG00000058097	0.993645
ENSSSCG00000052112	0.993645
ENSSSCG00000038814	0.831779
ENSSSCG00000059395	0.843076
ENSSSCG00000055361	0.983929
ENSSSCG00000045215	0.871066
ENSSSCG00000059159	0.829777
ENSSSCG00000041262	0.87675
ENSSSCG00000057178	0.859964
ENSSSCG00000015216|ACRV1	0.993645
ENSSSCG00000032446|C1orf116	0.951353
ENSSSCG00000058181	0.993645
ENSSSCG00000061493	0.82584
ENSSSCG00000056816	0.946343
ENSSSCG00000056751	0.818259
ENSSSCG00000060034	0.993645
ENSSSCG00000060404|COX7B2	0.993645
ENSSSCG00000060187	0.925695
ENSSSCG00000034976	0.807941
ENSSSCG00000059846	0.993645
ENSSSCG00000051270	0.993645
ENSSSCG00000037723|CFAP299	0.840695
ENSSSCG00000061547	0.973691
ENSSSCG00000039023	0.808804
ENSSSCG00000044236	0.993645
ENSSSCG00000061559	0.993645
ENSSSCG00000048655	0.993645
ENSSSCG00000008229|SFTPB	0.952221
ENSSSCG00000062842	0.823023
ENSSSCG00000053233	0.825449
ENSSSCG00000062683	0.897557
ENSSSCG00000061848	0.993645
ENSSSCG00000054745	0.993645
ENSSSCG00000059481	0.993645
ENSSSCG00000058436	0.993645
ENSSSCG00000052545	0.993645
ENSSSCG00000051130	0.980697
ENSSSCG00000019766|U6	0.993645
ENSSSCG00000054234	0.953069
ENSSSCG00000063117	0.993645
ENSSSCG00000055711	0.993645
ENSSSCG00000060240	0.824013
ENSSSCG00000006587|PGLYRP4	0.837333
ENSSSCG00000055872	0.853269
ENSSSCG00000052762	0.897309
ENSSSCG00000054785	0.993645
ENSSSCG00000053781	0.993645
ENSSSCG00000052098	0.810383
ENSSSCG00000012219	0.993645
ENSSSCG00000057441	0.993645
ENSSSCG00000042172	0.993645
ENSSSCG00000051064	0.993645
ENSSSCG00000054253	0.993645
ENSSSCG00000041871	0.993645
ENSSSCG00000061577	0.887142
ENSSSCG00000054716	0.993645
ENSSSCG00000055947	0.993645
ENSSSCG00000062922	0.993645
ENSSSCG00000052947|GSTA1	0.891599
ENSSSCG00000032460	0.826032
ENSSSCG00000046185	0.860706
ENSSSCG00000063256	0.993645
ENSSSCG00000059880|GZMB	0.859131
ENSSSCG00000062009	0.993645
ENSSSCG00000047799	0.993645
ENSSSCG00000061800	0.86833
ENSSSCG00000052740	0.993645
ENSSSCG00000054967	0.975682
ENSSSCG00000061766	0.928193
ENSSSCG00000034126|ADAM20	0.854587
ENSSSCG00000053514	0.805616
ENSSSCG00000000978|MLC1	0.948625
ENSSSCG00000042403	0.993645
ENSSSCG00000057743|SMIM45	0.993645
ENSSSCG00000055808	0.993645
ENSSSCG00000058970	0.897547
ENSSSCG00000059848	0.889044
ENSSSCG00000052477	0.819671
ENSSSCG00000000777	0.993645
ENSSSCG00000058215	0.993645
ENSSSCG00000042138	0.993645
ENSSSCG00000058690	0.993645
ENSSSCG00000062040	0.91419
ENSSSCG00000053414	0.993645
ENSSSCG00000062242	0.993645
ENSSSCG00000062810	0.993645
ENSSSCG00000010888	0.958915
ENSSSCG00000054841	0.860795
ENSSSCG00000060372	0.993645
ENSSSCG00000056424	0.993645
ENSSSCG00000053437	0.993645
ENSSSCG00000061279	0.993645
ENSSSCG00000027439|HAO1	0.993645
ENSSSCG00000059618	0.893159
ENSSSCG00000007114|FOXA2	0.993645
ENSSSCG00000053795	0.977779
ENSSSCG00000052172	0.934959
ENSSSCG00000054421	0.993645
ENSSSCG00000043056	0.832051
ENSSSCG00000043511|ssc-mir-1388	0.993645
ENSSSCG00000061407|U1	0.808802
ENSSSCG00000045987	0.993645
ENSSSCG00000053446	0.925747
ENSSSCG00000055389	0.896233
ENSSSCG00000054267	0.819383
ENSSSCG00000061139	0.993645
ENSSSCG00000055952	0.993645
ENSSSCG00000038792|FAM221A	0.910217
ENSSSCG00000063414	0.993645

## Sheet: blue
gene	kME_MM.blue
ENSSSCG00000026396	0.884372
ENSSSCG00000054300	0.943525
ENSSSCG00000061589	0.990953
ENSSSCG00000039614	0.831202
ENSSSCG00000056229|U6	0.990953
ENSSSCG00000004389	0.943516
ENSSSCG00000004436|COL10A1	0.936966
ENSSSCG00000056734|IFN-OMEGA-7	0.855447
ENSSSCG00000054958	0.990953
ENSSSCG00000059116	0.990953
ENSSSCG00000056855	0.990953
ENSSSCG00000012952|TMEM151A	0.911694
ENSSSCG00000038832|U2	0.990953
ENSSSCG00000014137|HAPLN1	0.870267
ENSSSCG00000026780|EDIL3	0.828163
ENSSSCG00000039859	0.940063
ENSSSCG00000037515	0.990953
ENSSSCG00000050925|SNORA70	0.990953
ENSSSCG00000035534	0.827195
ENSSSCG00000060831	0.857922
ENSSSCG00000035920	0.990953
ENSSSCG00000036119|LYPD2	0.850536
ENSSSCG00000046722	0.990953
ENSSSCG00000018697|U6	0.935995
ENSSSCG00000058728	0.990953
ENSSSCG00000058587	0.820444
ENSSSCG00000020065|U6	0.990953
ENSSSCG00000000081|ENTHD1	0.990953
ENSSSCG00000042139	0.990953
ENSSSCG00000057362	0.990953
ENSSSCG00000062157	0.843239
ENSSSCG00000044976	0.849086
ENSSSCG00000057957	0.990953
ENSSSCG00000051282	0.903718
ENSSSCG00000002997|MIA	0.924013
ENSSSCG00000044323	0.990953
ENSSSCG00000050609	0.990953
ENSSSCG00000046625	0.990953
ENSSSCG00000023322	0.925854
ENSSSCG00000061659	0.990953
ENSSSCG00000061146	0.990953
ENSSSCG00000047070	0.823906
ENSSSCG00000001764|SH2D7	0.882176
ENSSSCG00000001771|RASGRF1	0.916108
ENSSSCG00000001832|ACAN	0.825017
ENSSSCG00000054347	0.853638
ENSSSCG00000042637	0.990953
ENSSSCG00000037757|C4orf45	0.990953
ENSSSCG00000008957|AMCF-II	0.990953
ENSSSCG00000063301	0.990953
ENSSSCG00000051311	0.875969
ENSSSCG00000019301|U6	0.990953
ENSSSCG00000060333	0.990953
ENSSSCG00000059052	0.990953
ENSSSCG00000061892	0.833933
ENSSSCG00000015442|GPR22	0.990953
ENSSSCG00000045296	0.990953
ENSSSCG00000058599	0.912301
ENSSSCG00000048629	0.990953
ENSSSCG00000044907	0.990953
ENSSSCG00000052961	0.990953
ENSSSCG00000050568	0.990953
ENSSSCG00000054277	0.912406
ENSSSCG00000009442|CNMD	0.939075
ENSSSCG00000047512	0.841938
ENSSSCG00000051098	0.95084
ENSSSCG00000061600	0.878024
ENSSSCG00000046162	0.843365
ENSSSCG00000055617	0.9188
ENSSSCG00000049792|U2	0.990953
ENSSSCG00000011837|MELTF	0.896435
ENSSSCG00000041693	0.990953
ENSSSCG00000055871	0.851966
ENSSSCG00000021535	0.844647
ENSSSCG00000060431	0.989022
ENSSSCG00000046109	0.990953
ENSSSCG00000010014|C5orf52	0.990953
ENSSSCG00000041880	0.946211
ENSSSCG00000039180	0.990953
ENSSSCG00000051958	0.830488
ENSSSCG00000062451	0.990953
ENSSSCG00000021947	0.962417
ENSSSCG00000048555	0.898447
ENSSSCG00000033236|SMIM18	0.833461
ENSSSCG00000050843	0.990953
ENSSSCG00000052505	0.990953
ENSSSCG00000033783	0.990953
ENSSSCG00000017055|FNDC9	0.976591
ENSSSCG00000053999	0.82277
ENSSSCG00000055143	0.990953
ENSSSCG00000038183	0.990953
ENSSSCG00000051705	0.990953
ENSSSCG00000051814	0.990953
ENSSSCG00000062697	0.990953
ENSSSCG00000049572	0.990953
ENSSSCG00000050812	0.947173
ENSSSCG00000018719|ssc-mir-374a	0.877333
ENSSSCG00000019007	0.990953
ENSSSCG00000062775	0.943525
ENSSSCG00000055717	0.843365
ENSSSCG00000049679	0.990953
ENSSSCG00000004274|COL9A1	0.947841
ENSSSCG00000052258	0.990953
ENSSSCG00000061626	0.990953
ENSSSCG00000045756	0.952258
ENSSSCG00000050897	0.909249
ENSSSCG00000063246	0.990953
ENSSSCG00000057254	0.990953
ENSSSCG00000053047	0.858606
ENSSSCG00000059303|U6	0.802619
ENSSSCG00000059873	0.990953
ENSSSCG00000031529	0.990953
ENSSSCG00000058490	0.872975
ENSSSCG00000062176	0.990953
ENSSSCG00000056945	0.874953
ENSSSCG00000059357	0.838938
ENSSSCG00000048390	0.909588
ENSSSCG00000054387	0.990953
ENSSSCG00000045923	0.990953
ENSSSCG00000029098|U5	0.990953
ENSSSCG00000005705|QRFP	0.919086
ENSSSCG00000062890	0.8859
ENSSSCG00000046324	0.990953
ENSSSCG00000046796	0.84171
ENSSSCG00000061197	0.821063
ENSSSCG00000063325	0.803418
ENSSSCG00000053088	0.990953
ENSSSCG00000060553	0.990953
ENSSSCG00000056598	0.837832
ENSSSCG00000055392	0.83523
ENSSSCG00000057180	0.961631
ENSSSCG00000043820	0.990953
ENSSSCG00000039588|U6	0.990953
ENSSSCG00000062452|C21orf140	0.888005
ENSSSCG00000053074	0.990953
ENSSSCG00000057571	0.990953
ENSSSCG00000060942	0.804898
ENSSSCG00000058421	0.990953
ENSSSCG00000003266|TMC4	0.811977
ENSSSCG00000041243	0.990953
ENSSSCG00000053340	0.945221
ENSSSCG00000003388|SLC45A1	0.990953
ENSSSCG00000027822|CORT	0.856612
ENSSSCG00000041671|C1orf232	0.990953
ENSSSCG00000022554|MATN1	0.982256
ENSSSCG00000056786	0.901122
ENSSSCG00000057132	0.855543
ENSSSCG00000003726|DSC1	0.990953
ENSSSCG00000055978	0.990953
ENSSSCG00000037079|SYT4	0.990953
ENSSSCG00000060767	0.80458
ENSSSCG00000003884|FOXE3	0.990953
ENSSSCG00000054599	0.990953
ENSSSCG00000033740|INS	0.984497
ENSSSCG00000062454	0.990953
ENSSSCG00000054546	0.990953
ENSSSCG00000048438	0.990953
ENSSSCG00000057144	0.990953
ENSSSCG00000060037	0.990953
ENSSSCG00000055580	0.990953
ENSSSCG00000058349	0.888005
ENSSSCG00000054424	0.990953
ENSSSCG00000023691	0.990953
ENSSSCG00000055518	0.990953
ENSSSCG00000059939	0.836407
ENSSSCG00000057174	0.990953
ENSSSCG00000009855|KSR2	0.990953
ENSSSCG00000058838|TSSK1B	0.990953
ENSSSCG00000050944	0.821072
ENSSSCG00000048316	0.990953
ENSSSCG00000010344|NRG3	0.860686
ENSSSCG00000054471	0.990953
ENSSSCG00000010595|INA	0.881032
ENSSSCG00000021075|TDRD1	0.849903
ENSSSCG00000061990	0.990953
ENSSSCG00000015741|CFAP221	0.933466
ENSSSCG00000061505	0.990953
ENSSSCG00000056887	0.981773
ENSSSCG00000053906	0.915735
ENSSSCG00000056490	0.883311
ENSSSCG00000041889	0.990953
ENSSSCG00000056313	0.96825
ENSSSCG00000035909	0.868524
ENSSSCG00000018930|U1	0.990953
ENSSSCG00000055948	0.990953
ENSSSCG00000016148|PTH2R	0.839583
ENSSSCG00000048588|CCDC195	0.990953
ENSSSCG00000016294|SNORC	0.882146
ENSSSCG00000016314|TRPM8	0.990953
ENSSSCG00000055916	0.990953
ENSSSCG00000057155	0.863717
ENSSSCG00000052170	0.990953
ENSSSCG00000015194|PANX3	0.911224
ENSSSCG00000054092	0.990953
ENSSSCG00000033314|DLX6	0.990953
ENSSSCG00000038838|DLX5	0.942182
ENSSSCG00000058279	0.990953
ENSSSCG00000045523	0.990953
ENSSSCG00000062427	0.889385
ENSSSCG00000054476	0.990953
ENSSSCG00000021631	0.975141
ENSSSCG00000008725|CYTL1	0.822344
ENSSSCG00000008731|OTOP1	0.908591
ENSSSCG00000061245	0.924048
ENSSSCG00000060341	0.86222
ENSSSCG00000060014	0.849631
ENSSSCG00000009219|IBSP	0.976828
ENSSSCG00000051300	0.833882
ENSSSCG00000009258|NAA11	0.939169
ENSSSCG00000032400|C1QTNF8	0.990953
ENSSSCG00000042134	0.990953
ENSSSCG00000055033	0.990953
ENSSSCG00000008213|CD8B	0.835966
ENSSSCG00000061100	0.916735
ENSSSCG00000054258	0.990953
ENSSSCG00000053052	0.906105
ENSSSCG00000008384|C2orf74	0.990953
ENSSSCG00000058786	0.932864
ENSSSCG00000056327	0.990953
ENSSSCG00000054825	0.990953
ENSSSCG00000043649	0.854494
ENSSSCG00000047013	0.990953
ENSSSCG00000062326	0.863898
ENSSSCG00000054151	0.909249
ENSSSCG00000057782	0.933168
ENSSSCG00000006011|SLC30A8	0.814609
ENSSSCG00000057785	0.85354
ENSSSCG00000006056|ODF1	0.990953
ENSSSCG00000056087	0.809184
ENSSSCG00000063458	0.990953
ENSSSCG00000060111	0.989376
ENSSSCG00000029977|LRRC52	0.990953
ENSSSCG00000060062|SMIM42	0.990953
ENSSSCG00000006456|FCRL1	0.935166
ENSSSCG00000059426	0.980785
ENSSSCG00000053788	0.990953
ENSSSCG00000039977	0.909249
ENSSSCG00000054532	0.990953
ENSSSCG00000062983	0.92049
ENSSSCG00000012129|GLRA2	0.990953
ENSSSCG00000062428	0.990953
ENSSSCG00000057085	0.990953
ENSSSCG00000052427	0.806293
ENSSSCG00000060998	0.990953
ENSSSCG00000012589|RTL4	0.843569
ENSSSCG00000056185	0.970017
ENSSSCG00000001067|STMND1	0.875245
ENSSSCG00000047111	0.935728
ENSSSCG00000055728	0.8357
ENSSSCG00000032538|GCM1	0.844925
ENSSSCG00000038885	0.990953
ENSSSCG00000018124|ssc-mir-493	0.831408
ENSSSCG00000053256	0.990953
ENSSSCG00000059264	0.990953
ENSSSCG00000062369	0.990953
ENSSSCG00000044305	0.990953
ENSSSCG00000052124	0.990953
ENSSSCG00000054112	0.990953
ENSSSCG00000050750	0.906589
ENSSSCG00000060030	0.849394
ENSSSCG00000048767	0.990953
ENSSSCG00000060938	0.990953
ENSSSCG00000045610	0.963841
ENSSSCG00000000918|EPYC	0.946521
ENSSSCG00000054466	0.990953
ENSSSCG00000000943|OTOGL	0.811059
ENSSSCG00000055360	0.882793
ENSSSCG00000062213	0.844206
ENSSSCG00000054577	0.990953
ENSSSCG00000052025	0.990953
ENSSSCG00000061110	0.814976
ENSSSCG00000040076|U6	0.990953
ENSSSCG00000009417|CBY2	0.990953
ENSSSCG00000043223	0.990953
ENSSSCG00000053269	0.828075
ENSSSCG00000058221	0.817154
ENSSSCG00000056676	0.996031
ENSSSCG00000060041	0.990953
ENSSSCG00000038864|UCMA	0.863563
ENSSSCG00000045344	0.936207
ENSSSCG00000056432	0.990953
ENSSSCG00000020060|U6	0.990953
ENSSSCG00000038858|CFAP61	0.824435
ENSSSCG00000063399	0.990953
ENSSSCG00000059132	0.990953
ENSSSCG00000059865	0.802374
ENSSSCG00000037072|TP53TG5	0.990953
ENSSSCG00000058370	0.813409
ENSSSCG00000059152	0.990953
ENSSSCG00000017304|EFCAB3	0.810967
ENSSSCG00000017438|KRT35	0.826119
ENSSSCG00000036987|KRT40	0.990953
ENSSSCG00000017465|KRT24	0.838324
ENSSSCG00000050173	0.990953
ENSSSCG00000017763|SLC13A2	0.990953
ENSSSCG00000049557	0.990953
ENSSSCG00000049625	0.990953
ENSSSCG00000056441	0.990953
ENSSSCG00000058118	0.865552

## Sheet: green
gene	kME_MM.green
ENSSSCG00000037071	0.993672
ENSSSCG00000018544|ssc-mir-190a	0.948442
ENSSSCG00000056841	0.807069
ENSSSCG00000062911	0.993672
ENSSSCG00000060848	0.827414
ENSSSCG00000051867	0.817709
ENSSSCG00000053878	0.817431
ENSSSCG00000020185|U6	0.820416
ENSSSCG00000055191	0.940816
ENSSSCG00000057919	0.801897
ENSSSCG00000042612	0.993672
ENSSSCG00000014000|TRIM17	0.861327
ENSSSCG00000050934	0.82232
ENSSSCG00000049576	0.864303
ENSSSCG00000057940	0.883287
ENSSSCG00000033503	0.878584
ENSSSCG00000056350	0.904429
ENSSSCG00000061795	0.86435
ENSSSCG00000020895|BICDL2	0.822035
ENSSSCG00000008140|SLC5A7	0.879455
ENSSSCG00000052245	0.993672
ENSSSCG00000053845|U6	0.993672
ENSSSCG00000047280	0.909263
ENSSSCG00000050281	0.898585
ENSSSCG00000054113	0.993672
ENSSSCG00000019338	0.805561
ENSSSCG00000050142|ssc-mir-9849	0.993672
ENSSSCG00000054853	0.993672
ENSSSCG00000062041	0.993672
ENSSSCG00000057775	0.993672
ENSSSCG00000019333|U6	0.993672
ENSSSCG00000058794	0.815097
ENSSSCG00000063302	0.870794
ENSSSCG00000054213	0.993672
ENSSSCG00000003073|LYPD5	0.861096
ENSSSCG00000060543	0.993672
ENSSSCG00000055378	0.993672
ENSSSCG00000003275	0.922875
ENSSSCG00000055249	0.898091
ENSSSCG00000019726|U6	0.958772
ENSSSCG00000056388	0.993672
ENSSSCG00000058945	0.807249
ENSSSCG00000052973	0.813118
ENSSSCG00000047895	0.903258
ENSSSCG00000058459	0.865527
ENSSSCG00000031213|OLF42-1	0.993672
ENSSSCG00000008813|CORIN	0.967761
ENSSSCG00000009017|PRSS48	0.993672
ENSSSCG00000048819	0.852689
ENSSSCG00000037272|FABP2	0.993672
ENSSSCG00000061695	0.993672
ENSSSCG00000045388	0.993672
ENSSSCG00000059161	0.858665
ENSSSCG00000052363	0.921296
ENSSSCG00000059107|U6	0.993672
ENSSSCG00000056774	0.993672
ENSSSCG00000011011|IFNK	0.993672
ENSSSCG00000055896	0.937807
ENSSSCG00000054567	0.993672
ENSSSCG00000009445|PCDH8	0.864583
ENSSSCG00000018581|U6	0.920877
ENSSSCG00000047974	0.803257
ENSSSCG00000057047	0.89052
ENSSSCG00000041583	0.909103
ENSSSCG00000017459|KRT20	0.993672
ENSSSCG00000017696|C17orf78	0.993672
ENSSSCG00000044655	0.829835
ENSSSCG00000049107	0.993672
ENSSSCG00000043221	0.993672
ENSSSCG00000051128	0.950963
ENSSSCG00000042409	0.858809
ENSSSCG00000011846|SLC51A	0.948082
ENSSSCG00000054598	0.993672
ENSSSCG00000041300	0.839379
ENSSSCG00000057115|SMIM34	0.895901
ENSSSCG00000032600|PNOC	0.891973
ENSSSCG00000054147	0.858665
ENSSSCG00000059100	0.993672
ENSSSCG00000054351	0.865236
ENSSSCG00000053106	0.835841
ENSSSCG00000051393	0.950431
ENSSSCG00000053327	0.860325
ENSSSCG00000043724	0.920414
ENSSSCG00000055073	0.875148
ENSSSCG00000055172	0.949704
ENSSSCG00000062635	0.988019
ENSSSCG00000054941	0.92739
ENSSSCG00000022650|MIR26B	0.942815
ENSSSCG00000017037|FABP6	0.993672
ENSSSCG00000007063|ANKEF1	0.804537
ENSSSCG00000044750|ACTL10	0.993672
ENSSSCG00000063448	0.993672
ENSSSCG00000054818	0.922875
ENSSSCG00000056984	0.843739
ENSSSCG00000054849	0.993672
ENSSSCG00000020384|SNORA70	0.983287
ENSSSCG00000057631	0.993672
ENSSSCG00000062121	0.9269
ENSSSCG00000062627	0.993672
ENSSSCG00000046076	0.951694
ENSSSCG00000004491	0.865486
ENSSSCG00000004615|WDR72	0.993672
ENSSSCG00000004760	0.993672
ENSSSCG00000062962	0.881004
ENSSSCG00000045513	0.993672
ENSSSCG00000053323	0.993672
ENSSSCG00000047931	0.894137
ENSSSCG00000047955	0.834762
ENSSSCG00000062062|IFN-DELTA-8	0.993672
ENSSSCG00000063134	0.993672
ENSSSCG00000005279	0.873527
ENSSSCG00000053898	0.993672
ENSSSCG00000047702	0.993672
ENSSSCG00000005504|BRINP1	0.811732
ENSSSCG00000046469	0.826623
ENSSSCG00000058853	0.802411
ENSSSCG00000063322	0.993672
ENSSSCG00000057187	0.993672
ENSSSCG00000039791	0.993672
ENSSSCG00000011636|BFSP2	0.993672
ENSSSCG00000059030	0.993672
ENSSSCG00000059148	0.993672
ENSSSCG00000059648	0.993672
ENSSSCG00000022105|SUCNR1	0.993672
ENSSSCG00000022054	0.801897
ENSSSCG00000056868	0.859341
ENSSSCG00000062460	0.849722
ENSSSCG00000062394	0.993672
ENSSSCG00000059971	0.993672
ENSSSCG00000059294	0.993672
ENSSSCG00000063090	0.993672
ENSSSCG00000057481	0.871882
ENSSSCG00000052376	0.834823
ENSSSCG00000042051	0.802546
ENSSSCG00000033192|KLK9	0.993672
ENSSSCG00000042371	0.993672
ENSSSCG00000038675|EPHA10	0.993672
ENSSSCG00000057415|DSC3	0.835337
ENSSSCG00000061430	0.993672
ENSSSCG00000053137	0.880013
ENSSSCG00000062120	0.959256
ENSSSCG00000062139	0.85207
ENSSSCG00000052595	0.939291
ENSSSCG00000054951	0.801897
ENSSSCG00000058646	0.840204
ENSSSCG00000013320|PAX6	0.993672
ENSSSCG00000062557	0.953528
ENSSSCG00000060158	0.993672
ENSSSCG00000043984	0.888604
ENSSSCG00000055091	0.993672
ENSSSCG00000013610	0.898091
ENSSSCG00000061538	0.869408
ENSSSCG00000045615	0.993672
ENSSSCG00000058868	0.993672
ENSSSCG00000056397	0.993672
ENSSSCG00000060605	0.858809
ENSSSCG00000059319	0.836117
ENSSSCG00000058265	0.869592
ENSSSCG00000061123	0.882458
ENSSSCG00000034850|U6	0.993672
ENSSSCG00000009645|ADAMDEC1	0.993672
ENSSSCG00000043271	0.826121
ENSSSCG00000054137	0.993672
ENSSSCG00000010375|GDF2	0.993672
ENSSSCG00000010394|OGDHL	0.824829
ENSSSCG00000054490	0.993672
ENSSSCG00000062458	0.84554
ENSSSCG00000044851	0.993672
ENSSSCG00000058697	0.921276
ENSSSCG00000045636	0.931647
ENSSSCG00000032832|TEX36	0.993672
ENSSSCG00000061196	0.887536
ENSSSCG00000046592	0.993672
ENSSSCG00000058141	0.89139
ENSSSCG00000047576	0.993672
ENSSSCG00000063003	0.993672
ENSSSCG00000053311	0.993672
ENSSSCG00000060061	0.993672
ENSSSCG00000060639	0.956875
ENSSSCG00000050077	0.993672
ENSSSCG00000029865|GRM5	0.838217
ENSSSCG00000055408	0.993672
ENSSSCG00000044674	0.860625
ENSSSCG00000059761	0.993672
ENSSSCG00000028204|TREH	0.877713
ENSSSCG00000055058	0.954304
ENSSSCG00000015361|LRRC72	0.993672
ENSSSCG00000059527	0.993672
ENSSSCG00000048608	0.993672
ENSSSCG00000061616	0.993672
ENSSSCG00000048846	0.993672
ENSSSCG00000026015|POU4F2	0.993672
ENSSSCG00000040293	0.831155
ENSSSCG00000060088	0.830499
ENSSSCG00000061016	0.993672
ENSSSCG00000009078|SLC25A31	0.851923
ENSSSCG00000052917	0.993672
ENSSSCG00000042528	0.993672
ENSSSCG00000057674	0.993672
ENSSSCG00000009188|STPG2	0.807279
ENSSSCG00000060705	0.928679
ENSSSCG00000007773	0.993672
ENSSSCG00000062961	0.908648
ENSSSCG00000033234|SSTR5	0.993672
ENSSSCG00000008155|SLC9A4	0.955519
ENSSSCG00000062035	0.880629
ENSSSCG00000038802|GKN2	0.993672
ENSSSCG00000029084|FSHR	0.993672
ENSSSCG00000058606	0.993672
ENSSSCG00000045166	0.902018
ENSSSCG00000053673	0.993672
ENSSSCG00000059406	0.920877
ENSSSCG00000049907	0.855042
ENSSSCG00000058424	0.830757
ENSSSCG00000052812	0.937229
ENSSSCG00000055716	0.909263
ENSSSCG00000056801	0.947121
ENSSSCG00000031917|KCNS2	0.930562
ENSSSCG00000006134|CNGB3	0.993672
ENSSSCG00000054524	0.993672
ENSSSCG00000057087	0.900844
ENSSSCG00000053377	0.993672
ENSSSCG00000053842	0.993672
ENSSSCG00000063111	0.914808
ENSSSCG00000052410	0.952035
ENSSSCG00000012303|PAGE4	0.993672
ENSSSCG00000020264|U6	0.993672
ENSSSCG00000062686	0.814304
ENSSSCG00000045470	0.993672
ENSSSCG00000030886	0.993672
ENSSSCG00000038238	0.993672
ENSSSCG00000060252	0.818053
ENSSSCG00000049280	0.860038
ENSSSCG00000053442	0.831546
ENSSSCG00000012665	0.829297
ENSSSCG00000057632	0.972414
ENSSSCG00000001441	0.822509
ENSSSCG00000038570	0.993672
ENSSSCG00000058643	0.969726
ENSSSCG00000058410	0.993672
ENSSSCG00000052130	0.993672
ENSSSCG00000045861|U2	0.993672
ENSSSCG00000002399|NGB	0.917845
ENSSSCG00000056404	0.993672
ENSSSCG00000056001	0.915757
ENSSSCG00000050343	0.993672
ENSSSCG00000057052	0.811514
ENSSSCG00000062346	0.830591
ENSSSCG00000061926	0.993672
ENSSSCG00000036142	0.834762
ENSSSCG00000055165	0.993672
ENSSSCG00000041944	0.803533
ENSSSCG00000053120	0.909263
ENSSSCG00000044478	0.993672
ENSSSCG00000058546	0.993672
ENSSSCG00000047418	0.884766
ENSSSCG00000048052	0.819745
ENSSSCG00000060450	0.993672
ENSSSCG00000055233	0.824204
ENSSSCG00000018181|U6	0.993672
ENSSSCG00000050950	0.801308
ENSSSCG00000056822	0.80343
ENSSSCG00000017076|NMUR2	0.837963
ENSSSCG00000047377	0.922199
ENSSSCG00000062111	0.993672
ENSSSCG00000042045	0.993672
ENSSSCG00000053383	0.859263
ENSSSCG00000025334|POU4F1	0.824574
ENSSSCG00000052444	0.993672
ENSSSCG00000052085	0.993672
ENSSSCG00000009503|HS6ST3	0.993672
ENSSSCG00000058106	0.843358
ENSSSCG00000059419	0.80473
ENSSSCG00000033737	0.993672
ENSSSCG00000053550	0.993672
ENSSSCG00000057045	0.993672
ENSSSCG00000044384	0.970302
ENSSSCG00000062159|INSM1	0.822638
ENSSSCG00000043205	0.825335
ENSSSCG00000026137|BPIFB3	0.993672
ENSSSCG00000017464|KRT25	0.993672
ENSSSCG00000019834|MIR196A1	0.858809
ENSSSCG00000056199	0.80343
ENSSSCG00000016467|TAS2R40	0.909263
ENSSSCG00000060325	0.829659
ENSSSCG00000061008	0.993672
ENSSSCG00000052165	0.993672
ENSSSCG00000057353	0.837339

## Sheet: darkgreen
gene	kME_MM.darkgreen
ENSSSCG00000041974	0.856583
ENSSSCG00000054762	0.914706
ENSSSCG00000056139	0.852224
ENSSSCG00000057553	0.970301
ENSSSCG00000051118	0.892388
ENSSSCG00000059422	0.882836
ENSSSCG00000042551	0.913217
ENSSSCG00000057513	0.821553
ENSSSCG00000004662|SLC24A5	0.874982
ENSSSCG00000056778	0.968171
ENSSSCG00000061814	0.877735
ENSSSCG00000004923|SLC51B	0.816896
ENSSSCG00000043563	0.983514
ENSSSCG00000057864|IFN-OMEGA-3	0.879394
ENSSSCG00000051680|IFN-OMEGA-6	0.983431
ENSSSCG00000038905|MSMP	0.902371
ENSSSCG00000042369	0.955238
ENSSSCG00000055774	0.871395
ENSSSCG00000041449	0.968832
ENSSSCG00000055985	0.941073
ENSSSCG00000063161	0.943615
ENSSSCG00000045836	0.810986
ENSSSCG00000059500	0.901604
ENSSSCG00000044035	0.908275
ENSSSCG00000026433|CCDC73	0.926593
ENSSSCG00000053400	0.8049
ENSSSCG00000056768	0.978175
ENSSSCG00000057317	0.893589
ENSSSCG00000045906	0.926707
ENSSSCG00000050063	0.921788
ENSSSCG00000057504	0.933712
ENSSSCG00000057848	0.938786
ENSSSCG00000057061|U6	0.903401
ENSSSCG00000040621|ARHGEF33	0.953146
ENSSSCG00000056264	0.910989
ENSSSCG00000052716	0.942335
ENSSSCG00000033084	0.833923
ENSSSCG00000061418	0.834927
ENSSSCG00000041166	0.907609
ENSSSCG00000060918	0.809847
ENSSSCG00000005954|OC90	0.855688
ENSSSCG00000051779	0.913936
ENSSSCG00000062426	0.952472
ENSSSCG00000056074	0.87147
ENSSSCG00000041147	0.833515
ENSSSCG00000006489|TMEM79	0.839214
ENSSSCG00000043670	0.861905
ENSSSCG00000056423	0.97199
ENSSSCG00000063107	0.953283
ENSSSCG00000051442	0.896293
ENSSSCG00000049044	0.809317
ENSSSCG00000060843	0.94055
ENSSSCG00000053428	0.822114
ENSSSCG00000062311	0.958536
ENSSSCG00000060176	0.966217
ENSSSCG00000063143	0.883794
ENSSSCG00000052634	0.937713
ENSSSCG00000062577	0.936021
ENSSSCG00000054508	0.81414
ENSSSCG00000062019	0.810017
ENSSSCG00000055048	0.937808
ENSSSCG00000050739	0.891629
ENSSSCG00000056563	0.842847
ENSSSCG00000061772	0.969945
ENSSSCG00000055552	0.879686
ENSSSCG00000041773	0.984424
ENSSSCG00000003990	0.963659
ENSSSCG00000061195	0.867788
ENSSSCG00000055346	0.909938
ENSSSCG00000047361	0.847638
ENSSSCG00000062637	0.813747
ENSSSCG00000054873	0.965379
ENSSSCG00000051159	0.908668
ENSSSCG00000042826	0.868308
ENSSSCG00000045860	0.824351
ENSSSCG00000060215	0.861745
ENSSSCG00000001057	0.961452
ENSSSCG00000060833	0.877125
ENSSSCG00000062364	0.891522
ENSSSCG00000063238	0.860637
ENSSSCG00000036100	0.88194
ENSSSCG00000044591	0.960171
ENSSSCG00000055013	0.912475
ENSSSCG00000053210	0.916242
ENSSSCG00000031305	0.876094
ENSSSCG00000019314|MIR431	0.816075
ENSSSCG00000059656	0.835915
ENSSSCG00000059682	0.925561
ENSSSCG00000039063|ssc-mir-9840	0.866952
ENSSSCG00000041883	0.981644
ENSSSCG00000039821	0.883481
ENSSSCG00000041869	0.893161
ENSSSCG00000051511	0.975075
ENSSSCG00000053719	0.834474
ENSSSCG00000041219	0.923767
ENSSSCG00000056467	0.866241
ENSSSCG00000037883|ssc-mir-9818	0.841976
ENSSSCG00000055798	0.848094
ENSSSCG00000050759	0.847379
ENSSSCG00000037822|FBXL13	0.849828
ENSSSCG00000052979	0.873666
ENSSSCG00000063495	0.877346
ENSSSCG00000053892	0.839409
ENSSSCG00000055367	0.823648
ENSSSCG00000052292	0.936275
ENSSSCG00000059963	0.977244
ENSSSCG00000061401	0.811961
ENSSSCG00000063353	0.821353
ENSSSCG00000058952	0.975883
ENSSSCG00000061640	0.895509
ENSSSCG00000051634	0.903727
ENSSSCG00000051715	0.858576
ENSSSCG00000059605	0.810939
ENSSSCG00000017914|GLTPD2	0.835107
ENSSSCG00000049865	0.821886
ENSSSCG00000056014	0.931202
ENSSSCG00000044615	0.883201
ENSSSCG00000027327|PP2D1	0.876078
ENSSSCG00000032596	0.940973
ENSSSCG00000011344	0.814675
ENSSSCG00000059610	0.907571
ENSSSCG00000058076	0.873204
ENSSSCG00000059711	0.907142
ENSSSCG00000060452	0.824559
ENSSSCG00000038756	0.877425
ENSSSCG00000024302	0.850565
ENSSSCG00000055111	0.959774
ENSSSCG00000056645	0.801099
ENSSSCG00000051023	0.877701
ENSSSCG00000047090	0.813899
ENSSSCG00000009919|HNF1A	0.920078
ENSSSCG00000040413	0.952647
ENSSSCG00000010139|CCDC188	0.831776
ENSSSCG00000061934	0.83541
ENSSSCG00000054634	0.874337
ENSSSCG00000043454	0.864708
ENSSSCG00000057534	0.935842
ENSSSCG00000016010|CERKL	0.816075
ENSSSCG00000016042|ANKAR	0.874268
ENSSSCG00000041385	0.846623
ENSSSCG00000048787	0.983619
ENSSSCG00000029253	0.866952
ENSSSCG00000024514|SHISAL2B	0.870574
ENSSSCG00000059956	0.969942
ENSSSCG00000056747	0.963578
ENSSSCG00000043791	0.937741
ENSSSCG00000063138	0.837127
ENSSSCG00000053771	0.919895
ENSSSCG00000052558	0.975588
ENSSSCG00000030735	0.846095
ENSSSCG00000033770	0.914903
ENSSSCG00000061141	0.866566
ENSSSCG00000062400	0.845804
ENSSSCG00000059965	0.843461
ENSSSCG00000047468	0.920912
ENSSSCG00000043846	0.833095
ENSSSCG00000052950|IFNA1	0.808221
ENSSSCG00000005152|IFN-DELTA-1	0.834886
ENSSSCG00000031149|IFN-ALPHA-15	0.864031
ENSSSCG00000055846|IFN-ALPHA-13	0.860479
ENSSSCG00000061097	0.968973
ENSSSCG00000055059	0.820129
ENSSSCG00000012218	0.810588
ENSSSCG00000062625	0.820153
ENSSSCG00000059172	0.867878

## Sheet: black
gene	kME_MM.black
ENSSSCG00000062515	0.95036
ENSSSCG00000058535	0.900398
ENSSSCG00000063200	0.996633
ENSSSCG00000019589|U1	0.895017
ENSSSCG00000041158	0.996633
ENSSSCG00000057776	0.901152
ENSSSCG00000041493|U2	0.996633
ENSSSCG00000005134|CDKN2A	0.996633
ENSSSCG00000050047	0.996633
ENSSSCG00000042524	0.996633
ENSSSCG00000054840|TPH1	0.996633
ENSSSCG00000013506|STAP2	0.818513
ENSSSCG00000055755	0.929113
ENSSSCG00000054370	0.892342
ENSSSCG00000048429	0.996633
ENSSSCG00000060089	0.996633
ENSSSCG00000062068	0.816505
ENSSSCG00000043466	0.941196
ENSSSCG00000050559	0.996633
ENSSSCG00000052844|U6	0.800487
ENSSSCG00000026861|NECTIN4	0.8436
ENSSSCG00000048076	0.891449
ENSSSCG00000052794	0.996633
ENSSSCG00000019764|U6	0.982781
ENSSSCG00000041080	0.914329
ENSSSCG00000051626	0.882196
ENSSSCG00000058943	0.911116
ENSSSCG00000059955|PDE6H	0.996633
ENSSSCG00000055928	0.923147
ENSSSCG00000060397	0.841985
ENSSSCG00000061771	0.938475
ENSSSCG00000058332	0.8771
ENSSSCG00000018311|U6	0.996633
ENSSSCG00000036744|ALX1	0.851407
ENSSSCG00000060075	0.855028
ENSSSCG00000059137	0.834436
ENSSSCG00000043409	0.984183
ENSSSCG00000053289	0.932493
ENSSSCG00000038292	0.996633
ENSSSCG00000055225|IRGC	0.859344
ENSSSCG00000035302|BLOC1S3	0.984627
ENSSSCG00000003092|FOXA3	0.841981
ENSSSCG00000057055	0.835804
ENSSSCG00000050425	0.805739
ENSSSCG00000050585	0.911146
ENSSSCG00000045019	0.996633
ENSSSCG00000057374	0.996633
ENSSSCG00000055127	0.862468
ENSSSCG00000041161	0.898272
ENSSSCG00000055052|U6	0.858632
ENSSSCG00000058149	0.825548
ENSSSCG00000025131|GPR33	0.996633
ENSSSCG00000032647	0.996633
ENSSSCG00000060878	0.819323
ENSSSCG00000019637	0.996633
ENSSSCG00000059341	0.832937
ENSSSCG00000063212	0.996633
ENSSSCG00000055571	0.912832
ENSSSCG00000061671	0.903413
ENSSSCG00000028810	0.996633
ENSSSCG00000054911	0.919011
ENSSSCG00000051403	0.892259
ENSSSCG00000041760	0.996633
ENSSSCG00000049030|U2	0.996633
ENSSSCG00000058245	0.816191
ENSSSCG00000015561|APOBEC4	0.996633
ENSSSCG00000059929	0.824349
ENSSSCG00000010967|CCL27	0.912025
ENSSSCG00000054417	0.996633
ENSSSCG00000053969	0.843104
ENSSSCG00000060310	0.804288
ENSSSCG00000046126	0.883975
ENSSSCG00000054738	0.996633
ENSSSCG00000043202	0.996633
ENSSSCG00000033580	0.996633
ENSSSCG00000037830	0.996633
ENSSSCG00000049863	0.800985
ENSSSCG00000059673	0.951495
ENSSSCG00000057361	0.996633
ENSSSCG00000053073	0.96737
ENSSSCG00000026260|ATP13A5	0.81365
ENSSSCG00000054724	0.996633
ENSSSCG00000052207	0.996633
ENSSSCG00000032042	0.996633
ENSSSCG00000041594	0.921557
ENSSSCG00000037762|TBX1	0.923151
ENSSSCG00000061046	0.844485
ENSSSCG00000057214	0.996633
ENSSSCG00000039399|NODAL	0.97374
ENSSSCG00000051357	0.996633
ENSSSCG00000038463|U6	0.996633
ENSSSCG00000049422	0.918556
ENSSSCG00000022456	0.978969
ENSSSCG00000063312	0.828318
ENSSSCG00000061229	0.916942
ENSSSCG00000060253	0.822831
ENSSSCG00000041534	0.869633
ENSSSCG00000016871|CCL28	0.844485
ENSSSCG00000016977	0.819863
ENSSSCG00000046740	0.850543
ENSSSCG00000053138	0.996633
ENSSSCG00000051800	0.996633
ENSSSCG00000043895	0.95683
ENSSSCG00000052831	0.996633
ENSSSCG00000062736	0.996633
ENSSSCG00000050625	0.996633
ENSSSCG00000062590|GPR31	0.80104
ENSSSCG00000054412	0.996633
ENSSSCG00000056089	0.996633
ENSSSCG00000059792	0.844485
ENSSSCG00000053554	0.943215
ENSSSCG00000054854|GABRR2	0.996633
ENSSSCG00000059005	0.950515
ENSSSCG00000063030	0.802092
ENSSSCG00000051017	0.844704
ENSSSCG00000061808	0.897953
ENSSSCG00000005193|TYRP1	0.996633
ENSSSCG00000062175	0.971877
ENSSSCG00000052495	0.996633
ENSSSCG00000052133	0.996633
ENSSSCG00000050197	0.996633
ENSSSCG00000005473	0.996633
ENSSSCG00000061112	0.892101
ENSSSCG00000056067	0.996633
ENSSSCG00000054737	0.996633
ENSSSCG00000062897	0.905708
ENSSSCG00000056879	0.996633
ENSSSCG00000061385	0.996633
ENSSSCG00000057819	0.974361
ENSSSCG00000048946	0.897443
ENSSSCG00000061330	0.840362
ENSSSCG00000058583	0.996633
ENSSSCG00000062398	0.996633
ENSSSCG00000031231|CCDC54	0.900698
ENSSSCG00000058920	0.996633
ENSSSCG00000063100	0.898134
ENSSSCG00000049319	0.842095
ENSSSCG00000037110|PCP4	0.964066
ENSSSCG00000057541	0.855028
ENSSSCG00000062742	0.842114
ENSSSCG00000055685	0.996633
ENSSSCG00000052110	0.835262
ENSSSCG00000027989|FAM187B	0.884707
ENSSSCG00000056294	0.819855
ENSSSCG00000055258	0.996633
ENSSSCG00000003125|ELSPBP1	0.996633
ENSSSCG00000058328	0.929042
ENSSSCG00000050561	0.853623
ENSSSCG00000055837	0.996633
ENSSSCG00000060648	0.996633
ENSSSCG00000058640	0.840073
ENSSSCG00000003847	0.858927
ENSSSCG00000052122	0.996633
ENSSSCG00000038219	0.919058
ENSSSCG00000047141	0.868281
ENSSSCG00000060827	0.842095
ENSSSCG00000054134	0.836721
ENSSSCG00000057311	0.847499
ENSSSCG00000013607	0.996633
ENSSSCG00000044183	0.985387
ENSSSCG00000055862	0.996633
ENSSSCG00000014092|S100Z	0.827146
ENSSSCG00000063548	0.996633
ENSSSCG00000060756	0.941048
ENSSSCG00000052522	0.989519
ENSSSCG00000047042	0.893216
ENSSSCG00000062948	0.880802
ENSSSCG00000049664	0.996633
ENSSSCG00000044138	0.996633
ENSSSCG00000055739	0.996633
ENSSSCG00000058072	0.996633
ENSSSCG00000057968	0.819926
ENSSSCG00000052659	0.926612
ENSSSCG00000061632	0.996633
ENSSSCG00000010374|RBP3	0.833477
ENSSSCG00000054804	0.996633
ENSSSCG00000053502	0.942729
ENSSSCG00000046631	0.996633
ENSSSCG00000051825	0.996633
ENSSSCG00000060279	0.996633
ENSSSCG00000058151	0.842095
ENSSSCG00000062143	0.996633
ENSSSCG00000059083	0.846473
ENSSSCG00000042275	0.897088
ENSSSCG00000055706	0.855268
ENSSSCG00000057349	0.82936
ENSSSCG00000043032	0.996633
ENSSSCG00000053253	0.880112
ENSSSCG00000044997	0.851543
ENSSSCG00000062215	0.996633
ENSSSCG00000023032|SCG2	0.800653
ENSSSCG00000031270|OR2D2	0.996633
ENSSSCG00000033806	0.949016
ENSSSCG00000051031	0.996633
ENSSSCG00000063498|OR51Q1	0.996633
ENSSSCG00000041697	0.996633
ENSSSCG00000056091	0.996633
ENSSSCG00000051229	0.996633
ENSSSCG00000035830|ssc-mir-4335	0.996633
ENSSSCG00000048879	0.996633
ENSSSCG00000030461|HEPHL1	0.930726
ENSSSCG00000061129	0.923144
ENSSSCG00000057455	0.866897
ENSSSCG00000045608	0.841193
ENSSSCG00000056667	0.996633
ENSSSCG00000053328	0.93581
ENSSSCG00000060443	0.996633
ENSSSCG00000055045	0.830518
ENSSSCG00000052700	0.814872
ENSSSCG00000061561	0.996633
ENSSSCG00000062908	0.996633
ENSSSCG00000043844	0.814118
ENSSSCG00000059515	0.894137
ENSSSCG00000043913	0.987885
ENSSSCG00000063445	0.809061
ENSSSCG00000048161	0.996633
ENSSSCG00000051849	0.968162
ENSSSCG00000063349	0.996633
ENSSSCG00000036837|HS3ST4	0.996633
ENSSSCG00000027300|TNP2	0.816831
ENSSSCG00000057159	0.996633
ENSSSCG00000058327	0.996633
ENSSSCG00000056753	0.996633
ENSSSCG00000062299	0.996633
ENSSSCG00000057635	0.926433
ENSSSCG00000062949	0.996633
ENSSSCG00000056367	0.83408
ENSSSCG00000062541	0.858927
ENSSSCG00000054381	0.835197
ENSSSCG00000055401	0.996633
ENSSSCG00000034495|SNTG1	0.836073
ENSSSCG00000057951	0.996633
ENSSSCG00000042247	0.839598
ENSSSCG00000006450|CD1E	0.818458
ENSSSCG00000041677|RIIAD1	0.878655
ENSSSCG00000050091	0.996633
ENSSSCG00000055088	0.930178
ENSSSCG00000020269|U6	0.996633
ENSSSCG00000042052	0.904908
ENSSSCG00000060015	0.996633
ENSSSCG00000057360	0.904398
ENSSSCG00000057759|U6	0.996633
ENSSSCG00000057370	0.860396
ENSSSCG00000001729|PTCHD4	0.824056
ENSSSCG00000050549	0.996633
ENSSSCG00000063166	0.849061
ENSSSCG00000047109	0.996633
ENSSSCG00000054813	0.996633
ENSSSCG00000061604	0.857199
ENSSSCG00000062571	0.996633
ENSSSCG00000063101	0.922219
ENSSSCG00000036827	0.910541
ENSSSCG00000032840	0.952096
ENSSSCG00000000333	0.843184
ENSSSCG00000058499	0.996633
ENSSSCG00000060270	0.996633
ENSSSCG00000019262|U6	0.996633
ENSSSCG00000054531	0.996633
ENSSSCG00000040742	0.996633
ENSSSCG00000000875|NR1H4	0.975532
ENSSSCG00000050899	0.996633
ENSSSCG00000062668	0.996633
ENSSSCG00000059666	0.996633
ENSSSCG00000060355	0.996633
ENSSSCG00000021902|GABRP	0.996633
ENSSSCG00000052304	0.94068
ENSSSCG00000009387|DLEU7	0.996633
ENSSSCG00000059339	0.996633
ENSSSCG00000031278	0.996633
ENSSSCG00000057230	0.854848
ENSSSCG00000057973	0.944718
ENSSSCG00000059762	0.910164
ENSSSCG00000054556	0.961386
ENSSSCG00000057590	0.996633
ENSSSCG00000007221|DEFB119	0.914561
ENSSSCG00000053038	0.831533
ENSSSCG00000017222|OTOP2	0.855028
ENSSSCG00000017314|SPPL2C	0.996633
ENSSSCG00000017413|HSPB9	0.840248
ENSSSCG00000060386	0.996633
ENSSSCG00000056377	0.996633
ENSSSCG00000053776	0.83925
ENSSSCG00000039501|NEUROD6	0.996633
ENSSSCG00000062303	0.858632

## Sheet: yellow
gene	kME_MM.yellow
ENSSSCG00000058871	0.864033
ENSSSCG00000019520|ssc-mir-30c-2	0.860127
ENSSSCG00000035016	0.868679
ENSSSCG00000041275	0.989596
ENSSSCG00000005125|LRRC19	0.807713
ENSSSCG00000059392	0.996891
ENSSSCG00000005439|ACTL7A	0.916548
ENSSSCG00000056149	0.996891
ENSSSCG00000049629|SMIM44	0.996891
ENSSSCG00000062596	0.909798
ENSSSCG00000044867	0.996891
ENSSSCG00000044322	0.813952
ENSSSCG00000019976|U6	0.859113
ENSSSCG00000041855	0.94705
ENSSSCG00000062338	0.858355
ENSSSCG00000042398	0.985183
ENSSSCG00000019479|U6	0.905364
ENSSSCG00000045810	0.966002
ENSSSCG00000020068|U6	0.996891
ENSSSCG00000025980|CHMP4C	0.911138
ENSSSCG00000006823|GNAT2	0.867097
ENSSSCG00000062534	0.976421
ENSSSCG00000053752	0.996891
ENSSSCG00000045661	0.996891
ENSSSCG00000037008|U6	0.801306
ENSSSCG00000059862	0.830577
ENSSSCG00000054346	0.996891
ENSSSCG00000023364	0.807713
ENSSSCG00000026662|PRDM7	0.867942
ENSSSCG00000054829	0.996891
ENSSSCG00000042026	0.888093
ENSSSCG00000044284	0.996891
ENSSSCG00000043611	0.996891
ENSSSCG00000038041|FYB2	0.82406
ENSSSCG00000059328	0.90078
ENSSSCG00000041743	0.996891
ENSSSCG00000047507	0.996891
ENSSSCG00000051480|U2	0.877034
ENSSSCG00000054122	0.872943
ENSSSCG00000058138	0.996891
ENSSSCG00000055860	0.996891
ENSSSCG00000058570	0.812434
ENSSSCG00000042707	0.961379
ENSSSCG00000050208	0.80504
ENSSSCG00000058740	0.825248
ENSSSCG00000063446	0.996891
ENSSSCG00000057445	0.996891
ENSSSCG00000042256	0.996891
ENSSSCG00000059154	0.996891
ENSSSCG00000062474	0.930996
ENSSSCG00000028670	0.996891
ENSSSCG00000010937|HSD17B3	0.976777
ENSSSCG00000046204	0.996891
ENSSSCG00000044153	0.996891
ENSSSCG00000045198	0.996891
ENSSSCG00000043608	0.84702
ENSSSCG00000053685	0.806907
ENSSSCG00000053762	0.996891
ENSSSCG00000044501	0.996891
ENSSSCG00000052553	0.820429
ENSSSCG00000060296	0.996891
ENSSSCG00000054988	0.812569
ENSSSCG00000054406	0.85777
ENSSSCG00000041218	0.996891
ENSSSCG00000056653	0.801111
ENSSSCG00000063129	0.996891
ENSSSCG00000053563	0.907987
ENSSSCG00000058516	0.996891
ENSSSCG00000035362	0.898494
ENSSSCG00000058360	0.970201
ENSSSCG00000039379|SNORA70	0.996891
ENSSSCG00000009651|GNRH1	0.831938
ENSSSCG00000058717	0.814958
ENSSSCG00000028713	0.895481
ENSSSCG00000060165	0.996891
ENSSSCG00000035443	0.922884
ENSSSCG00000010060|UPB1	0.996891
ENSSSCG00000055422	0.996891
ENSSSCG00000063384	0.858957
ENSSSCG00000055093	0.996891
ENSSSCG00000052102	0.996891
ENSSSCG00000062793	0.996891
ENSSSCG00000048484|CDC20B	0.854525
ENSSSCG00000049195	0.884668
ENSSSCG00000020528|U6	0.996891
ENSSSCG00000059751	0.836818
ENSSSCG00000045713	0.996891
ENSSSCG00000053198	0.923806
ENSSSCG00000036269|U7	0.996891
ENSSSCG00000020469	0.996891
ENSSSCG00000042909	0.996891
ENSSSCG00000047223	0.996891
ENSSSCG00000054843	0.874036
ENSSSCG00000046699	0.996891
ENSSSCG00000055120	0.996891
ENSSSCG00000018648	0.996891
ENSSSCG00000059740	0.996891
ENSSSCG00000051971	0.861098
ENSSSCG00000057824	0.996891
ENSSSCG00000059090	0.871948
ENSSSCG00000055050	0.996891
ENSSSCG00000035807	0.826563
ENSSSCG00000058739	0.996891
ENSSSCG00000044366	0.89382
ENSSSCG00000054905	0.948014
ENSSSCG00000062247	0.898942
ENSSSCG00000062177	0.876682
ENSSSCG00000040204|CTXN2	0.996891
ENSSSCG00000033408	0.809198
ENSSSCG00000004827|GABRA5	0.926844
ENSSSCG00000027654|NETO1	0.886828
ENSSSCG00000051798|MC4R	0.923112
ENSSSCG00000055454	0.836788
ENSSSCG00000054165	0.947333
ENSSSCG00000052886	0.996891
ENSSSCG00000058698|IFN-DELTA-4	0.955923
ENSSSCG00000056617	0.978636
ENSSSCG00000052542	0.996891
ENSSSCG00000062003	0.948014
ENSSSCG00000056780	0.996891
ENSSSCG00000052192|OR2S2	0.996891
ENSSSCG00000042952	0.996891
ENSSSCG00000032127	0.996891
ENSSSCG00000039297|OR1K1	0.8867
ENSSSCG00000059596	0.996891
ENSSSCG00000046980	0.859113
ENSSSCG00000043264	0.996891
ENSSSCG00000045742	0.822049
ENSSSCG00000050505	0.847332
ENSSSCG00000055359	0.839096
ENSSSCG00000054607	0.839403
ENSSSCG00000019379|U1	0.996891
ENSSSCG00000022706|ERICH6	0.996891
ENSSSCG00000054093	0.817982
ENSSSCG00000060663	0.904126
ENSSSCG00000051866	0.834338
ENSSSCG00000056221	0.996891
ENSSSCG00000047877	0.996891
ENSSSCG00000011862|MUC13	0.996891
ENSSSCG00000043870	0.832286
ENSSSCG00000041999	0.996891
ENSSSCG00000044816	0.996891
ENSSSCG00000055204	0.996891
ENSSSCG00000029127	0.996891
ENSSSCG00000062335	0.996891
ENSSSCG00000012039|OLIG2	0.996891
ENSSSCG00000055327	0.996891
ENSSSCG00000035405	0.996891
ENSSSCG00000022988|TSPEAR	0.813706
ENSSSCG00000053909	0.856173
ENSSSCG00000058620	0.996891
ENSSSCG00000002734|MARVELD3	0.818828
ENSSSCG00000036427	0.876945
ENSSSCG00000060817	0.996891
ENSSSCG00000026348|U6	0.996891
ENSSSCG00000043241	0.996891
ENSSSCG00000023732|KLHDC7A	0.973695
ENSSSCG00000058428	0.996891
ENSSSCG00000048860	0.996891
ENSSSCG00000045605	0.996891
ENSSSCG00000013175|BTBD18	0.807989
ENSSSCG00000057958	0.829131
ENSSSCG00000053290	0.922884
ENSSSCG00000053041	0.996891
ENSSSCG00000036813	0.996891
ENSSSCG00000051583	0.833559
ENSSSCG00000014027|GRM6	0.996891
ENSSSCG00000029569|PROP1	0.861098
ENSSSCG00000014052|EIF4E1B	0.942324
ENSSSCG00000014078	0.996891
ENSSSCG00000057778	0.996891
ENSSSCG00000062672	0.822147
ENSSSCG00000044230	0.913927
ENSSSCG00000057465	0.996891
ENSSSCG00000063324	0.946129
ENSSSCG00000062221	0.94302
ENSSSCG00000009691|C8orf74	0.91447
ENSSSCG00000063267	0.996891
ENSSSCG00000009809|MORN3	0.996891
ENSSSCG00000052272	0.996891
ENSSSCG00000060623	0.996891
ENSSSCG00000052241	0.996891
ENSSSCG00000044783	0.931596
ENSSSCG00000052123	0.996891
ENSSSCG00000051217	0.996891
ENSSSCG00000050381	0.849908
ENSSSCG00000054259	0.996891
ENSSSCG00000061073	0.996891
ENSSSCG00000061072	0.996891
ENSSSCG00000063388	0.996891
ENSSSCG00000061786	0.858051
ENSSSCG00000057799	0.996891
ENSSSCG00000054083	0.996891
ENSSSCG00000059447	0.919315
ENSSSCG00000055060	0.996891
ENSSSCG00000038390|HELT	0.996891
ENSSSCG00000060278	0.890032
ENSSSCG00000054765	0.996891
ENSSSCG00000053965	0.831314
ENSSSCG00000042348	0.858598
ENSSSCG00000056318	0.841783
ENSSSCG00000019908|U6	0.996891
ENSSSCG00000059461	0.996891
ENSSSCG00000063534	0.996891
ENSSSCG00000055931	0.996891
ENSSSCG00000062270	0.875693
ENSSSCG00000045520	0.996891
ENSSSCG00000037537	0.996891
ENSSSCG00000060361	0.996891
ENSSSCG00000060170	0.996891
ENSSSCG00000057203	0.996891
ENSSSCG00000041798	0.948014
ENSSSCG00000031235|REN	0.935355
ENSSSCG00000015300|ZNF804B	0.897029
ENSSSCG00000042617	0.996891
ENSSSCG00000061575	0.996891
ENSSSCG00000049423	0.996891
ENSSSCG00000008709	0.996891
ENSSSCG00000054771	0.996891
ENSSSCG00000056636	0.996891
ENSSSCG00000008802|BEND4	0.957222
ENSSSCG00000053997	0.871275
ENSSSCG00000022140|TMPRSS11E	0.966587
ENSSSCG00000054701	0.996891
ENSSSCG00000035623|IQCM	0.996891
ENSSSCG00000059881	0.855738
ENSSSCG00000063436	0.846585
ENSSSCG00000060288	0.996891
ENSSSCG00000041422	0.959189
ENSSSCG00000039281	0.996891
ENSSSCG00000048596	0.823643
ENSSSCG00000036657|U3	0.996891
ENSSSCG00000054372	0.996891
ENSSSCG00000044592	0.996891
ENSSSCG00000052046	0.808789
ENSSSCG00000054360	0.898136
ENSSSCG00000056804	0.94705
ENSSSCG00000061134	0.996891
ENSSSCG00000055715	0.996891
ENSSSCG00000051190	0.805641
ENSSSCG00000056399	0.830659
ENSSSCG00000006217|DNAJC5B	0.865692
ENSSSCG00000054001	0.841958
ENSSSCG00000036133	0.888935
ENSSSCG00000052353	0.996891
ENSSSCG00000052710	0.996891
ENSSSCG00000054191	0.802946
ENSSSCG00000054842	0.80915
ENSSSCG00000063045	0.832554
ENSSSCG00000047914	0.996891
ENSSSCG00000062737|U6	0.996891
ENSSSCG00000045237	0.996891
ENSSSCG00000053823	0.838912
ENSSSCG00000012547|SERPINA7	0.996891
ENSSSCG00000058962	0.847844
ENSSSCG00000063194	0.896964
ENSSSCG00000039534|ssc-mir-9802	0.89382
ENSSSCG00000050362	0.996891
ENSSSCG00000058808	0.886406
ENSSSCG00000001724	0.845224
ENSSSCG00000027863|OPN5	0.865089
ENSSSCG00000044048	0.996891
ENSSSCG00000061341	0.845628
ENSSSCG00000062033	0.996891
ENSSSCG00000056750	0.963206
ENSSSCG00000030437|TMEM253	0.889159
ENSSSCG00000002322|ADAM21	0.86182
ENSSSCG00000052115	0.996891
ENSSSCG00000055085	0.911896
ENSSSCG00000055166	0.849282
ENSSSCG00000043676	0.859113
ENSSSCG00000000605|ERP27	0.857366
ENSSSCG00000042161	0.851784
ENSSSCG00000044930	0.996891
ENSSSCG00000061339	0.858051
ENSSSCG00000044604	0.920538
ENSSSCG00000061252	0.877824
ENSSSCG00000057167	0.996891
ENSSSCG00000049637	0.996891
ENSSSCG00000054627	0.996891
ENSSSCG00000045389	0.996891
ENSSSCG00000047519	0.839403
ENSSSCG00000053957	0.996891
ENSSSCG00000053958	0.996891
ENSSSCG00000060791	0.996891
ENSSSCG00000056549	0.996891
ENSSSCG00000058092	0.848889
ENSSSCG00000054735	0.996891
ENSSSCG00000055141	0.921553
ENSSSCG00000058014	0.996891
ENSSSCG00000052359	0.826367
ENSSSCG00000062193	0.996891
ENSSSCG00000054243	0.996891
ENSSSCG00000019499|U6	0.996891
ENSSSCG00000059535	0.939177
ENSSSCG00000054856	0.849267
ENSSSCG00000033395	0.996891
ENSSSCG00000045932	0.996891
ENSSSCG00000043546	0.996891
ENSSSCG00000057702	0.868047
ENSSSCG00000054477|BHLHE23	0.843217
ENSSSCG00000054558	0.853063
ENSSSCG00000054562	0.996891
ENSSSCG00000062203	0.827073
ENSSSCG00000060551	0.9267
ENSSSCG00000054687	0.927255
ENSSSCG00000061259	0.996891
ENSSSCG00000034219|TRBV30	0.996891
ENSSSCG00000061025|OR9A1P	0.964433
ENSSSCG00000051372	0.996891
ENSSSCG00000054871	0.996891
ENSSSCG00000057000|SRY	0.996891
ENSSSCG00000059393	0.996891

## Sheet: brown
gene	kME_MM.brown
ENSSSCG00000052174	0.994215
ENSSSCG00000047303	0.847717
ENSSSCG00000041504	0.994215
ENSSSCG00000004659|SLC12A1	0.956401
ENSSSCG00000059904	0.994215
ENSSSCG00000047145	0.88649
ENSSSCG00000051146	0.86915
ENSSSCG00000060432	0.994215
ENSSSCG00000062298	0.855001
ENSSSCG00000038300|ALDOB	0.914309
ENSSSCG00000048487	0.821045
ENSSSCG00000019744|MIR199B	0.994215
ENSSSCG00000044221	0.91244
ENSSSCG00000037526	0.821896
ENSSSCG00000045040	0.92055
ENSSSCG00000042156	0.814601
ENSSSCG00000057570	0.876995
ENSSSCG00000052513	0.870323
ENSSSCG00000007975|HBZ	0.909734
ENSSSCG00000045765	0.860945
ENSSSCG00000059992	0.994215
ENSSSCG00000040588	0.994215
ENSSSCG00000046806	0.994215
ENSSSCG00000061364	0.994215
ENSSSCG00000006125|CALB1	0.981716
ENSSSCG00000006431|SPTA1	0.963212
ENSSSCG00000043864	0.890598
ENSSSCG00000042222	0.959659
ENSSSCG00000043368|U2	0.813043
ENSSSCG00000052218	0.819472
ENSSSCG00000042977	0.994215
ENSSSCG00000046384	0.994215
ENSSSCG00000024911	0.994215
ENSSSCG00000032643|SLC12A3	0.993417
ENSSSCG00000051695	0.994215
ENSSSCG00000003659	0.82024
ENSSSCG00000020694|DSG1	0.994215
ENSSSCG00000033042	0.994215
ENSSSCG00000045952	0.920568
ENSSSCG00000061876	0.941723
ENSSSCG00000001428|CYP21A2	0.993998
ENSSSCG00000061265	0.994215
ENSSSCG00000025273|CYP11A1	0.991151
ENSSSCG00000039362	0.896371
ENSSSCG00000055710	0.994215
ENSSSCG00000055977	0.929854
ENSSSCG00000056414	0.855161
ENSSSCG00000043182	0.844583
ENSSSCG00000018261	0.84634
ENSSSCG00000055341	0.994215
ENSSSCG00000008949|AFP	0.981637
ENSSSCG00000009046	0.986314
ENSSSCG00000035073	0.84367
ENSSSCG00000020507	0.994215
ENSSSCG00000050949	0.896501
ENSSSCG00000054649	0.889799
ENSSSCG00000049099	0.994215
ENSSSCG00000054833	0.921815
ENSSSCG00000059142	0.884635
ENSSSCG00000009347	0.826466
ENSSSCG00000022064|MLNR	0.931963
ENSSSCG00000060810	0.858968
ENSSSCG00000026317|SLC10A2	0.822993
ENSSSCG00000017358|SLC4A1	0.886184
ENSSSCG00000033629|KLHL10	0.867134
ENSSSCG00000052038	0.994215
ENSSSCG00000040641|CRYBA1	0.82866
ENSSSCG00000052105	0.994215
ENSSSCG00000051988|U6	0.994215
ENSSSCG00000029540|Metazoa_SRP	0.994215
ENSSSCG00000011587|EFCAB12	0.804103
ENSSSCG00000045760	0.994215
ENSSSCG00000011802|KNG1	0.970566
ENSSSCG00000034515	0.902701
ENSSSCG00000009667	0.994215
ENSSSCG00000043135	0.85616
ENSSSCG00000051817	0.994215
ENSSSCG00000042417	0.896163
ENSSSCG00000056526	0.830307
ENSSSCG00000058016	0.932378
ENSSSCG00000052576	0.994215
ENSSSCG00000015748|CSMD1	0.849808
ENSSSCG00000048626	0.934615
ENSSSCG00000045441	0.994215
ENSSSCG00000049394	0.866487
ENSSSCG00000007065	0.994215
ENSSSCG00000042918	0.80586
ENSSSCG00000055293	0.943668
ENSSSCG00000016469|TRPV6	0.964297
ENSSSCG00000043840	0.994215
ENSSSCG00000044485	0.994215
ENSSSCG00000042418	0.814882
ENSSSCG00000060700	0.994215
ENSSSCG00000054870	0.83157
ENSSSCG00000037234|CLDN2	0.938178
ENSSSCG00000045489	0.994215
ENSSSCG00000047334	0.919377
ENSSSCG00000054294	0.994215
ENSSSCG00000004040|SLC22A2	0.965498
ENSSSCG00000061336	0.856938
ENSSSCG00000004252	0.994215
ENSSSCG00000023415	0.994215
ENSSSCG00000004477|IMPG1	0.861141
ENSSSCG00000061232	0.931963
ENSSSCG00000005767|SKOR2	0.994215
ENSSSCG00000030168	0.994215
ENSSSCG00000004703	0.994215
ENSSSCG00000005612	0.994215
ENSSSCG00000060219	0.994215
ENSSSCG00000059487	0.882039
ENSSSCG00000047397	0.994215
ENSSSCG00000060893	0.994215
ENSSSCG00000060748|IFN-DELTA-7	0.890598
ENSSSCG00000056083	0.994215
ENSSSCG00000044537	0.956421
ENSSSCG00000055736	0.841671
ENSSSCG00000057779	0.994215
ENSSSCG00000049191	0.849981
ENSSSCG00000057594	0.994215
ENSSSCG00000005737|GFI1B	0.817552
ENSSSCG00000011260|SCN10A	0.879189
ENSSSCG00000023395	0.994215
ENSSSCG00000040146	0.827176
ENSSSCG00000049010	0.994215
ENSSSCG00000052209	0.821471
ENSSSCG00000057885	0.894154
ENSSSCG00000039850|SLC6A11	0.816818
ENSSSCG00000032550|CLRN1	0.897916
ENSSSCG00000054796|LRRC31	0.892574
ENSSSCG00000020927|SLC2A2	0.904669
ENSSSCG00000050167	0.807038
ENSSSCG00000011799|AHSG	0.941803
ENSSSCG00000011800|FETUB	0.994215
ENSSSCG00000011801|HRG	0.994215
ENSSSCG00000033815|SST	0.994215
ENSSSCG00000024788|CLDN16	0.994215
ENSSSCG00000062082	0.994215
ENSSSCG00000042450	0.935955
ENSSSCG00000012030|CLDN8	0.994215
ENSSSCG00000060597	0.994215
ENSSSCG00000024336|TMPRSS2	0.994215
ENSSSCG00000038221|HSD17B2	0.994215
ENSSSCG00000061687	0.809078
ENSSSCG00000060247	0.811931
ENSSSCG00000052562	0.994215
ENSSSCG00000022721|CDH16	0.988556
ENSSSCG00000055857|CHD9NB	0.803015
ENSSSCG00000002913|PRODH2	0.994215
ENSSSCG00000002987|DLL3	0.994215
ENSSSCG00000003247	0.996046
ENSSSCG00000063299	0.821148
ENSSSCG00000057842	0.892862
ENSSSCG00000003284|FCAR	0.994215
ENSSSCG00000003431|NPPB	0.814385
ENSSSCG00000049032	0.994215
ENSSSCG00000054474	0.994215
ENSSSCG00000023686|TTR	0.994215
ENSSSCG00000057950	0.907678
ENSSSCG00000012835	0.994215
ENSSSCG00000039767|TH	0.994215
ENSSSCG00000012870|FGF4	0.861607
ENSSSCG00000042011	0.994215
ENSSSCG00000012883|GAL	0.949787
ENSSSCG00000013057	0.994215
ENSSSCG00000029248	0.994215
ENSSSCG00000029516|SLC22A8	0.994215
ENSSSCG00000055965	0.812128
ENSSSCG00000038446	0.96413
ENSSSCG00000059836	0.994215
ENSSSCG00000013338|SLC5A12	0.913081
ENSSSCG00000055337	0.994215
ENSSSCG00000052806	0.994215
ENSSSCG00000040066|TRIM58	0.909463
ENSSSCG00000013887|INSL3	0.994215
ENSSSCG00000057515	0.804657
ENSSSCG00000061691	0.979705
ENSSSCG00000025838|AP1M2	0.994215
ENSSSCG00000052254	0.994215
ENSSSCG00000037535|SLC34A1	0.994215
ENSSSCG00000014055|CDHR2	0.933028
ENSSSCG00000014067|TMEM174	0.994215
ENSSSCG00000054707	0.994215
ENSSSCG00000014110|DMGDH	0.98486
ENSSSCG00000054426|BHMT2	0.893433
ENSSSCG00000053794	0.994215
ENSSSCG00000060327	0.940258
ENSSSCG00000062700	0.994215
ENSSSCG00000014422|SPINK5	0.809991
ENSSSCG00000050108	0.994215
ENSSSCG00000062054	0.882039
ENSSSCG00000060586	0.860193
ENSSSCG00000060844	0.994215
ENSSSCG00000053474	0.994215
ENSSSCG00000009936	0.845747
ENSSSCG00000010141|ZP4	0.994215
ENSSSCG00000045226	0.864392
ENSSSCG00000025787|TMEM72	0.940115
ENSSSCG00000057334	0.994215
ENSSSCG00000010431|A1CF	0.878235
ENSSSCG00000034320	0.994215
ENSSSCG00000061845	0.994215
ENSSSCG00000010538|NKX2-3	0.994215
ENSSSCG00000010546	0.944841
ENSSSCG00000010591|CYP17A1	0.873907
ENSSSCG00000059418	0.994215
ENSSSCG00000061335|PSP-II	0.83691
ENSSSCG00000060847	0.943221
ENSSSCG00000043458	0.868191
ENSSSCG00000059467	0.848904
ENSSSCG00000061002	0.994215
ENSSSCG00000046545	0.937411
ENSSSCG00000059305	0.979705
ENSSSCG00000057285	0.994215
ENSSSCG00000021938|UPP2	0.940122
ENSSSCG00000062618	0.859115
ENSSSCG00000043455	0.814937
ENSSSCG00000058207	0.865869
ENSSSCG00000060191	0.828124
ENSSSCG00000053197	0.994215
ENSSSCG00000063283	0.825586
ENSSSCG00000059789|CDK5R2	0.816301
ENSSSCG00000029694|SLC23A3	0.97074
ENSSSCG00000062066	0.994215
ENSSSCG00000050910	0.87952
ENSSSCG00000014730	0.829629
ENSSSCG00000054383	0.953781
ENSSSCG00000014985|MMP1	0.994215
ENSSSCG00000044003	0.994215
ENSSSCG00000015236|KCNJ1	0.994215
ENSSSCG00000046596	0.872592
ENSSSCG00000061840	0.994215
ENSSSCG00000062230	0.994215
ENSSSCG00000045606	0.854893
ENSSSCG00000062964	0.994215
ENSSSCG00000034633|CFAP99	0.868362
ENSSSCG00000038488|PHOX2B	0.994215
ENSSSCG00000039341|SULT1E1	0.923907
ENSSSCG00000027609|GC	0.946354
ENSSSCG00000053016	0.994215
ENSSSCG00000059967	0.994215
ENSSSCG00000052805	0.842208
ENSSSCG00000048102	0.936753
ENSSSCG00000056690	0.994215
ENSSSCG00000060264	0.994215
ENSSSCG00000058783	0.814764
ENSSSCG00000030709	0.842179
ENSSSCG00000035529|GKN1	0.868361
ENSSSCG00000056929	0.994215
ENSSSCG00000057827	0.994215
ENSSSCG00000036525|ssc-mir-9855-1	0.85131
ENSSSCG00000059842	0.876995
ENSSSCG00000058710	0.994215
ENSSSCG00000054495	0.994215
ENSSSCG00000055351	0.994215
ENSSSCG00000054672	0.862182
ENSSSCG00000006021|KCNV1	0.845518
ENSSSCG00000020407|U6	0.994215
ENSSSCG00000040770|CA1	0.945034
ENSSSCG00000006147	0.994215
ENSSSCG00000006148	0.994215
ENSSSCG00000043115	0.833986
ENSSSCG00000006749|TSHB	0.994215
ENSSSCG00000047597	0.903383
ENSSSCG00000023654|BRDT	0.994215
ENSSSCG00000006914|BARHL2	0.994215
ENSSSCG00000042673	0.994215
ENSSSCG00000024956	0.994215
ENSSSCG00000012709	0.838826
ENSSSCG00000058890	0.994215
ENSSSCG00000050767	0.921041
ENSSSCG00000035599	0.806062
ENSSSCG00000062092	0.994215
ENSSSCG00000039772|ssc-mir-9837	0.994215
ENSSSCG00000055180	0.994215
ENSSSCG00000038290|RNF182	0.803964
ENSSSCG00000063192	0.994215
ENSSSCG00000052891	0.886352
ENSSSCG00000001236|TRIM40	0.837926
ENSSSCG00000001234|TRIM10	0.964839
ENSSSCG00000001235|TRIM15	0.994215
ENSSSCG00000030874	0.994215
ENSSSCG00000001481|HCRTR2	0.812128
ENSSSCG00000062539	0.871661
ENSSSCG00000001484|TINAG	0.994215
ENSSSCG00000038485|SNORA70	0.994215
ENSSSCG00000051525	0.852169
ENSSSCG00000032430|ANKRD34C	0.994215
ENSSSCG00000034559	0.994215
ENSSSCG00000057572	0.994215
ENSSSCG00000045061	0.994215
ENSSSCG00000053854	0.994215
ENSSSCG00000058677	0.830517
ENSSSCG00000057233	0.829536
ENSSSCG00000055723	0.851275
ENSSSCG00000055522	0.809279
ENSSSCG00000037806|KRT2	0.994215
ENSSSCG00000026333|GTSF1	0.994215
ENSSSCG00000036463	0.940036
ENSSSCG00000062915	0.994215
ENSSSCG00000045006	0.877157
ENSSSCG00000062073	0.88028
ENSSSCG00000021998	0.995436
ENSSSCG00000000589|CAPZA3	0.994215
ENSSSCG00000061918	0.836755
ENSSSCG00000047319	0.928697
ENSSSCG00000042249	0.816605
ENSSSCG00000050703	0.920915
ENSSSCG00000054456	0.845401
ENSSSCG00000051497	0.896163
ENSSSCG00000056833	0.994215
ENSSSCG00000058926	0.994215
ENSSSCG00000060732	0.994215
ENSSSCG00000017051|SOX30	0.823415
ENSSSCG00000017120|SLC6A19	0.969071
ENSSSCG00000022638|ATP12A	0.964833
ENSSSCG00000062603	0.825606
ENSSSCG00000062028	0.876995
ENSSSCG00000043734	0.994215
ENSSSCG00000044252	0.994215
ENSSSCG00000023289|GREM2	0.994215
ENSSSCG00000055057	0.994215
ENSSSCG00000010997|SPINK4	0.934728
ENSSSCG00000062233|LINGO2	0.930506
ENSSSCG00000047356	0.944921
ENSSSCG00000011034|ST8SIA6	0.804258
ENSSSCG00000011078|ARMC3	0.844418
ENSSSCG00000047628	0.994215
ENSSSCG00000007172|TMC2	0.994215
ENSSSCG00000007486|CYP24A1	0.994215
ENSSSCG00000048083	0.87956
ENSSSCG00000056923	0.874604
ENSSSCG00000040910|APOH	0.941792
ENSSSCG00000054179|PRR15L	0.994215
ENSSSCG00000063157	0.950007
ENSSSCG00000031114|SLFN14	0.845168
ENSSSCG00000017781	0.994215
ENSSSCG00000056543	0.994215
ENSSSCG00000016442|AOC1	0.98109
ENSSSCG00000046896	0.994215
ENSSSCG00000045348|TMEM213	0.891667
ENSSSCG00000044009	0.846627
ENSSSCG00000062063	0.994215
ENSSSCG00000056409	0.994215
ENSSSCG00000016671|ITPRID1	0.994215
ENSSSCG00000054650	0.994215
ENSSSCG00000054520	0.994215

## Sheet: magenta
gene	kME_MM.magenta
ENSSSCG00000034772|ssc-mir-9831	0.987141
ENSSSCG00000058060	0.988239
ENSSSCG00000053439	0.993861
ENSSSCG00000047221|U2	0.993861
ENSSSCG00000026943|MRAP2	0.814347
ENSSSCG00000041181	0.87609
ENSSSCG00000051812	0.982696
ENSSSCG00000061715	0.993861
ENSSSCG00000061287	0.973819
ENSSSCG00000030137|LMNTD2	0.869673
ENSSSCG00000044139	0.860429
ENSSSCG00000046145	0.993861
ENSSSCG00000030114|SPATA9	0.987141
ENSSSCG00000042218	0.951631
ENSSSCG00000008319|CD207	0.987141
ENSSSCG00000024238|MIR151A	0.993861
ENSSSCG00000062219	0.925311
ENSSSCG00000052443	0.97905
ENSSSCG00000061221	0.993861
ENSSSCG00000046637	0.993861
ENSSSCG00000050048	0.817099
ENSSSCG00000033749	0.923455
ENSSSCG00000062925	0.993861
ENSSSCG00000000650|CLEC1B	0.974038
ENSSSCG00000000651|CLEC12B	0.958174
ENSSSCG00000020924|MC1R	0.990237
ENSSSCG00000026461|SNORD111	0.870504
ENSSSCG00000058146	0.983333
ENSSSCG00000038523|KLK10	0.987141
ENSSSCG00000063148	0.946434
ENSSSCG00000036800	0.924281
ENSSSCG00000041535	0.993861
ENSSSCG00000046691	0.847773
ENSSSCG00000054722	0.985907
ENSSSCG00000054032	0.983333
ENSSSCG00000001751|CHRNA5	0.84457
ENSSSCG00000044304	0.905521
ENSSSCG00000052198	0.987589
ENSSSCG00000055545	0.913423
ENSSSCG00000055134|PSAPL1	0.996646
ENSSSCG00000045967|ssc-mir-574	0.993861
ENSSSCG00000031437|ssc-mir-9843	0.993861
ENSSSCG00000062756	0.993861
ENSSSCG00000014767	0.96957
ENSSSCG00000055719	0.993861
ENSSSCG00000018136|U6	0.993861
ENSSSCG00000057231	0.949361
ENSSSCG00000047427	0.814107
ENSSSCG00000055737	0.991457
ENSSSCG00000047830	0.919254
ENSSSCG00000052388	0.883444
ENSSSCG00000032343|CCL4	0.836849
ENSSSCG00000050525	0.912216
ENSSSCG00000059468	0.993861
ENSSSCG00000041008	0.993861
ENSSSCG00000059228	0.993861
ENSSSCG00000035394	0.988258
ENSSSCG00000048169	0.900042
ENSSSCG00000055873	0.978115
ENSSSCG00000034651	0.985656
ENSSSCG00000048875	0.993861
ENSSSCG00000059512	0.993861
ENSSSCG00000026339	0.817873
ENSSSCG00000055373	0.987964
ENSSSCG00000060527	0.932384
ENSSSCG00000060583	0.993861
ENSSSCG00000060965	0.983333
ENSSSCG00000018459|U6	0.993861
ENSSSCG00000020251|U4	0.968719
ENSSSCG00000063354	0.933018
ENSSSCG00000059271	0.993861
ENSSSCG00000019163|ssc-mir-505	0.993861
ENSSSCG00000060195	0.993861
ENSSSCG00000059442	0.993861
ENSSSCG00000054079	0.993861
ENSSSCG00000059867	0.89596
ENSSSCG00000004890|SERPINB2	0.985799
ENSSSCG00000004909|CPLX4	0.993861
ENSSSCG00000059984	0.993861
ENSSSCG00000050242	0.993861
ENSSSCG00000058378	0.993861
ENSSSCG00000005727|CFAP77	0.993861
ENSSSCG00000047763	0.993861
ENSSSCG00000061742	0.991804
ENSSSCG00000051928	0.987141
ENSSSCG00000044457	0.808983
ENSSSCG00000041059	0.993861
ENSSSCG00000058662	0.826013
ENSSSCG00000011626	0.993861
ENSSSCG00000057554	0.987141
ENSSSCG00000048772	0.987141
ENSSSCG00000059121	0.993861
ENSSSCG00000044965	0.993861
ENSSSCG00000057491	0.993861
ENSSSCG00000054564	0.98796
ENSSSCG00000051572	0.993861
ENSSSCG00000062044	0.992325
ENSSSCG00000052894	0.836269
ENSSSCG00000025442|SNORA70	0.988239
ENSSSCG00000050726	0.989889
ENSSSCG00000034385|ADAD2	0.988091
ENSSSCG00000054895	0.911421
ENSSSCG00000053950	0.993861
ENSSSCG00000051061	0.876493
ENSSSCG00000045883	0.837975
ENSSSCG00000053077	0.993861
ENSSSCG00000003370|HES3	0.988239
ENSSSCG00000003599	0.993861
ENSSSCG00000040109|TNNI3K	0.987796
ENSSSCG00000063139	0.993861
ENSSSCG00000055490	0.993861
ENSSSCG00000003834|C8B	0.987781
ENSSSCG00000055196	0.993861
ENSSSCG00000055254	0.836269
ENSSSCG00000026512	0.993861
ENSSSCG00000039869	0.991191
ENSSSCG00000049245	0.993861
ENSSSCG00000056823	0.987141
ENSSSCG00000053491	0.993861
ENSSSCG00000058010	0.993861
ENSSSCG00000044794	0.993861
ENSSSCG00000052559	0.993861
ENSSSCG00000041980	0.993861
ENSSSCG00000055451	0.993861
ENSSSCG00000053886	0.993861
ENSSSCG00000050956	0.993861
ENSSSCG00000055001	0.993861
ENSSSCG00000052672	0.993861
ENSSSCG00000061078	0.993861
ENSSSCG00000043809|CRYBA4	0.841648
ENSSSCG00000010336|SFTPA1	0.847773
ENSSSCG00000057825	0.993861
ENSSSCG00000057576	0.993861
ENSSSCG00000056675	0.993861
ENSSSCG00000056596	0.993861
ENSSSCG00000062850	0.993861
ENSSSCG00000056860	0.993861
ENSSSCG00000056718	0.981543
ENSSSCG00000054458	0.988239
ENSSSCG00000056946	0.993861
ENSSSCG00000026451|U6	0.993861
ENSSSCG00000018546|U2	0.993861
ENSSSCG00000058386	0.993861
ENSSSCG00000056257	0.993861
ENSSSCG00000048561	0.993861
ENSSSCG00000060669	0.993861
ENSSSCG00000058474	0.993861
ENSSSCG00000049753|RNaseP_nuc	0.993861
ENSSSCG00000059215	0.993861
ENSSSCG00000015657|PIGR	0.894882
ENSSSCG00000019375|Y_RNA	0.908454
ENSSSCG00000057649	0.993861
ENSSSCG00000062726	0.993861
ENSSSCG00000052037	0.991804
ENSSSCG00000043358|TMEM271	0.993861
ENSSSCG00000042681	0.910122
ENSSSCG00000057201	0.993861
ENSSSCG00000008824|ZAR1	0.836269
ENSSSCG00000056289	0.993861
ENSSSCG00000063067	0.941885
ENSSSCG00000057444	0.993861
ENSSSCG00000056516	0.993861
ENSSSCG00000056681	0.993861
ENSSSCG00000052152	0.993861
ENSSSCG00000046754	0.98753
ENSSSCG00000043838	0.989889
ENSSSCG00000059048	0.993861
ENSSSCG00000040009	0.993861
ENSSSCG00000039766|U6	0.993861
ENSSSCG00000052763	0.993861
ENSSSCG00000053716	0.993861
ENSSSCG00000051666	0.987141
ENSSSCG00000026538|MSGN1	0.8743
ENSSSCG00000062256	0.993861
ENSSSCG00000054499	0.856022
ENSSSCG00000050430	0.993861
ENSSSCG00000046309	0.993861
ENSSSCG00000006477|BCAN	0.823748
ENSSSCG00000023706|CHIA	0.821515
ENSSSCG00000051720|U2	0.870504
ENSSSCG00000041094	0.993861
ENSSSCG00000061028	0.988239
ENSSSCG00000030800	0.993861
ENSSSCG00000061323	0.993861
ENSSSCG00000061917	0.983333
ENSSSCG00000052515	0.993861
ENSSSCG00000025410|PRSS16	0.801106
ENSSSCG00000059449|GUCA1ANB	0.987141
ENSSSCG00000062579	0.993861
ENSSSCG00000044196	0.993861
ENSSSCG00000000240|KRT85	0.993861
ENSSSCG00000000249|KRT72	0.993861
ENSSSCG00000038408	0.988763
ENSSSCG00000050485	0.993861
ENSSSCG00000062517	0.993861
ENSSSCG00000053793	0.993861
ENSSSCG00000026537|CACNA2D4	0.993861
ENSSSCG00000060645	0.993861
ENSSSCG00000043260	0.993861
ENSSSCG00000047435	0.993861
ENSSSCG00000063444	0.987141
ENSSSCG00000044299	0.923455
ENSSSCG00000016861|C6	0.836127
ENSSSCG00000047655	0.993861
ENSSSCG00000048841	0.987141
ENSSSCG00000045564	0.885745
ENSSSCG00000055880	0.953235
ENSSSCG00000051640	0.859203
ENSSSCG00000033416|U6	0.839751
ENSSSCG00000058814	0.993861
ENSSSCG00000052654	0.993861
ENSSSCG00000037798	0.820844
ENSSSCG00000024787|BPIFA3	0.858727
ENSSSCG00000031648|CCN5	0.897617
ENSSSCG00000040753	0.993861
ENSSSCG00000059424	0.978927
ENSSSCG00000057412	0.993861
ENSSSCG00000043121	0.987141
ENSSSCG00000053912	0.817873
ENSSSCG00000033085	0.993861
ENSSSCG00000033583|NEUROD2	0.993861
ENSSSCG00000056589	0.993861
ENSSSCG00000061105	0.828269
ENSSSCG00000053642	0.985277

## Sheet: darkgrey
gene	kME_MM.darkgrey
ENSSSCG00000004053|TAGAP	0.977356
ENSSSCG00000026943|MRAP2	0.892109
ENSSSCG00000004776|DISP2	0.952566
ENSSSCG00000061878|U6	0.854795
ENSSSCG00000005699|HMCN2	0.973885
ENSSSCG00000013042	0.872873
ENSSSCG00000014140|GPR150	0.817875
ENSSSCG00000062388	0.865609
ENSSSCG00000037070|GRID2IP	0.85912
ENSSSCG00000039214	0.924853
ENSSSCG00000008119|KCNIP3	0.907259
ENSSSCG00000044640	0.922973
ENSSSCG00000053345	0.90573
ENSSSCG00000008570|ADGRF3	0.807309
ENSSSCG00000005986|FAM83A	0.943026
ENSSSCG00000047932|HSPA6	0.928401
ENSSSCG00000006462|LRRC71	0.946543
ENSSSCG00000006465|INSRR	0.852856
ENSSSCG00000027091|OAZ3	0.901756
ENSSSCG00000025485	0.813111
ENSSSCG00000060319	0.867933
ENSSSCG00000020211|U6	0.800961
ENSSSCG00000056370	0.852477
ENSSSCG00000039218|SLC38A8	0.809104
ENSSSCG00000031916	0.904463
ENSSSCG00000032686|RUNX3	0.82119
ENSSSCG00000001025|DSP	0.838879
ENSSSCG00000029160	0.898934
ENSSSCG00000019848	0.806513
ENSSSCG00000008953|CXCL8	0.855287
ENSSSCG00000060276	0.817887
ENSSSCG00000014843|CHRDL2	0.972276
ENSSSCG00000042712	0.832484
ENSSSCG00000022951|NFASC	0.930826
ENSSSCG00000020970|IL6	0.93056
ENSSSCG00000009517|GPR183	0.870765
ENSSSCG00000032343|CCL4	0.874837
ENSSSCG00000017700|CCL3L1	0.879117
ENSSSCG00000011412|CACNA2D2	0.940344
ENSSSCG00000011850	0.905685
ENSSSCG00000025721|TMPRSS7	0.903794
ENSSSCG00000058756	0.894749
ENSSSCG00000010199|RET	0.964609
ENSSSCG00000016337|ERFE	0.973307
ENSSSCG00000041665	0.8319
ENSSSCG00000007391|MATN4	0.835439
ENSSSCG00000056731	0.851114
ENSSSCG00000060731	0.86742
ENSSSCG00000063218	0.919227
ENSSSCG00000045353	0.857369
ENSSSCG00000029511|UBASH3A	0.818482
ENSSSCG00000034211|SPIB	0.83961
ENSSSCG00000032860|IFNLR1	0.858376
ENSSSCG00000003737|NOL4	0.8431
ENSSSCG00000031188|C1orf185	0.851369
ENSSSCG00000056141	0.813177
ENSSSCG00000010752|FOXI2	0.939883
ENSSSCG00000057331	0.838898
ENSSSCG00000051008	0.83431
ENSSSCG00000008193	0.88699
ENSSSCG00000039186|RAB25	0.932903
ENSSSCG00000053604	0.93821
ENSSSCG00000001592|KCNK17	0.830724
ENSSSCG00000024347|CRISP3	0.885768
ENSSSCG00000000640	0.889154
ENSSSCG00000000653|CD69	0.935599
ENSSSCG00000009314|FLT3	0.897054
ENSSSCG00000061956	0.808533
ENSSSCG00000031648|CCN5	0.809546
ENSSSCG00000061743|LIME1	0.856342
ENSSSCG00000039212|MYT1	0.96602
ENSSSCG00000017921|ZMYND15	0.887907
ENSSSCG00000062134|TRPV5	0.802459

## Sheet: purple
gene	kME_MM.purple
ENSSSCG00000054439	0.850406
ENSSSCG00000062018	0.993661
ENSSSCG00000048882	0.993661
ENSSSCG00000062566	0.867211
ENSSSCG00000052799	0.993661
ENSSSCG00000047502	0.811103
ENSSSCG00000046767	0.993661
ENSSSCG00000054766	0.987241
ENSSSCG00000060403	0.852169
ENSSSCG00000005519	0.947162
ENSSSCG00000047007|U2	0.98835
ENSSSCG00000062610	0.993661
ENSSSCG00000061809|U6	0.993661
ENSSSCG00000058695	0.861952
ENSSSCG00000062388	0.83204
ENSSSCG00000018618|ssc-mir-874	0.962791
ENSSSCG00000008052	0.975842
ENSSSCG00000055914	0.993661
ENSSSCG00000045751	0.817634
ENSSSCG00000006555|CFAP141	0.81576
ENSSSCG00000058303	0.987241
ENSSSCG00000043448	0.993661
ENSSSCG00000055505	0.852667
ENSSSCG00000036017	0.993661
ENSSSCG00000062350|U6	0.993661
ENSSSCG00000061159	0.952668
ENSSSCG00000054386	0.81027
ENSSSCG00000048043	0.993661
ENSSSCG00000048515	0.884968
ENSSSCG00000061486	0.988069
ENSSSCG00000045370	0.80775
ENSSSCG00000018974|U6	0.993661
ENSSSCG00000043391	0.993661
ENSSSCG00000019755	0.92038
ENSSSCG00000015526|NPHS2	0.811062
ENSSSCG00000061312	0.878389
ENSSSCG00000029827|IQCF1	0.893876
ENSSSCG00000062921	0.993661
ENSSSCG00000052756	0.877602
ENSSSCG00000056632	0.882764
ENSSSCG00000033838|ssc-mir-6529	0.993661
ENSSSCG00000045853	0.993661
ENSSSCG00000011967	0.985969
ENSSSCG00000054643	0.838585
ENSSSCG00000055019	0.993661
ENSSSCG00000026033|U3	0.98835
ENSSSCG00000062101	0.889817
ENSSSCG00000041649	0.891363
ENSSSCG00000050847	0.959824
ENSSSCG00000020338|U6	0.993661
ENSSSCG00000039883	0.883201
ENSSSCG00000048997	0.993661
ENSSSCG00000058869	0.993661
ENSSSCG00000043723	0.993661
ENSSSCG00000061012	0.916969
ENSSSCG00000033003|WFDC2	0.886009
ENSSSCG00000048989|TRBV27	0.993661
ENSSSCG00000057746	0.993661
ENSSSCG00000049883	0.993661
ENSSSCG00000041765	0.947283
ENSSSCG00000036611|NPVF	0.90629
ENSSSCG00000042922|U2	0.910495
ENSSSCG00000058704|U6	0.993661
ENSSSCG00000058965	0.973857
ENSSSCG00000058389	0.993661
ENSSSCG00000063202	0.868664
ENSSSCG00000063217	0.993661
ENSSSCG00000041858	0.831523
ENSSSCG00000041113	0.924238
ENSSSCG00000045140	0.98835
ENSSSCG00000052643	0.993661
ENSSSCG00000052189	0.98122
ENSSSCG00000062237	0.993661
ENSSSCG00000004733|PLA2G4D	0.993661
ENSSSCG00000004874|C18orf63	0.993661
ENSSSCG00000061862	0.993661
ENSSSCG00000024102	0.988069
ENSSSCG00000049454	0.915406
ENSSSCG00000005063|OTX2	0.993661
ENSSSCG00000052866	0.988388
ENSSSCG00000061144	0.993661
ENSSSCG00000058979	0.993661
ENSSSCG00000061137	0.987241
ENSSSCG00000061399	0.993661
ENSSSCG00000011617	0.993661
ENSSSCG00000063027	0.993661
ENSSSCG00000059199	0.990761
ENSSSCG00000059358	0.993661
ENSSSCG00000050516	0.815832
ENSSSCG00000061104	0.840972
ENSSSCG00000011875	0.988388
ENSSSCG00000011947|ZPLD1	0.993661
ENSSSCG00000063265	0.810153
ENSSSCG00000061030	0.993661
ENSSSCG00000062883	0.993661
ENSSSCG00000059170	0.993661
ENSSSCG00000056727	0.851162
ENSSSCG00000003043|DMRTC2	0.993661
ENSSSCG00000038264	0.824261
ENSSSCG00000054437	0.993661
ENSSSCG00000057679	0.893961
ENSSSCG00000058991	0.993661
ENSSSCG00000003703	0.993661
ENSSSCG00000053758	0.902923
ENSSSCG00000024129	0.993661
ENSSSCG00000012871|FGF19	0.987792
ENSSSCG00000057694	0.993661
ENSSSCG00000057942	0.993661
ENSSSCG00000058823	0.980346
ENSSSCG00000051261	0.993661
ENSSSCG00000052743	0.993661
ENSSSCG00000054806	0.993661
ENSSSCG00000054090	0.993661
ENSSSCG00000053866	0.993661
ENSSSCG00000053601	0.993661
ENSSSCG00000048976	0.980474
ENSSSCG00000056141	0.854115
ENSSSCG00000042107	0.979681
ENSSSCG00000025869|CABP7	0.821797
ENSSSCG00000030830	0.993661
ENSSSCG00000057997	0.993661
ENSSSCG00000057250	0.819923
ENSSSCG00000056957	0.987377
ENSSSCG00000059671	0.986305
ENSSSCG00000010387|FAM170B	0.873915
ENSSSCG00000044564	0.993661
ENSSSCG00000057398	0.907084
ENSSSCG00000058912	0.993661
ENSSSCG00000057707	0.943342
ENSSSCG00000060029	0.986305
ENSSSCG00000055065	0.993661
ENSSSCG00000010657|PNLIPRP3	0.993661
ENSSSCG00000060512	0.993661
ENSSSCG00000059889	0.993661
ENSSSCG00000061163	0.993661
ENSSSCG00000051813	0.993661
ENSSSCG00000056372	0.993661
ENSSSCG00000042176	0.993661
ENSSSCG00000047017	0.884976
ENSSSCG00000054356	0.993661
ENSSSCG00000053386	0.873955
ENSSSCG00000056781|PPP1R1C	0.875791
ENSSSCG00000057331	0.869688
ENSSSCG00000037090|NEU4	0.993661
ENSSSCG00000014939|MTNR1B	0.876396
ENSSSCG00000053896	0.879178
ENSSSCG00000015137|CRTAM	0.965983
ENSSSCG00000043631	0.806317
ENSSSCG00000060842	0.906433
ENSSSCG00000061343	0.993661
ENSSSCG00000008710|JAKMIP1	0.98835
ENSSSCG00000062315	0.993661
ENSSSCG00000041016	0.847267
ENSSSCG00000062405	0.993661
ENSSSCG00000057133	0.993661
ENSSSCG00000009089|ADAD1	0.98251
ENSSSCG00000057620	0.874073
ENSSSCG00000054321	0.993661
ENSSSCG00000057376	0.993661
ENSSSCG00000007838|OTOA	0.993661
ENSSSCG00000035052|KREMEN2	0.828449
ENSSSCG00000061316	0.993661
ENSSSCG00000055979	0.862349
ENSSSCG00000063362	0.967936
ENSSSCG00000022499|TLX2	0.901892
ENSSSCG00000061160	0.993661
ENSSSCG00000062391	0.993661
ENSSSCG00000055810	0.993661
ENSSSCG00000046899	0.982305
ENSSSCG00000047407	0.993661
ENSSSCG00000061377	0.993661
ENSSSCG00000058287	0.993661
ENSSSCG00000006316|MAEL	0.993661
ENSSSCG00000053741|OR6Y1	0.993661
ENSSSCG00000055368	0.98122
ENSSSCG00000019401|ssc-mir-223	0.987241
ENSSSCG00000035737|ZCCHC13	0.993661
ENSSSCG00000052658	0.80775
ENSSSCG00000033339	0.910495
ENSSSCG00000042726	0.864679
ENSSSCG00000043473	0.993661
ENSSSCG00000036958	0.993661
ENSSSCG00000059169	0.993661
ENSSSCG00000062308	0.922518
ENSSSCG00000058441	0.98335
ENSSSCG00000059251	0.856301
ENSSSCG00000001625|PGC	0.988801
ENSSSCG00000045515	0.993661
ENSSSCG00000001895|CPLX3	0.993661
ENSSSCG00000063323	0.993661
ENSSSCG00000062129	0.993661
ENSSSCG00000041019	0.993661
ENSSSCG00000059237	0.910495
ENSSSCG00000053335	0.993661
ENSSSCG00000063410	0.993661
ENSSSCG00000044259	0.988268
ENSSSCG00000057322	0.993661
ENSSSCG00000027548|KRT79	0.993661
ENSSSCG00000053755	0.993661
ENSSSCG00000055592	0.987241
ENSSSCG00000053368	0.993661
ENSSSCG00000057732	0.986305
ENSSSCG00000000631|TAS2R9	0.993661
ENSSSCG00000060315	0.987036
ENSSSCG00000054824	0.993661
ENSSSCG00000043993	0.993661
ENSSSCG00000047817	0.991624
ENSSSCG00000017057|GARIN3	0.993661
ENSSSCG00000017121|SLC6A3	0.993661
ENSSSCG00000057471	0.993661
ENSSSCG00000048332	0.993661
ENSSSCG00000058135	0.978927
ENSSSCG00000050426	0.993661
ENSSSCG00000063402	0.993661
ENSSSCG00000019883|MIR20A	0.890655
ENSSSCG00000055650	0.993661
ENSSSCG00000057718	0.921313
ENSSSCG00000055738|GPR25	0.993661
ENSSSCG00000032301	0.853283
ENSSSCG00000053503	0.821836
ENSSSCG00000058005	0.993661
ENSSSCG00000062533	0.830403
ENSSSCG00000026893	0.993661
ENSSSCG00000007186	0.993661
ENSSSCG00000033906	0.993661
ENSSSCG00000007448|OCSTAMP	0.993661
ENSSSCG00000043991	0.993661
ENSSSCG00000033501	0.847187
ENSSSCG00000019457|ssc-mir-195	0.993661
ENSSSCG00000062198	0.889817
ENSSSCG00000043167	0.993661
ENSSSCG00000060925	0.824357
ENSSSCG00000059816	0.915403

[truncated: 13 more sheets: pink, darkturquoise, cyan, grey60, lightcyan, lightgreen, darkred, lightyellow, greenyellow, orange, midnightblue, salmon, tan]
